# Supplementary material for: Cryo-EM structure of human HCN3 channel and its regulation by cAMP
Source: J Biol Chem. 2024 Apr 16;300(6):107288. doi: 10.1016/j.jbc.2024.107288 (PMC11126801; doi:10.1016/j.jbc.2024.107288)
Supplement: Supporting information 1 [file mmc3.zip]

Archive with 1 entries (1 files):
- jbc_107288_20221208-HCN3-apo-tetramer-final _spl_1_spl__mmc3.pdb
