# Supplementary material for: Cryo-EM structure of human HCN3 channel and its regulation by cAMP
Source: J Biol Chem. 2024 Apr 16;300(6):107288. doi: 10.1016/j.jbc.2024.107288 (PMC11126801; doi:10.1016/j.jbc.2024.107288)
Supplement: Supporting information 1 [file mmc3.zip › jbc_107288_20221208-HCN3-apo-tetramer-final _spl_1_spl__mmc3.pdb]

HELIX    1   1 LYS C   59  PHE C   65  1                                   7
HELIX    2   2 HIS C   68  SER C   80  1                                  13
HELIX    3   3 ASP C   91  THR C  116  1                                  26
HELIX    4   4 ALA C  163  ARG C  170  1                                   8
HELIX    5   5 PHE C  173  SER C  180  1                                   8
HELIX    6   6 ASP C  184  VAL C  190  1                                   7
HELIX    7   7 SER C  246  LEU C  275  1                                  30
HELIX    8   8 TRP C  283  ASN C  287  1                                   5
HELIX    9   9 TRP C  294  MET C  309  1                                  16
HELIX   10  10 ASP C  324  GLN C  351  1                                  28
HELIX   11  11 SER C  355  PHE C  373  1                                  19
HELIX   12  12 ALA C  378  TYR C  392  1                                  15
HELIX   13  13 GLU C  399  GLU C  405  1                                   7
HELIX   14  14 PRO C  427  HIS C  431  1                                   5
HELIX   15  15 GLY C  492  ARG C  499  1                                   8
HELIX   16  16 VAL C  519  GLU C  528  1                                  10
HELIX   17  17 LYS A   59  PHE A   65  1                                   7
HELIX   18  18 HIS A   68  SER A   80  1                                  13
HELIX   19  19 ASP A   91  THR A  116  1                                  26
HELIX   20  20 ALA A  163  ARG A  170  1                                   8
HELIX   21  21 PHE A  173  SER A  180  1                                   8
HELIX   22  22 ASP A  184  VAL A  190  1                                   7
HELIX   23  23 SER A  246  LEU A  275  1                                  30
HELIX   24  24 TRP A  283  ASN A  287  1                                   5
HELIX   25  25 TRP A  294  MET A  309  1                                  16
HELIX   26  26 ASP A  324  GLN A  351  1                                  28
HELIX   27  27 SER A  355  PHE A  373  1                                  19
HELIX   28  28 ALA A  378  TYR A  392  1                                  15
HELIX   29  29 GLU A  399  GLU A  405  1                                   7
HELIX   30  30 PRO A  427  HIS A  431  1                                   5
HELIX   31  31 GLY A  492  ARG A  499  1                                   8
HELIX   32  32 VAL A  519  GLU A  528  1                                  10
HELIX   33  33 LYS B   59  PHE B   65  1                                   7
HELIX   34  34 HIS B   68  SER B   80  1                                  13
HELIX   35  35 ASP B   91  THR B  116  1                                  26
HELIX   36  36 ALA B  163  ARG B  170  1                                   8
HELIX   37  37 PHE B  173  SER B  180  1                                   8
HELIX   38  38 ASP B  184  VAL B  190  1                                   7
HELIX   39  39 SER B  246  LEU B  275  1                                  30
HELIX   40  40 TRP B  283  ASN B  287  1                                   5
HELIX   41  41 TRP B  294  MET B  309  1                                  16
HELIX   42  42 ASP B  324  GLN B  351  1                                  28
HELIX   43  43 SER B  355  PHE B  373  1                                  19
HELIX   44  44 ALA B  378  TYR B  392  1                                  15
HELIX   45  45 GLU B  399  GLU B  405  1                                   7
HELIX   46  46 PRO B  427  HIS B  431  1                                   5
HELIX   47  47 GLY B  492  ARG B  499  1                                   8
HELIX   48  48 VAL B  519  GLU B  528  1                                  10
HELIX   49  49 LYS D   59  PHE D   65  1                                   7
HELIX   50  50 HIS D   68  SER D   80  1                                  13
HELIX   51  51 ASP D   91  THR D  116  1                                  26
HELIX   52  52 ALA D  163  ARG D  170  1                                   8
HELIX   53  53 PHE D  173  SER D  180  1                                   8
HELIX   54  54 ASP D  184  VAL D  190  1                                   7
HELIX   55  55 SER D  246  LEU D  275  1                                  30
HELIX   56  56 TRP D  283  ASN D  287  1                                   5
HELIX   57  57 TRP D  294  MET D  309  1                                  16
HELIX   58  58 ASP D  324  GLN D  351  1                                  28
HELIX   59  59 SER D  355  PHE D  373  1                                  19
HELIX   60  60 ALA D  378  TYR D  392  1                                  15
HELIX   61  61 GLU D  399  GLU D  405  1                                   7
HELIX   62  62 PRO D  427  HIS D  431  1                                   5
HELIX   63  63 GLY D  492  ARG D  499  1                                   8
HELIX   64  64 VAL D  519  GLU D  528  1                                  10
SHEET    1   1 1 LEU C 472  LEU C 476  0
SHEET    2   2 1 ARG C 502  ALA C 508  0
SHEET    3   3 1 LEU A 472  LEU A 476  0
SHEET    4   4 1 ARG A 502  ALA A 508  0
SHEET    5   5 1 LEU B 472  LEU B 476  0
SHEET    6   6 1 ARG B 502  ALA B 508  0
SHEET    7   7 1 LEU D 472  LEU D 476  0
SHEET    8   8 1 ARG D 502  ALA D 508  0
ATOM      1  N   GLY C  50     202.729 158.565 172.966  1.00145.57           N
ATOM      2  CA  GLY C  50     202.242 157.199 172.956  1.00145.57           C
ATOM      3  C   GLY C  50     200.992 157.006 173.787  1.00145.57           C
ATOM      4  O   GLY C  50     200.526 155.885 173.981  1.00145.57           O
ATOM      5  N   THR C  51     200.435 158.113 174.280  1.00143.22           N
ATOM      6  CA  THR C  51     199.235 158.030 175.102  1.00143.22           C
ATOM      7  C   THR C  51     197.979 157.985 174.243  1.00143.22           C
ATOM      8  O   THR C  51     196.867 157.835 174.760  1.00143.22           O
ATOM      9  CB  THR C  51     199.177 159.212 176.065  1.00143.22           C
ATOM     10  OG1 THR C  51     199.079 160.429 175.318  1.00143.22           O
ATOM     11  CG2 THR C  51     200.430 159.252 176.913  1.00143.22           C
ATOM     12  N   LEU C  52     198.136 158.123 172.926  1.00140.04           N
ATOM     13  CA  LEU C  52     197.008 158.111 172.006  1.00140.04           C
ATOM     14  C   LEU C  52     196.337 156.751 171.895  1.00140.04           C
ATOM     15  O   LEU C  52     195.192 156.685 171.442  1.00140.04           O
ATOM     16  CB  LEU C  52     197.459 158.559 170.617  1.00140.04           C
ATOM     17  CG  LEU C  52     197.876 160.021 170.501  1.00140.04           C
ATOM     18  CD1 LEU C  52     198.441 160.290 169.127  1.00140.04           C
ATOM     19  CD2 LEU C  52     196.692 160.925 170.780  1.00140.04           C
ATOM     20  N   LEU C  53     197.012 155.675 172.288  1.00142.17           N
ATOM     21  CA  LEU C  53     196.392 154.364 172.237  1.00142.17           C
ATOM     22  C   LEU C  53     195.498 154.113 173.441  1.00142.17           C
ATOM     23  O   LEU C  53     194.671 153.198 173.405  1.00142.17           O
ATOM     24  CB  LEU C  53     197.464 153.285 172.158  1.00142.17           C
ATOM     25  CG  LEU C  53     198.420 153.449 170.980  1.00142.17           C
ATOM     26  CD1 LEU C  53     199.459 152.342 170.983  1.00142.17           C
ATOM     27  CD2 LEU C  53     197.671 153.499 169.671  1.00142.17           C
ATOM     28  N   GLN C  54     195.708 154.843 174.537  1.00144.52           N
ATOM     29  CA  GLN C  54     194.958 154.545 175.787  1.00144.52           C
ATOM     30  C   GLN C  54     193.699 155.411 175.859  1.00144.52           C
ATOM     31  O   GLN C  54     193.691 156.482 175.231  1.00144.52           O
ATOM     32  CB  GLN C  54     195.877 154.781 176.984  1.00144.52           C
ATOM     33  CG  GLN C  54     197.209 154.058 176.859  1.00144.52           C
ATOM     34  CD  GLN C  54     198.236 154.594 177.825  1.00144.52           C
ATOM     35  OE1 GLN C  54     197.917 154.997 178.940  1.00144.52           O
ATOM     36  NE2 GLN C  54     199.487 154.600 177.395  1.00144.52           N
ATOM     37  N   PRO C  55     192.635 155.000 176.583  1.00139.19           N
ATOM     38  CA  PRO C  55     191.409 155.783 176.617  1.00139.19           C
ATOM     39  C   PRO C  55     191.669 157.157 177.250  1.00139.19           C
ATOM     40  O   PRO C  55     192.277 157.213 178.297  1.00139.19           O
ATOM     41  CB  PRO C  55     190.464 154.953 177.498  1.00139.19           C
ATOM     42  CG  PRO C  55     191.374 154.038 178.284  1.00139.19           C
ATOM     43  CD  PRO C  55     192.547 153.769 177.367  1.00139.19           C
ATOM     44  N   THR C  56     191.202 158.227 176.606  1.00144.00           N
ATOM     45  CA  THR C  56     191.356 159.596 177.166  1.00144.00           C
ATOM     46  C   THR C  56     190.250 159.842 178.198  1.00144.00           C
ATOM     47  O   THR C  56     189.287 159.058 178.221  1.00144.00           O
ATOM     48  CB  THR C  56     191.356 160.650 176.053  1.00144.00           C
ATOM     49  OG1 THR C  56     190.070 160.639 175.433  1.00144.00           O
ATOM     50  CG2 THR C  56     192.425 160.402 175.011  1.00144.00           C
ATOM     51  N   VAL C  57     190.337 160.892 179.006  1.00141.89           N
ATOM     52  CA  VAL C  57     189.285 161.148 179.984  1.00141.89           C
ATOM     53  C   VAL C  57     188.339 162.186 179.390  1.00141.89           C
ATOM     54  O   VAL C  57     188.717 163.328 179.172  1.00141.89           O
ATOM     55  CB  VAL C  57     189.873 161.651 181.313  1.00141.89           C
ATOM     56  CG1 VAL C  57     188.910 161.385 182.456  1.00141.89           C
ATOM     57  CG2 VAL C  57     191.199 160.963 181.592  1.00141.89           C
ATOM     58  N   ASN C  58     187.101 161.777 179.143  1.00144.11           N
ATOM     59  CA  ASN C  58     186.091 162.627 178.523  1.00144.11           C
ATOM     60  C   ASN C  58     184.690 162.318 179.038  1.00144.11           C
ATOM     61  O   ASN C  58     184.510 161.389 179.812  1.00144.11           O
ATOM     62  CB  ASN C  58     186.155 162.480 177.008  1.00144.11           C
ATOM     63  CG  ASN C  58     186.178 161.033 176.568  1.00144.11           C
ATOM     64  OD1 ASN C  58     185.198 160.313 176.729  1.00144.11           O
ATOM     65  ND2 ASN C  58     187.299 160.600 176.007  1.00144.11           N
ATOM     66  N   LYS C  59     183.694 163.078 178.603  1.00143.05           N
ATOM     67  CA  LYS C  59     182.332 162.868 179.084  1.00143.05           C
ATOM     68  C   LYS C  59     181.859 161.445 178.824  1.00143.05           C
ATOM     69  O   LYS C  59     181.185 160.871 179.661  1.00143.05           O
ATOM     70  CB  LYS C  59     181.387 163.900 178.489  1.00143.05           C
ATOM     71  CG  LYS C  59     181.515 165.265 179.148  1.00143.05           C
ATOM     72  CD  LYS C  59     180.728 166.331 178.403  1.00143.05           C
ATOM     73  CE  LYS C  59     181.595 167.105 177.423  1.00143.05           C
ATOM     74  NZ  LYS C  59     182.341 168.210 178.087  1.00143.05           N
ATOM     75  N   PHE C  60     182.208 160.874 177.682  1.00141.12           N
ATOM     76  CA  PHE C  60     181.910 159.488 177.388  1.00141.12           C
ATOM     77  C   PHE C  60     182.692 158.558 178.307  1.00141.12           C
ATOM     78  O   PHE C  60     182.180 157.549 178.769  1.00141.12           O
ATOM     79  CB  PHE C  60     182.238 159.144 175.951  1.00 30.00           C
ATOM     80  CG  PHE C  60     181.974 157.720 175.622  1.00 30.00           C
ATOM     81  CD1 PHE C  60     180.719 157.189 175.801  1.00 30.00           C
ATOM     82  CD2 PHE C  60     182.974 156.912 175.150  1.00 30.00           C
ATOM     83  CE1 PHE C  60     180.461 155.870 175.503  1.00 30.00           C
ATOM     84  CE2 PHE C  60     182.729 155.591 174.853  1.00 30.00           C
ATOM     85  CZ  PHE C  60     181.470 155.067 175.029  1.00 30.00           C
ATOM     86  N   SER C  61     183.948 158.905 178.552  1.00143.14           N
ATOM     87  CA  SER C  61     184.828 158.122 179.404  1.00143.14           C
ATOM     88  C   SER C  61     184.374 158.127 180.855  1.00143.14           C
ATOM     89  O   SER C  61     184.372 157.072 181.498  1.00143.14           O
ATOM     90  CB  SER C  61     186.251 158.658 179.305  1.00143.14           C
ATOM     91  OG  SER C  61     187.119 157.948 180.162  1.00143.14           O
ATOM     92  N   LEU C  62     184.073 159.296 181.397  1.00143.37           N
ATOM     93  CA  LEU C  62     183.667 159.338 182.781  1.00143.37           C
ATOM     94  C   LEU C  62     182.377 158.575 182.944  1.00143.37           C
ATOM     95  O   LEU C  62     182.226 157.802 183.876  1.00143.37           O
ATOM     96  CB  LEU C  62     183.475 160.772 183.256  1.00143.37           C
ATOM     97  CG  LEU C  62     184.694 161.680 183.234  1.00143.37           C
ATOM     98  CD1 LEU C  62     184.435 162.924 184.060  1.00143.37           C
ATOM     99  CD2 LEU C  62     185.905 160.940 183.757  1.00143.37           C
ATOM    100  N   ARG C  63     181.440 158.783 182.032  1.00142.82           N
ATOM    101  CA  ARG C  63     180.166 158.102 182.129  1.00142.82           C
ATOM    102  C   ARG C  63     180.258 156.596 181.993  1.00142.82           C
ATOM    103  O   ARG C  63     179.661 155.864 182.764  1.00142.82           O
ATOM    104  CB  ARG C  63     179.233 158.626 181.050  1.00142.82           C
ATOM    105  CG  ARG C  63     178.609 159.976 181.343  1.00142.82           C
ATOM    106  CD  ARG C  63     178.107 160.586 180.051  1.00142.82           C
ATOM    107  NE  ARG C  63     176.704 160.958 180.115  1.00142.82           N
ATOM    108  CZ  ARG C  63     176.271 162.209 180.138  1.00142.82           C
ATOM    109  NH1 ARG C  63     177.137 163.205 180.106  1.00142.82           N
ATOM    110  NH2 ARG C  63     174.977 162.466 180.189  1.00142.82           N
ATOM    111  N   VAL C  64     181.004 156.135 181.003  1.00140.48           N
ATOM    112  CA  VAL C  64     181.164 154.703 180.758  1.00140.48           C
ATOM    113  C   VAL C  64     181.961 153.895 181.786  1.00140.48           C
ATOM    114  O   VAL C  64     181.647 152.745 182.051  1.00140.48           O
ATOM    115  CB  VAL C  64     181.675 154.427 179.341  1.00140.48           C
ATOM    116  CG1 VAL C  64     183.134 154.813 179.228  1.00140.48           C
ATOM    117  CG2 VAL C  64     181.462 152.975 178.982  1.00140.48           C
ATOM    118  N   PHE C  65     183.013 154.495 182.332  1.00145.39           N
ATOM    119  CA  PHE C  65     183.929 153.823 183.296  1.00145.39           C
ATOM    120  C   PHE C  65     183.659 154.277 184.731  1.00145.39           C
ATOM    121  O   PHE C  65     183.537 153.407 185.611  1.00145.39           O
ATOM    122  CB  PHE C  65     185.395 154.040 182.914  1.00 30.00           C
ATOM    123  CG  PHE C  65     185.817 153.405 181.613  1.00 30.00           C
ATOM    124  CD1 PHE C  65     185.605 152.057 181.381  1.00 30.00           C
ATOM    125  CD2 PHE C  65     186.439 154.153 180.628  1.00 30.00           C
ATOM    126  CE1 PHE C  65     185.994 151.474 180.186  1.00 30.00           C
ATOM    127  CE2 PHE C  65     186.830 153.569 179.434  1.00 30.00           C
ATOM    128  CZ  PHE C  65     186.605 152.231 179.215  1.00 30.00           C
ATOM    129  N   GLY C  66     183.608 155.577 184.983  1.00147.05           N
ATOM    130  CA  GLY C  66     183.411 156.060 186.332  1.00147.05           C
ATOM    131  C   GLY C  66     184.122 157.384 186.510  1.00147.05           C
ATOM    132  O   GLY C  66     184.263 158.141 185.566  1.00147.05           O
ATOM    133  N   SER C  67     184.572 157.664 187.723  1.00151.84           N
ATOM    134  CA  SER C  67     185.244 158.920 188.024  1.00151.84           C
ATOM    135  C   SER C  67     186.632 158.941 187.418  1.00151.84           C
ATOM    136  O   SER C  67     187.099 157.941 186.902  1.00151.84           O
ATOM    137  CB  SER C  67     185.289 159.191 189.533  1.00151.84           C
ATOM    138  OG  SER C  67     186.535 158.841 190.113  1.00151.84           O
ATOM    139  N   HIS C  68     187.293 160.085 187.488  1.00152.16           N
ATOM    140  CA  HIS C  68     188.605 160.215 186.891  1.00152.16           C
ATOM    141  C   HIS C  68     189.527 159.142 187.455  1.00152.16           C
ATOM    142  O   HIS C  68     190.342 158.590 186.732  1.00152.16           O
ATOM    143  CB  HIS C  68     189.167 161.608 187.159  1.00152.16           C
ATOM    144  CG  HIS C  68     190.601 161.765 186.769  1.00152.16           C
ATOM    145  ND1 HIS C  68     191.618 161.057 187.369  1.00152.16           N
ATOM    146  CD2 HIS C  68     191.192 162.560 185.846  1.00152.16           C
ATOM    147  CE1 HIS C  68     192.772 161.404 186.830  1.00152.16           C
ATOM    148  NE2 HIS C  68     192.542 162.314 185.903  1.00152.16           N
ATOM    149  N   LYS C  69     189.402 158.838 188.737  1.00152.63           N
ATOM    150  CA  LYS C  69     190.213 157.790 189.343  1.00152.63           C
ATOM    151  C   LYS C  69     189.873 156.460 188.693  1.00152.63           C
ATOM    152  O   LYS C  69     190.736 155.630 188.490  1.00152.63           O
ATOM    153  CB  LYS C  69     189.972 157.704 190.847  1.00152.63           C
ATOM    154  N   ALA C  70     188.596 156.270 188.391  1.00152.52           N
ATOM    155  CA  ALA C  70     188.083 155.047 187.776  1.00152.52           C
ATOM    156  C   ALA C  70     188.635 154.759 186.388  1.00152.52           C
ATOM    157  O   ALA C  70     188.877 153.612 186.037  1.00152.52           O
ATOM    158  CB  ALA C  70     186.568 155.104 187.722  1.00152.52           C
ATOM    159  N   VAL C  71     188.777 155.808 185.592  1.00151.91           N
ATOM    160  CA  VAL C  71     189.306 155.729 184.230  1.00151.91           C
ATOM    161  C   VAL C  71     190.782 155.319 184.184  1.00151.91           C
ATOM    162  O   VAL C  71     191.199 154.601 183.296  1.00151.91           O
ATOM    163  CB  VAL C  71     188.973 157.017 183.423  1.00151.91           C
ATOM    164  CG1 VAL C  71     190.086 157.480 182.493  1.00151.91           C
ATOM    165  CG2 VAL C  71     187.686 156.825 182.652  1.00151.91           C
ATOM    166  N   GLU C  72     191.560 155.797 185.141  1.00155.15           N
ATOM    167  CA  GLU C  72     192.985 155.517 185.185  1.00155.15           C
ATOM    168  C   GLU C  72     193.281 154.048 185.290  1.00155.15           C
ATOM    169  O   GLU C  72     194.279 153.589 184.766  1.00155.15           O
ATOM    170  CB  GLU C  72     193.655 156.292 186.300  1.00 30.00           C
ATOM    171  CG  GLU C  72     193.607 157.779 186.035  1.00 30.00           C
ATOM    172  CD  GLU C  72     194.278 158.589 187.110  1.00 30.00           C
ATOM    173  OE1 GLU C  72     194.754 157.990 188.095  1.00 30.00           O
ATOM    174  OE2 GLU C  72     194.321 159.826 186.963  1.00 30.00           O
ATOM    175  N   ILE C  73     192.436 153.310 185.985  1.00154.14           N
ATOM    176  CA  ILE C  73     192.641 151.881 186.113  1.00154.14           C
ATOM    177  C   ILE C  73     192.570 151.217 184.746  1.00154.14           C
ATOM    178  O   ILE C  73     193.308 150.282 184.463  1.00154.14           O
ATOM    179  CB  ILE C  73     191.616 151.246 187.046  1.00 30.00           C
ATOM    180  CG1 ILE C  73     191.655 151.953 188.395  1.00 30.00           C
ATOM    181  CG2 ILE C  73     191.902 149.764 187.195  1.00 30.00           C
ATOM    182  CD1 ILE C  73     190.997 151.176 189.506  1.00 30.00           C
ATOM    183  N   GLU C  74     191.659 151.691 183.905  1.00155.15           N
ATOM    184  CA  GLU C  74     191.511 151.159 182.554  1.00155.15           C
ATOM    185  C   GLU C  74     192.739 151.421 181.703  1.00155.15           C
ATOM    186  O   GLU C  74     193.168 150.571 180.951  1.00155.15           O
ATOM    187  CB  GLU C  74     190.285 151.745 181.872  1.00155.15           C
ATOM    188  CG  GLU C  74     190.043 151.194 180.480  1.00155.15           C
ATOM    189  CD  GLU C  74     189.833 149.698 180.472  1.00155.15           C
ATOM    190  OE1 GLU C  74     189.176 149.194 179.547  1.00155.15           O
ATOM    191  OE2 GLU C  74     190.320 149.026 181.394  1.00155.15           O
ATOM    192  N   GLN C  75     193.308 152.607 181.823  1.00151.91           N
ATOM    193  CA  GLN C  75     194.491 152.944 181.055  1.00151.91           C
ATOM    194  C   GLN C  75     195.609 152.017 181.457  1.00151.91           C
ATOM    195  O   GLN C  75     196.404 151.605 180.633  1.00151.91           O
ATOM    196  CB  GLN C  75     194.903 154.386 181.284  1.00 30.00           C
ATOM    197  CG  GLN C  75     193.788 155.372 181.032  1.00 30.00           C
ATOM    198  CD  GLN C  75     194.267 156.789 181.149  1.00 30.00           C
ATOM    199  OE1 GLN C  75     195.453 157.033 181.323  1.00 30.00           O
ATOM    200  NE2 GLN C  75     193.352 157.732 181.058  1.00 30.00           N
ATOM    201  N   GLU C  76     195.677 151.696 182.736  1.00154.78           N
ATOM    202  CA  GLU C  76     196.710 150.809 183.223  1.00154.78           C
ATOM    203  C   GLU C  76     196.535 149.468 182.547  1.00154.78           C
ATOM    204  O   GLU C  76     197.501 148.809 182.195  1.00154.78           O
ATOM    205  CB  GLU C  76     196.615 150.653 184.735  1.00154.78           C
ATOM    206  N   ARG C  77     195.293 149.058 182.365  1.00153.12           N
ATOM    207  CA  ARG C  77     195.017 147.776 181.737  1.00153.12           C
ATOM    208  C   ARG C  77     195.528 147.688 180.305  1.00153.12           C
ATOM    209  O   ARG C  77     196.070 146.666 179.907  1.00153.12           O
ATOM    210  CB  ARG C  77     193.520 147.504 181.763  1.00 30.00           C
ATOM    211  CG  ARG C  77     193.137 146.057 181.566  1.00 30.00           C
ATOM    212  CD  ARG C  77     191.636 145.917 181.715  1.00 30.00           C
ATOM    213  NE  ARG C  77     191.122 144.736 181.039  1.00 30.00           N
ATOM    214  CZ  ARG C  77     189.924 144.674 180.478  1.00 30.00           C
ATOM    215  NH1 ARG C  77     189.520 143.564 179.884  1.00 30.00           N
ATOM    216  NH2 ARG C  77     189.130 145.728 180.510  1.00 30.00           N
ATOM    217  N   VAL C  78     195.357 148.751 179.528  1.00152.79           N
ATOM    218  CA  VAL C  78     195.819 148.750 178.143  1.00152.79           C
ATOM    219  C   VAL C  78     197.331 148.618 178.107  1.00152.79           C
ATOM    220  O   VAL C  78     197.874 147.929 177.265  1.00152.79           O
ATOM    221  CB  VAL C  78     195.341 149.983 177.350  1.00152.79           C
ATOM    222  CG1 VAL C  78     196.048 150.070 176.015  1.00152.79           C
ATOM    223  CG2 VAL C  78     193.845 149.916 177.122  1.00152.79           C
ATOM    224  N   LYS C  79     198.007 149.277 179.034  1.00156.37           N
ATOM    225  CA  LYS C  79     199.461 149.228 179.101  1.00156.37           C
ATOM    226  C   LYS C  79     200.020 147.830 179.344  1.00156.37           C
ATOM    227  O   LYS C  79     201.056 147.473 178.793  1.00156.37           O
ATOM    228  CB  LYS C  79     199.976 150.175 180.175  1.00 30.00           C
ATOM    229  CG  LYS C  79     200.199 151.581 179.667  1.00 30.00           C
ATOM    230  CD  LYS C  79     200.942 152.433 180.678  1.00 30.00           C
ATOM    231  CE  LYS C  79     201.272 153.792 180.090  1.00 30.00           C
ATOM    232  NZ  LYS C  79     201.327 154.848 181.133  1.00 30.00           N
ATOM    233  N   SER C  80     199.287 147.021 180.100  1.00161.05           N
ATOM    234  CA  SER C  80     199.697 145.656 180.415  1.00161.05           C
ATOM    235  C   SER C  80     199.863 144.759 179.192  1.00161.05           C
ATOM    236  O   SER C  80     200.771 143.937 179.160  1.00161.05           O
ATOM    237  CB  SER C  80     198.714 145.011 181.389  1.00161.05           C
ATOM    238  OG  SER C  80     198.883 143.603 181.429  1.00161.05           O
ATOM    239  N   ALA C  81     198.991 144.894 178.199  1.00165.13           N
ATOM    240  CA  ALA C  81     199.094 144.079 176.989  1.00165.13           C
ATOM    241  C   ALA C  81     200.377 144.405 176.216  1.00165.13           C
ATOM    242  O   ALA C  81     200.836 145.543 176.192  1.00165.13           O
ATOM    243  CB  ALA C  81     197.868 144.255 176.120  1.00165.13           C
ATOM    244  N   GLY C  82     200.951 143.394 175.581  1.00172.32           N
ATOM    245  CA  GLY C  82     202.208 143.535 174.866  1.00172.32           C
ATOM    246  C   GLY C  82     202.367 144.467 173.678  1.00172.32           C
ATOM    247  O   GLY C  82     201.465 144.645 172.868  1.00172.32           O
ATOM    248  N   ALA C  83     203.548 145.075 173.590  1.00172.44           N
ATOM    249  CA  ALA C  83     203.866 145.975 172.495  1.00172.44           C
ATOM    250  C   ALA C  83     202.819 147.072 172.466  1.00172.44           C
ATOM    251  O   ALA C  83     202.591 147.729 173.479  1.00172.44           O
ATOM    252  CB  ALA C  83     203.948 145.219 171.178  1.00172.44           C
ATOM    253  N   TRP C  84     202.187 147.281 171.318  1.00168.94           N
ATOM    254  CA  TRP C  84     201.166 148.296 171.208  1.00168.94           C
ATOM    255  C   TRP C  84     199.816 147.635 170.988  1.00168.94           C
ATOM    256  O   TRP C  84     199.666 146.829 170.079  1.00168.94           O
ATOM    257  CB  TRP C  84     201.478 149.206 170.029  1.00168.94           C
ATOM    258  CG  TRP C  84     202.923 149.606 169.929  1.00168.94           C
ATOM    259  CD1 TRP C  84     203.929 148.896 169.346  1.00168.94           C
ATOM    260  CD2 TRP C  84     203.517 150.819 170.410  1.00168.94           C
ATOM    261  NE1 TRP C  84     205.113 149.587 169.436  1.00168.94           N
ATOM    262  CE2 TRP C  84     204.887 150.770 170.087  1.00168.94           C
ATOM    263  CE3 TRP C  84     203.024 151.940 171.085  1.00168.94           C
ATOM    264  CZ2 TRP C  84     205.768 151.797 170.415  1.00168.94           C
ATOM    265  CZ3 TRP C  84     203.903 152.958 171.411  1.00168.94           C
ATOM    266  CH2 TRP C  84     205.257 152.880 171.074  1.00168.94           C
ATOM    267  N   ILE C  85     198.844 147.978 171.829  1.00151.09           N
ATOM    268  CA  ILE C  85     197.452 147.451 171.716  1.00151.09           C
ATOM    269  C   ILE C  85     196.533 148.669 171.721  1.00151.09           C
ATOM    270  O   ILE C  85     196.750 149.554 172.564  1.00151.09           O
ATOM    271  CB  ILE C  85     197.128 146.458 172.846  1.00151.09           C
ATOM    272  CG1 ILE C  85     197.892 145.143 172.675  1.00151.09           C
ATOM    273  CG2 ILE C  85     195.630 146.221 172.953  1.00151.09           C
ATOM    274  CD1 ILE C  85     197.497 144.355 171.451  1.00151.09           C
ATOM    275  N   ILE C  86     195.578 148.733 170.792  1.00137.58           N
ATOM    276  CA  ILE C  86     194.723 149.948 170.676  1.00137.58           C
ATOM    277  C   ILE C  86     193.403 149.690 171.404  1.00137.58           C
ATOM    278  O   ILE C  86     192.804 148.639 171.176  1.00137.58           O
ATOM    279  CB  ILE C  86     194.515 150.317 169.195  1.00137.58           C
ATOM    280  CG1 ILE C  86     195.768 150.040 168.361  1.00137.58           C
ATOM    281  CG2 ILE C  86     194.052 151.758 169.055  1.00137.58           C
ATOM    282  CD1 ILE C  86     195.623 150.391 166.900  1.00137.58           C
ATOM    283  N   HIS C  87     193.000 150.597 172.289  1.00128.81           N
ATOM    284  CA  HIS C  87     191.698 150.469 172.991  1.00128.81           C
ATOM    285  C   HIS C  87     190.608 150.783 171.966  1.00128.81           C
ATOM    286  O   HIS C  87     190.923 151.410 170.949  1.00128.81           O
ATOM    287  CB  HIS C  87     191.733 151.424 174.192  1.00 30.00           C
ATOM    288  CG  HIS C  87     190.624 151.320 175.182  1.00 30.00           C
ATOM    289  ND1 HIS C  87     189.525 152.152 175.144  1.00 30.00           N
ATOM    290  CD2 HIS C  87     190.471 150.545 176.275  1.00 30.00           C
ATOM    291  CE1 HIS C  87     188.724 151.868 176.148  1.00 30.00           C
ATOM    292  NE2 HIS C  87     189.286 150.891 176.860  1.00 30.00           N
ATOM    293  N   PRO C  88     189.367 150.283 172.087  1.00123.06           N
ATOM    294  CA  PRO C  88     188.319 150.699 171.165  1.00123.06           C
ATOM    295  C   PRO C  88     187.881 152.163 171.343  1.00123.06           C
ATOM    296  O   PRO C  88     187.344 152.700 170.401  1.00123.06           O
ATOM    297  CB  PRO C  88     187.175 149.723 171.441  1.00123.06           C
ATOM    298  CG  PRO C  88     187.458 149.181 172.815  1.00123.06           C
ATOM    299  CD  PRO C  88     188.961 149.201 172.970  1.00123.06           C
ATOM    300  N   TYR C  89     188.105 152.771 172.516  1.00126.01           N
ATOM    301  CA  TYR C  89     187.750 154.177 172.713  1.00126.01           C
ATOM    302  C   TYR C  89     188.909 155.160 172.609  1.00126.01           C
ATOM    303  O   TYR C  89     188.717 156.347 172.771  1.00126.01           O
ATOM    304  CB  TYR C  89     187.041 154.403 174.046  1.00126.01           C
ATOM    305  CG  TYR C  89     185.863 153.515 174.264  1.00126.01           C
ATOM    306  CD1 TYR C  89     185.255 152.883 173.210  1.00126.01           C
ATOM    307  CD2 TYR C  89     185.348 153.323 175.521  1.00126.01           C
ATOM    308  CE1 TYR C  89     184.175 152.058 173.405  1.00126.01           C
ATOM    309  CE2 TYR C  89     184.266 152.503 175.729  1.00126.01           C
ATOM    310  CZ  TYR C  89     183.685 151.875 174.664  1.00126.01           C
ATOM    311  OH  TYR C  89     182.607 151.054 174.857  1.00126.01           O
ATOM    312  N   SER C  90     190.092 154.660 172.319  1.00127.71           N
ATOM    313  CA  SER C  90     191.259 155.499 172.248  1.00127.71           C
ATOM    314  C   SER C  90     191.086 156.493 171.151  1.00127.71           C
ATOM    315  O   SER C  90     190.326 156.269 170.241  1.00127.71           O
ATOM    316  CB  SER C  90     192.486 154.650 171.988  1.00127.71           C
ATOM    317  OG  SER C  90     192.101 153.320 171.718  1.00127.71           O
ATOM    318  N   ASP C  91     191.798 157.603 171.247  1.00131.42           N
ATOM    319  CA  ASP C  91     191.736 158.648 170.241  1.00131.42           C
ATOM    320  C   ASP C  91     192.230 158.189 168.884  1.00131.42           C
ATOM    321  O   ASP C  91     191.715 158.613 167.863  1.00131.42           O
ATOM    322  CB  ASP C  91     192.461 159.907 170.687  1.00131.42           C
ATOM    323  CG  ASP C  91     191.512 161.051 170.939  1.00131.42           C
ATOM    324  OD1 ASP C  91     190.286 160.810 170.961  1.00131.42           O
ATOM    325  OD2 ASP C  91     191.986 162.193 171.106  1.00131.42           O
ATOM    326  N   PHE C  92     193.231 157.328 168.867  1.00124.41           N
ATOM    327  CA  PHE C  92     193.755 156.865 167.602  1.00124.41           C
ATOM    328  C   PHE C  92     192.655 156.178 166.819  1.00124.41           C
ATOM    329  O   PHE C  92     192.538 156.389 165.640  1.00124.41           O
ATOM    330  CB  PHE C  92     194.903 155.896 167.835  1.00124.41           C
ATOM    331  CG  PHE C  92     195.413 155.257 166.588  1.00124.41           C
ATOM    332  CD2 PHE C  92     196.635 155.614 166.068  1.00124.41           C
ATOM    333  CD1 PHE C  92     194.672 154.296 165.941  1.00124.41           C
ATOM    334  CE2 PHE C  92     197.112 155.025 164.920  1.00124.41           C
ATOM    335  CE1 PHE C  92     195.141 153.704 164.792  1.00124.41           C
ATOM    336  CZ  PHE C  92     196.361 154.070 164.278  1.00124.41           C
ATOM    337  N   ARG C  93     191.838 155.369 167.472  1.00118.96           N
ATOM    338  CA  ARG C  93     190.749 154.668 166.792  1.00118.96           C
ATOM    339  C   ARG C  93     189.660 155.562 166.200  1.00118.96           C
ATOM    340  O   ARG C  93     189.131 155.267 165.157  1.00118.96           O
ATOM    341  CB  ARG C  93     190.126 153.609 167.681  1.00 30.00           C
ATOM    342  CG  ARG C  93     189.416 152.537 166.896  1.00 30.00           C
ATOM    343  CD  ARG C  93     190.386 151.830 165.972  1.00 30.00           C
ATOM    344  NE  ARG C  93     189.714 150.914 165.055  1.00 30.00           N
ATOM    345  CZ  ARG C  93     190.352 150.099 164.229  1.00 30.00           C
ATOM    346  NH1 ARG C  93     189.686 149.291 163.425  1.00 30.00           N
ATOM    347  NH2 ARG C  93     191.668 150.093 164.222  1.00 30.00           N
ATOM    348  N   PHE C  94     189.307 156.636 166.875  1.00116.28           N
ATOM    349  CA  PHE C  94     188.263 157.575 166.398  1.00116.28           C
ATOM    350  C   PHE C  94     188.734 158.237 165.100  1.00116.28           C
ATOM    351  O   PHE C  94     187.929 158.353 164.166  1.00116.28           O
ATOM    352  CB  PHE C  94     187.960 158.636 167.454  1.00116.28           C
ATOM    353  CG  PHE C  94     187.032 159.734 166.995  1.00116.28           C
ATOM    354  CD1 PHE C  94     185.661 159.536 166.963  1.00116.28           C
ATOM    355  CD2 PHE C  94     187.528 160.965 166.599  1.00116.28           C
ATOM    356  CE1 PHE C  94     184.809 160.544 166.542  1.00116.28           C
ATOM    357  CE2 PHE C  94     186.675 161.971 166.174  1.00116.28           C
ATOM    358  CZ  PHE C  94     185.316 161.759 166.147  1.00116.28           C
ATOM    359  N   TYR C  95     189.988 158.646 165.047  1.00124.89           N
ATOM    360  CA  TYR C  95     190.547 159.240 163.849  1.00124.89           C
ATOM    361  C   TYR C  95     190.652 158.273 162.677  1.00124.89           C
ATOM    362  O   TYR C  95     190.436 158.663 161.545  1.00124.89           O
ATOM    363  CB  TYR C  95     191.882 159.906 164.143  1.00124.89           C
ATOM    364  CG  TYR C  95     191.708 161.191 164.903  1.00124.89           C
ATOM    365  CD2 TYR C  95     192.570 161.548 165.922  1.00124.89           C
ATOM    366  CD1 TYR C  95     190.667 162.050 164.594  1.00124.89           C
ATOM    367  CE2 TYR C  95     192.395 162.728 166.611  1.00124.89           C
ATOM    368  CE1 TYR C  95     190.483 163.225 165.276  1.00124.89           C
ATOM    369  CZ  TYR C  95     191.348 163.560 166.277  1.00124.89           C
ATOM    370  OH  TYR C  95     191.153 164.740 166.945  1.00124.89           O
ATOM    371  N   TRP C  96     191.104 157.071 162.972  1.00112.82           N
ATOM    372  CA  TRP C  96     191.262 156.074 161.962  1.00112.82           C
ATOM    373  C   TRP C  96     189.904 155.734 161.445  1.00112.82           C
ATOM    374  O   TRP C  96     189.735 155.509 160.277  1.00112.82           O
ATOM    375  CB  TRP C  96     191.928 154.851 162.518  1.00112.82           C
ATOM    376  CG  TRP C  96     192.193 153.878 161.498  1.00112.82           C
ATOM    377  CD1 TRP C  96     191.558 152.711 161.318  1.00112.82           C
ATOM    378  CD2 TRP C  96     193.171 153.974 160.477  1.00112.82           C
ATOM    379  NE1 TRP C  96     192.084 152.048 160.251  1.00112.82           N
ATOM    380  CE2 TRP C  96     193.083 152.811 159.713  1.00112.82           C
ATOM    381  CE3 TRP C  96     194.123 154.930 160.139  1.00112.82           C
ATOM    382  CZ2 TRP C  96     193.903 152.574 158.626  1.00112.82           C
ATOM    383  CZ3 TRP C  96     194.932 154.696 159.067  1.00112.82           C
ATOM    384  CH2 TRP C  96     194.822 153.529 158.320  1.00112.82           C
ATOM    385  N   ASP C  97     188.926 155.666 162.326  1.00109.51           N
ATOM    386  CA  ASP C  97     187.577 155.371 161.900  1.00109.51           C
ATOM    387  C   ASP C  97     186.998 156.474 161.037  1.00109.51           C
ATOM    388  O   ASP C  97     186.238 156.192 160.144  1.00109.51           O
ATOM    389  CB  ASP C  97     186.671 154.972 163.050  1.00109.51           C
ATOM    390  CG  ASP C  97     186.862 153.522 163.451  1.00109.51           C
ATOM    391  OD1 ASP C  97     187.815 152.896 162.964  1.00109.51           O
ATOM    392  OD2 ASP C  97     186.070 152.997 164.253  1.00109.51           O
ATOM    393  N   LEU C  98     187.322 157.730 161.315  1.00106.30           N
ATOM    394  CA  LEU C  98     186.801 158.843 160.514  1.00106.30           C
ATOM    395  C   LEU C  98     187.242 158.865 159.047  1.00106.30           C
ATOM    396  O   LEU C  98     186.456 159.143 158.178  1.00106.30           O
ATOM    397  CB  LEU C  98     187.150 160.170 161.157  1.00106.30           C
ATOM    398  CG  LEU C  98     186.447 161.334 160.493  1.00106.30           C
ATOM    399  CD1 LEU C  98     184.953 161.127 160.638  1.00106.30           C
ATOM    400  CD2 LEU C  98     186.883 162.634 161.139  1.00106.30           C
ATOM    401  N   ILE C  99     188.506 158.581 158.791  1.00102.20           N
ATOM    402  CA  ILE C  99     189.123 158.486 157.437  1.00102.20           C
ATOM    403  C   ILE C  99     188.542 157.262 156.727  1.00102.20           C
ATOM    404  O   ILE C  99     188.096 157.411 155.572  1.00102.20           O
ATOM    405  CB  ILE C  99     190.653 158.379 157.566  1.00102.20           C
ATOM    406  CG1 ILE C  99     191.239 159.563 158.337  1.00102.20           C
ATOM    407  CG2 ILE C  99     191.307 158.212 156.204  1.00102.20           C
ATOM    408  CD1 ILE C  99     192.728 159.464 158.565  1.00102.20           C
ATOM    409  N   MET C 100     188.482 156.127 157.405  1.00104.91           N
ATOM    410  CA  MET C 100     187.901 154.935 156.824  1.00104.91           C
ATOM    411  C   MET C 100     186.443 155.136 156.513  1.00104.91           C
ATOM    412  O   MET C 100     185.966 154.604 155.545  1.00104.91           O
ATOM    413  CB  MET C 100     188.069 153.726 157.714  1.00104.91           C
ATOM    414  CG  MET C 100     189.501 153.290 157.791  1.00104.91           C
ATOM    415  SD  MET C 100     190.221 153.262 156.159  1.00104.91           S
ATOM    416  CE  MET C 100     190.262 151.505 155.905  1.00104.91           C
ATOM    417  N   LEU C 101     185.717 155.852 157.352  1.00 95.88           N
ATOM    418  CA  LEU C 101     184.314 156.094 157.074  1.00 95.88           C
ATOM    419  C   LEU C 101     184.166 156.941 155.840  1.00 95.88           C
ATOM    420  O   LEU C 101     183.310 156.694 155.032  1.00 95.88           O
ATOM    421  CB  LEU C 101     183.617 156.750 158.252  1.00 95.88           C
ATOM    422  CG  LEU C 101     183.070 155.723 159.224  1.00 95.88           C
ATOM    423  CD1 LEU C 101     182.280 156.414 160.302  1.00 95.88           C
ATOM    424  CD2 LEU C 101     182.189 154.769 158.457  1.00 95.88           C
ATOM    425  N   LEU C 102     184.999 157.960 155.709  1.00 95.07           N
ATOM    426  CA  LEU C 102     184.970 158.842 154.547  1.00 95.07           C
ATOM    427  C   LEU C 102     185.376 158.137 153.272  1.00 95.07           C
ATOM    428  O   LEU C 102     184.810 158.379 152.229  1.00 95.07           O
ATOM    429  CB  LEU C 102     185.850 160.074 154.753  1.00 30.00           C
ATOM    430  CG  LEU C 102     185.289 161.158 155.672  1.00 30.00           C
ATOM    431  CD1 LEU C 102     186.268 162.311 155.792  1.00 30.00           C
ATOM    432  CD2 LEU C 102     183.940 161.652 155.184  1.00 30.00           C
ATOM    433  N   LEU C 103     186.383 157.283 153.344  1.00 91.33           N
ATOM    434  CA  LEU C 103     186.821 156.573 152.160  1.00 91.33           C
ATOM    435  C   LEU C 103     185.754 155.645 151.633  1.00 91.33           C
ATOM    436  O   LEU C 103     185.542 155.567 150.448  1.00 91.33           O
ATOM    437  CB  LEU C 103     188.080 155.769 152.446  1.00 91.33           C
ATOM    438  CG  LEU C 103     189.370 156.250 151.814  1.00 91.33           C
ATOM    439  CD1 LEU C 103     190.525 155.457 152.378  1.00 91.33           C
ATOM    440  CD2 LEU C 103     189.291 156.036 150.323  1.00 91.33           C
ATOM    441  N   MET C 104     185.090 154.927 152.519  1.00 90.01           N
ATOM    442  CA  MET C 104     184.072 153.986 152.108  1.00 90.01           C
ATOM    443  C   MET C 104     182.923 154.657 151.407  1.00 90.01           C
ATOM    444  O   MET C 104     182.426 154.133 150.443  1.00 90.01           O
ATOM    445  CB  MET C 104     183.534 153.210 153.294  1.00 30.00           C
ATOM    446  CG  MET C 104     184.458 152.145 153.822  1.00 30.00           C
ATOM    447  SD  MET C 104     183.673 151.291 155.191  1.00 30.00           S
ATOM    448  CE  MET C 104     185.082 150.555 155.990  1.00 30.00           C
ATOM    449  N   VAL C 105     182.486 155.808 151.883  1.00 85.18           N
ATOM    450  CA  VAL C 105     181.385 156.491 151.239  1.00 85.18           C
ATOM    451  C   VAL C 105     181.820 156.848 149.829  1.00 85.18           C
ATOM    452  O   VAL C 105     181.053 156.724 148.898  1.00 85.18           O
ATOM    453  CB  VAL C 105     180.946 157.727 152.021  1.00 85.18           C
ATOM    454  CG1 VAL C 105     180.008 158.576 151.194  1.00 85.18           C
ATOM    455  CG2 VAL C 105     180.246 157.310 153.294  1.00 85.18           C
ATOM    456  N   GLY C 106     183.053 157.296 149.670  1.00 85.46           N
ATOM    457  CA  GLY C 106     183.563 157.632 148.359  1.00 85.46           C
ATOM    458  C   GLY C 106     183.668 156.442 147.439  1.00 85.46           C
ATOM    459  O   GLY C 106     183.340 156.548 146.286  1.00 85.46           O
ATOM    460  N   ASN C 107     184.157 155.317 147.941  1.00 88.46           N
ATOM    461  CA  ASN C 107     184.290 154.090 147.158  1.00 88.46           C
ATOM    462  C   ASN C 107     183.021 153.395 146.730  1.00 88.46           C
ATOM    463  O   ASN C 107     182.900 152.936 145.621  1.00 88.46           O
ATOM    464  CB  ASN C 107     185.077 153.060 147.940  1.00 88.46           C
ATOM    465  CG  ASN C 107     186.485 152.944 147.471  1.00 88.46           C
ATOM    466  OD1 ASN C 107     187.146 153.940 147.246  1.00 88.46           O
ATOM    467  ND2 ASN C 107     186.959 151.722 147.320  1.00 88.46           N
ATOM    468  N   LEU C 108     182.077 153.292 147.641  1.00 80.34           N
ATOM    469  CA  LEU C 108     180.851 152.609 147.351  1.00 80.34           C
ATOM    470  C   LEU C 108     180.100 153.330 146.272  1.00 80.34           C
ATOM    471  O   LEU C 108     179.484 152.695 145.449  1.00 80.34           O
ATOM    472  CB  LEU C 108     180.029 152.407 148.609  1.00 80.34           C
ATOM    473  CG  LEU C 108     180.734 151.574 149.680  1.00 80.34           C
ATOM    474  CD1 LEU C 108     179.887 151.425 150.920  1.00 80.34           C
ATOM    475  CD2 LEU C 108     181.132 150.215 149.155  1.00 80.34           C
ATOM    476  N   ILE C 109     180.104 154.657 146.300  1.00 79.08           N
ATOM    477  CA  ILE C 109     179.438 155.451 145.268  1.00 79.08           C
ATOM    478  C   ILE C 109     180.107 155.427 143.893  1.00 79.08           C
ATOM    479  O   ILE C 109     179.442 155.247 142.900  1.00 79.08           O
ATOM    480  CB  ILE C 109     179.288 156.906 145.727  1.00 79.08           C
ATOM    481  CG1 ILE C 109     178.360 156.973 146.921  1.00 79.08           C
ATOM    482  CG2 ILE C 109     178.696 157.778 144.647  1.00 79.08           C
ATOM    483  CD1 ILE C 109     178.083 158.383 147.369  1.00 79.08           C
ATOM    484  N   VAL C 110     181.416 155.633 143.855  1.00 83.84           N
ATOM    485  CA  VAL C 110     182.226 155.626 142.635  1.00 83.84           C
ATOM    486  C   VAL C 110     182.563 154.322 141.905  1.00 83.84           C
ATOM    487  O   VAL C 110     182.664 154.318 140.704  1.00 83.84           O
ATOM    488  CB  VAL C 110     183.505 156.452 142.781  1.00 83.84           C
ATOM    489  CG1 VAL C 110     184.145 156.647 141.429  1.00 83.84           C
ATOM    490  CG2 VAL C 110     183.181 157.801 143.357  1.00 83.84           C
ATOM    491  N   LEU C 111     182.789 153.231 142.613  1.00 88.82           N
ATOM    492  CA  LEU C 111     183.178 151.987 141.959  1.00 88.82           C
ATOM    493  C   LEU C 111     182.181 151.418 140.994  1.00 88.82           C
ATOM    494  O   LEU C 111     182.581 150.960 139.932  1.00 88.82           O
ATOM    495  CB  LEU C 111     183.508 150.897 142.969  1.00 88.82           C
ATOM    496  CG  LEU C 111     184.928 150.762 143.499  1.00 88.82           C
ATOM    497  CD1 LEU C 111     185.390 149.359 143.170  1.00 88.82           C
ATOM    498  CD2 LEU C 111     185.870 151.764 142.866  1.00 88.82           C
ATOM    499  N   PRO C 112     180.849 151.414 141.385  1.00 82.06           N
ATOM    500  CA  PRO C 112     179.937 150.854 140.386  1.00 82.06           C
ATOM    501  C   PRO C 112     179.811 151.701 139.124  1.00 82.06           C
ATOM    502  O   PRO C 112     179.737 151.166 138.035  1.00 82.06           O
ATOM    503  CB  PRO C 112     178.604 150.784 141.117  1.00 82.06           C
ATOM    504  CG  PRO C 112     178.946 150.750 142.536  1.00 82.06           C
ATOM    505  CD  PRO C 112     179.997 151.775 142.589  1.00 82.06           C
ATOM    506  N   VAL C 113     179.766 153.018 139.279  1.00 82.68           N
ATOM    507  CA  VAL C 113     179.575 153.941 138.132  1.00 82.68           C
ATOM    508  C   VAL C 113     180.710 153.745 137.159  1.00 82.68           C
ATOM    509  O   VAL C 113     180.426 153.200 136.109  1.00 82.68           O
ATOM    510  CB  VAL C 113     179.456 155.409 138.567  1.00 82.68           C
ATOM    511  CG1 VAL C 113     179.579 156.355 137.384  1.00 82.68           C
ATOM    512  CG2 VAL C 113     178.159 155.664 139.311  1.00 82.68           C
ATOM    513  N   GLY C 114     181.948 153.957 137.590  1.00 91.71           N
ATOM    514  CA  GLY C 114     183.015 153.949 136.582  1.00 91.71           C
ATOM    515  C   GLY C 114     183.013 152.678 135.775  1.00 91.71           C
ATOM    516  O   GLY C 114     182.626 152.787 134.588  1.00 91.71           O
ATOM    517  N   ILE C 115     183.065 151.516 136.415  1.00 89.82           N
ATOM    518  CA  ILE C 115     183.200 150.282 135.593  1.00 89.82           C
ATOM    519  C   ILE C 115     181.999 150.141 134.657  1.00 89.82           C
ATOM    520  O   ILE C 115     182.180 150.375 133.421  1.00 89.82           O
ATOM    521  CB  ILE C 115     183.241 149.088 136.566  1.00 89.82           C
ATOM    522  CG1 ILE C 115     184.471 149.132 137.475  1.00 89.82           C
ATOM    523  CG2 ILE C 115     183.127 147.764 135.830  1.00 89.82           C
ATOM    524  CD1 ILE C 115     184.429 148.129 138.602  1.00 89.82           C
ATOM    525  N   THR C 116     180.793 150.160 135.214  1.00 92.07           N
ATOM    526  CA  THR C 116     179.599 149.864 134.388  1.00 92.07           C
ATOM    527  C   THR C 116     179.400 150.869 133.262  1.00 92.07           C
ATOM    528  O   THR C 116     179.024 150.434 132.174  1.00 92.07           O
ATOM    529  CB  THR C 116     178.335 149.781 135.248  1.00 92.07           C
ATOM    530  OG1 THR C 116     178.165 151.044 135.884  1.00 92.07           O
ATOM    531  CG2 THR C 116     178.410 148.697 136.298  1.00 92.07           C
ATOM    532  N   PHE C 117     179.640 152.158 133.454  1.00 88.13           N
ATOM    533  CA  PHE C 117     179.446 153.108 132.361  1.00 88.13           C
ATOM    534  C   PHE C 117     180.692 153.558 131.624  1.00 88.13           C
ATOM    535  O   PHE C 117     180.595 154.335 130.695  1.00 88.13           O
ATOM    536  CB  PHE C 117     178.670 154.336 132.828  1.00 88.13           C
ATOM    537  CG  PHE C 117     177.348 154.011 133.424  1.00 88.13           C
ATOM    538  CD1 PHE C 117     176.289 153.714 132.634  1.00 88.13           C
ATOM    539  CD2 PHE C 117     177.188 153.974 134.779  1.00 88.13           C
ATOM    540  CE1 PHE C 117     175.087 153.384 133.185  1.00 88.13           C
ATOM    541  CE2 PHE C 117     175.991 153.649 135.343  1.00 88.13           C
ATOM    542  CZ  PHE C 117     174.938 153.354 134.542  1.00 88.13           C
ATOM    543  N   PHE C 118     181.862 153.076 132.013  1.00106.80           N
ATOM    544  CA  PHE C 118     183.096 153.504 131.356  1.00106.80           C
ATOM    545  C   PHE C 118     183.792 152.403 130.593  1.00106.80           C
ATOM    546  O   PHE C 118     183.682 151.237 130.932  1.00106.80           O
ATOM    547  CB  PHE C 118     184.062 154.114 132.354  1.00106.80           C
ATOM    548  CG  PHE C 118     183.715 155.513 132.748  1.00106.80           C
ATOM    549  CD1 PHE C 118     183.962 156.558 131.895  1.00106.80           C
ATOM    550  CD2 PHE C 118     183.147 155.775 133.967  1.00106.80           C
ATOM    551  CE1 PHE C 118     183.657 157.844 132.254  1.00106.80           C
ATOM    552  CE2 PHE C 118     182.837 157.055 134.338  1.00106.80           C
ATOM    553  CZ  PHE C 118     183.094 158.092 133.482  1.00106.80           C
ATOM    554  N   LYS C 119     184.497 152.800 129.542  1.00126.88           N
ATOM    555  CA  LYS C 119     185.199 151.881 128.644  1.00126.88           C
ATOM    556  C   LYS C 119     186.359 150.997 129.131  1.00126.88           C
ATOM    557  O   LYS C 119     186.439 149.839 128.736  1.00126.88           O
ATOM    558  CB  LYS C 119     185.650 152.647 127.396  1.00126.88           C
ATOM    559  N   GLU C 120     187.265 151.517 129.951  1.00139.02           N
ATOM    560  CA  GLU C 120     188.400 150.692 130.381  1.00139.02           C
ATOM    561  C   GLU C 120     188.937 150.846 131.807  1.00139.02           C
ATOM    562  O   GLU C 120     188.765 151.877 132.457  1.00139.02           O
ATOM    563  CB  GLU C 120     189.549 150.819 129.377  1.00139.02           C
ATOM    564  N   GLU C 121     189.595 149.782 132.264  1.00147.00           N
ATOM    565  CA  GLU C 121     190.216 149.703 133.583  1.00147.00           C
ATOM    566  C   GLU C 121     191.703 150.013 133.510  1.00147.00           C
ATOM    567  O   GLU C 121     192.415 149.873 134.499  1.00147.00           O
ATOM    568  CB  GLU C 121     190.038 148.310 134.181  1.00 30.00           C
ATOM    569  N   ASN C 122     192.170 150.398 132.327  1.00151.50           N
ATOM    570  CA  ASN C 122     193.576 150.721 132.125  1.00151.50           C
ATOM    571  C   ASN C 122     193.916 152.208 132.202  1.00151.50           C
ATOM    572  O   ASN C 122     195.074 152.582 132.082  1.00151.50           O
ATOM    573  CB  ASN C 122     194.074 150.146 130.791  1.00151.50           C
ATOM    574  CG  ASN C 122     194.283 148.640 130.836  1.00151.50           C
ATOM    575  OD1 ASN C 122     194.922 148.115 131.750  1.00151.50           O
ATOM    576  ND2 ASN C 122     193.755 147.940 129.837  1.00151.50           N
ATOM    577  N   SER C 123     192.912 153.044 132.417  1.00144.98           N
ATOM    578  CA  SER C 123     193.128 154.483 132.491  1.00144.98           C
ATOM    579  C   SER C 123     194.042 154.866 133.651  1.00144.98           C
ATOM    580  O   SER C 123     194.021 154.223 134.695  1.00144.98           O
ATOM    581  CB  SER C 123     191.789 155.193 132.578  1.00 30.00           C
ATOM    582  OG  SER C 123     190.773 154.248 132.853  1.00 30.00           O
ATOM    583  N   PRO C 124     194.900 155.936 133.428  1.00138.55           N
ATOM    584  CA  PRO C 124     195.803 156.239 134.556  1.00138.55           C
ATOM    585  C   PRO C 124     195.145 156.729 135.834  1.00138.55           C
ATOM    586  O   PRO C 124     195.527 156.290 136.912  1.00138.55           O
ATOM    587  CB  PRO C 124     196.704 157.340 134.007  1.00 30.00           C
ATOM    588  CG  PRO C 124     195.827 158.093 133.093  1.00 30.00           C
ATOM    589  CD  PRO C 124     195.132 157.000 132.351  1.00 30.00           C
ATOM    590  N   PRO C 125     194.136 157.669 135.691  1.00136.35           N
ATOM    591  CA  PRO C 125     193.551 158.124 136.960  1.00136.35           C
ATOM    592  C   PRO C 125     192.852 157.002 137.691  1.00136.35           C
ATOM    593  O   PRO C 125     192.890 156.938 138.911  1.00136.35           O
ATOM    594  CB  PRO C 125     192.536 159.185 136.536  1.00136.35           C
ATOM    595  CG  PRO C 125     193.034 159.689 135.237  1.00136.35           C
ATOM    596  CD  PRO C 125     193.411 158.415 134.572  1.00136.35           C
ATOM    597  N   TRP C 126     192.191 156.132 136.944  1.00124.57           N
ATOM    598  CA  TRP C 126     191.471 155.040 137.562  1.00124.57           C
ATOM    599  C   TRP C 126     192.383 154.112 138.317  1.00124.57           C
ATOM    600  O   TRP C 126     192.049 153.681 139.400  1.00124.57           O
ATOM    601  CB  TRP C 126     190.693 154.240 136.531  1.00124.57           C
ATOM    602  CG  TRP C 126     189.762 153.309 137.168  1.00124.57           C
ATOM    603  CD1 TRP C 126     189.930 151.981 137.338  1.00124.57           C
ATOM    604  CD2 TRP C 126     188.515 153.639 137.765  1.00124.57           C
ATOM    605  NE1 TRP C 126     188.852 151.447 137.990  1.00124.57           N
ATOM    606  CE2 TRP C 126     187.967 152.451 138.262  1.00124.57           C
ATOM    607  CE3 TRP C 126     187.803 154.825 137.916  1.00124.57           C
ATOM    608  CZ2 TRP C 126     186.748 152.413 138.906  1.00124.57           C
ATOM    609  CZ3 TRP C 126     186.599 154.790 138.544  1.00124.57           C
ATOM    610  CH2 TRP C 126     186.077 153.592 139.036  1.00124.57           C
ATOM    611  N   ILE C 127     193.527 153.779 137.748  1.00127.73           N
ATOM    612  CA  ILE C 127     194.439 152.893 138.444  1.00127.73           C
ATOM    613  C   ILE C 127     194.987 153.495 139.729  1.00127.73           C
ATOM    614  O   ILE C 127     195.068 152.813 140.742  1.00127.73           O
ATOM    615  CB  ILE C 127     195.605 152.471 137.551  1.00 30.00           C
ATOM    616  CG1 ILE C 127     195.073 151.736 136.333  1.00 30.00           C
ATOM    617  CG2 ILE C 127     196.556 151.576 138.315  1.00 30.00           C
ATOM    618  CD1 ILE C 127     196.163 151.192 135.443  1.00 30.00           C
ATOM    619  N   VAL C 128     195.366 154.765 139.700  1.00126.67           N
ATOM    620  CA  VAL C 128     195.912 155.377 140.901  1.00126.67           C
ATOM    621  C   VAL C 128     194.901 155.453 142.040  1.00126.67           C
ATOM    622  O   VAL C 128     195.227 155.133 143.172  1.00126.67           O
ATOM    623  CB  VAL C 128     196.502 156.768 140.610  1.00126.67           C
ATOM    624  CG1 VAL C 128     196.882 157.490 141.896  1.00126.67           C
ATOM    625  CG2 VAL C 128     197.720 156.635 139.715  1.00126.67           C
ATOM    626  N   PHE C 129     193.678 155.868 141.746  1.00118.80           N
ATOM    627  CA  PHE C 129     192.670 155.958 142.786  1.00118.80           C
ATOM    628  C   PHE C 129     192.377 154.573 143.322  1.00118.80           C
ATOM    629  O   PHE C 129     192.253 154.395 144.517  1.00118.80           O
ATOM    630  CB  PHE C 129     191.408 156.647 142.268  1.00118.80           C
ATOM    631  CG  PHE C 129     190.179 156.378 143.084  1.00118.80           C
ATOM    632  CD1 PHE C 129     189.845 157.186 144.146  1.00118.80           C
ATOM    633  CD2 PHE C 129     189.344 155.330 142.767  1.00118.80           C
ATOM    634  CE1 PHE C 129     188.707 156.944 144.888  1.00118.80           C
ATOM    635  CE2 PHE C 129     188.204 155.084 143.500  1.00118.80           C
ATOM    636  CZ  PHE C 129     187.885 155.892 144.564  1.00118.80           C
ATOM    637  N   ASN C 130     192.261 153.591 142.439  1.00120.61           N
ATOM    638  CA  ASN C 130     192.004 152.220 142.862  1.00120.61           C
ATOM    639  C   ASN C 130     193.099 151.565 143.671  1.00120.61           C
ATOM    640  O   ASN C 130     192.817 150.825 144.595  1.00120.61           O
ATOM    641  CB  ASN C 130     191.630 151.331 141.701  1.00120.61           C
ATOM    642  CG  ASN C 130     190.165 151.013 141.685  1.00120.61           C
ATOM    643  OD1 ASN C 130     189.764 149.899 141.370  1.00120.61           O
ATOM    644  ND2 ASN C 130     189.354 151.987 142.052  1.00120.61           N
ATOM    645  N   VAL C 131     194.352 151.809 143.313  1.00118.63           N
ATOM    646  CA  VAL C 131     195.465 151.231 144.060  1.00118.63           C
ATOM    647  C   VAL C 131     195.646 151.814 145.463  1.00118.63           C
ATOM    648  O   VAL C 131     195.881 151.079 146.410  1.00118.63           O
ATOM    649  CB  VAL C 131     196.785 151.325 143.291  1.00 30.00           C
ATOM    650  CG1 VAL C 131     197.896 150.700 144.104  1.00 30.00           C
ATOM    651  CG2 VAL C 131     196.657 150.604 141.971  1.00 30.00           C
ATOM    652  N   LEU C 132     195.542 153.129 145.602  1.00116.45           N
ATOM    653  CA  LEU C 132     195.696 153.737 146.911  1.00116.45           C
ATOM    654  C   LEU C 132     194.607 153.344 147.872  1.00116.45           C
ATOM    655  O   LEU C 132     194.866 153.077 149.024  1.00116.45           O
ATOM    656  CB  LEU C 132     195.734 155.255 146.822  1.00116.45           C
ATOM    657  CG  LEU C 132     197.020 155.915 146.344  1.00116.45           C
ATOM    658  CD1 LEU C 132     197.164 157.241 147.070  1.00116.45           C
ATOM    659  CD2 LEU C 132     198.221 155.028 146.624  1.00116.45           C
ATOM    660  N   SER C 133     193.377 153.304 147.393  1.00113.14           N
ATOM    661  CA  SER C 133     192.267 152.967 148.262  1.00113.14           C
ATOM    662  C   SER C 133     192.443 151.564 148.812  1.00113.14           C
ATOM    663  O   SER C 133     192.109 151.309 149.946  1.00113.14           O
ATOM    664  CB  SER C 133     190.918 153.178 147.570  1.00113.14           C
ATOM    665  OG  SER C 133     190.336 151.964 147.167  1.00113.14           O
ATOM    666  N   ASP C 134     192.960 150.656 148.001  1.00117.35           N
ATOM    667  CA  ASP C 134     193.200 149.285 148.433  1.00117.35           C
ATOM    668  C   ASP C 134     194.241 149.206 149.545  1.00117.35           C
ATOM    669  O   ASP C 134     194.129 148.400 150.444  1.00117.35           O
ATOM    670  CB  ASP C 134     193.632 148.418 147.257  1.00117.35           C
ATOM    671  N   THR C 135     195.271 150.036 149.464  1.00116.19           N
ATOM    672  CA  THR C 135     196.327 150.048 150.463  1.00116.19           C
ATOM    673  C   THR C 135     195.811 150.421 151.830  1.00116.19           C
ATOM    674  O   THR C 135     196.154 149.787 152.799  1.00116.19           O
ATOM    675  CB  THR C 135     197.384 151.094 150.101  1.00116.19           C
ATOM    676  OG1 THR C 135     197.937 150.779 148.827  1.00116.19           O
ATOM    677  CG2 THR C 135     198.487 151.113 151.119  1.00116.19           C
ATOM    678  N   PHE C 136     194.982 151.451 151.915  1.00112.24           N
ATOM    679  CA  PHE C 136     194.424 151.846 153.193  1.00112.24           C
ATOM    680  C   PHE C 136     193.514 150.787 153.747  1.00112.24           C
ATOM    681  O   PHE C 136     193.582 150.462 154.915  1.00112.24           O
ATOM    682  CB  PHE C 136     193.667 153.156 153.083  1.00112.24           C
ATOM    683  CG  PHE C 136     194.547 154.349 153.177  1.00112.24           C
ATOM    684  CD2 PHE C 136     194.540 155.137 154.299  1.00112.24           C
ATOM    685  CD1 PHE C 136     195.409 154.662 152.152  1.00112.24           C
ATOM    686  CE2 PHE C 136     195.368 156.232 154.389  1.00112.24           C
ATOM    687  CE1 PHE C 136     196.240 155.752 152.232  1.00112.24           C
ATOM    688  CZ  PHE C 136     196.219 156.540 153.355  1.00112.24           C
ATOM    689  N   PHE C 137     192.661 150.236 152.910  1.00107.69           N
ATOM    690  CA  PHE C 137     191.761 149.208 153.368  1.00107.69           C
ATOM    691  C   PHE C 137     192.533 148.010 153.829  1.00107.69           C
ATOM    692  O   PHE C 137     192.126 147.342 154.744  1.00107.69           O
ATOM    693  CB  PHE C 137     190.696 148.877 152.348  1.00107.69           C
ATOM    694  CG  PHE C 137     189.570 149.842 152.361  1.00107.69           C
ATOM    695  CD1 PHE C 137     188.556 149.708 153.266  1.00107.69           C
ATOM    696  CD2 PHE C 137     189.558 150.905 151.509  1.00107.69           C
ATOM    697  CE1 PHE C 137     187.528 150.608 153.302  1.00107.69           C
ATOM    698  CE2 PHE C 137     188.539 151.813 151.535  1.00107.69           C
ATOM    699  CZ  PHE C 137     187.520 151.664 152.432  1.00107.69           C
ATOM    700  N   LEU C 138     193.642 147.722 153.172  1.00115.62           N
ATOM    701  CA  LEU C 138     194.475 146.598 153.561  1.00115.62           C
ATOM    702  C   LEU C 138     195.000 146.843 154.960  1.00115.62           C
ATOM    703  O   LEU C 138     195.087 145.934 155.765  1.00115.62           O
ATOM    704  CB  LEU C 138     195.658 146.464 152.627  1.00115.62           C
ATOM    705  CG  LEU C 138     196.455 145.201 152.891  1.00115.62           C
ATOM    706  CD1 LEU C 138     196.224 144.241 151.740  1.00115.62           C
ATOM    707  CD2 LEU C 138     197.931 145.524 153.046  1.00115.62           C
ATOM    708  N   LEU C 139     195.363 148.085 155.240  1.00114.68           N
ATOM    709  CA  LEU C 139     195.868 148.465 156.545  1.00114.68           C
ATOM    710  C   LEU C 139     194.834 148.277 157.628  1.00114.68           C
ATOM    711  O   LEU C 139     195.164 147.856 158.707  1.00114.68           O
ATOM    712  CB  LEU C 139     196.348 149.904 156.543  1.00114.68           C
ATOM    713  CG  LEU C 139     197.832 150.001 156.240  1.00114.68           C
ATOM    714  CD1 LEU C 139     198.250 151.444 156.024  1.00114.68           C
ATOM    715  CD2 LEU C 139     198.615 149.361 157.371  1.00114.68           C
ATOM    716  N   ASP C 140     193.577 148.572 157.346  1.00115.60           N
ATOM    717  CA  ASP C 140     192.546 148.436 158.356  1.00115.60           C
ATOM    718  C   ASP C 140     192.542 147.009 158.800  1.00115.60           C
ATOM    719  O   ASP C 140     192.324 146.715 159.957  1.00115.60           O
ATOM    720  CB  ASP C 140     191.172 148.787 157.809  1.00115.60           C
ATOM    721  CG  ASP C 140     190.322 149.528 158.815  1.00115.60           C
ATOM    722  OD1 ASP C 140     190.797 150.557 159.320  1.00115.60           O
ATOM    723  OD2 ASP C 140     189.189 149.097 159.100  1.00115.60           O
ATOM    724  N   LEU C 141     192.772 146.105 157.873  1.00119.76           N
ATOM    725  CA  LEU C 141     192.797 144.704 158.217  1.00119.76           C
ATOM    726  C   LEU C 141     193.920 144.418 159.218  1.00119.76           C
ATOM    727  O   LEU C 141     193.722 143.677 160.168  1.00119.76           O
ATOM    728  CB  LEU C 141     192.989 143.865 156.970  1.00119.76           C
ATOM    729  CG  LEU C 141     192.975 142.395 157.329  1.00119.76           C
ATOM    730  CD1 LEU C 141     191.543 141.992 157.609  1.00119.76           C
ATOM    731  CD2 LEU C 141     193.578 141.545 156.228  1.00119.76           C
ATOM    732  N   VAL C 142     195.097 144.993 159.015  1.00120.82           N
ATOM    733  CA  VAL C 142     196.188 144.757 159.947  1.00120.82           C
ATOM    734  C   VAL C 142     195.908 145.317 161.331  1.00120.82           C
ATOM    735  O   VAL C 142     196.179 144.668 162.325  1.00120.82           O
ATOM    736  CB  VAL C 142     197.515 145.314 159.428  1.00120.82           C
ATOM    737  CG1 VAL C 142     198.611 145.095 160.451  1.00120.82           C
ATOM    738  CG2 VAL C 142     197.879 144.635 158.125  1.00120.82           C
ATOM    739  N   LEU C 143     195.362 146.523 161.389  1.00120.75           N
ATOM    740  CA  LEU C 143     195.047 147.175 162.651  1.00120.75           C
ATOM    741  C   LEU C 143     193.967 146.479 163.413  1.00120.75           C
ATOM    742  O   LEU C 143     193.887 146.629 164.606  1.00120.75           O
ATOM    743  CB  LEU C 143     194.660 148.631 162.471  1.00120.75           C
ATOM    744  CG  LEU C 143     195.736 149.545 161.920  1.00120.75           C
ATOM    745  CD1 LEU C 143     195.479 150.933 162.450  1.00120.75           C
ATOM    746  CD2 LEU C 143     197.129 149.091 162.309  1.00120.75           C
ATOM    747  N   ASN C 144     193.099 145.756 162.728  1.00131.02           N
ATOM    748  CA  ASN C 144     192.002 145.080 163.411  1.00131.02           C
ATOM    749  C   ASN C 144     192.403 144.030 164.413  1.00131.02           C
ATOM    750  O   ASN C 144     191.750 143.882 165.422  1.00131.02           O
ATOM    751  CB  ASN C 144     190.944 144.572 162.450  1.00131.02           C
ATOM    752  CG  ASN C 144     189.923 145.632 162.125  1.00131.02           C
ATOM    753  OD1 ASN C 144     190.161 146.809 162.344  1.00131.02           O
ATOM    754  ND2 ASN C 144     188.781 145.222 161.611  1.00131.02           N
ATOM    755  N   PHE C 145     193.458 143.285 164.133  1.00146.28           N
ATOM    756  CA  PHE C 145     193.903 142.258 165.062  1.00146.28           C
ATOM    757  C   PHE C 145     194.332 142.869 166.398  1.00146.28           C
ATOM    758  O   PHE C 145     194.044 142.337 167.461  1.00146.28           O
ATOM    759  CB  PHE C 145     195.030 141.436 164.439  1.00146.28           C
ATOM    760  CG  PHE C 145     194.553 140.433 163.428  1.00146.28           C
ATOM    761  CD2 PHE C 145     194.630 139.083 163.684  1.00146.28           C
ATOM    762  CD1 PHE C 145     194.008 140.843 162.234  1.00146.28           C
ATOM    763  CE2 PHE C 145     194.185 138.161 162.766  1.00146.28           C
ATOM    764  CE1 PHE C 145     193.557 139.926 161.310  1.00146.28           C
ATOM    765  CZ  PHE C 145     193.649 138.583 161.577  1.00146.28           C
ATOM    766  N   ARG C 146     195.036 143.982 166.322  1.00147.50           N
ATOM    767  CA  ARG C 146     195.519 144.732 167.473  1.00147.50           C
ATOM    768  C   ARG C 146     194.580 145.481 168.431  1.00147.50           C
ATOM    769  O   ARG C 146     194.822 145.501 169.617  1.00147.50           O
ATOM    770  CB  ARG C 146     196.565 145.732 166.992  1.00 30.00           C
ATOM    771  CG  ARG C 146     197.986 145.371 167.350  1.00 30.00           C
ATOM    772  CD  ARG C 146     198.231 143.885 167.219  1.00 30.00           C
ATOM    773  NE  ARG C 146     199.539 143.533 167.745  1.00 30.00           N
ATOM    774  CZ  ARG C 146     200.651 143.569 167.029  1.00 30.00           C
ATOM    775  NH1 ARG C 146     200.599 143.937 165.761  1.00 30.00           N
ATOM    776  NH2 ARG C 146     201.811 143.234 167.575  1.00 30.00           N
ATOM    777  N   THR C 147     193.546 146.130 167.910  1.00138.29           N
ATOM    778  CA  THR C 147     192.639 146.984 168.701  1.00138.29           C
ATOM    779  C   THR C 147     191.899 146.506 169.950  1.00138.29           C
ATOM    780  O   THR C 147     191.762 147.260 170.904  1.00138.29           O
ATOM    781  CB  THR C 147     191.595 147.683 167.814  1.00 30.00           C
ATOM    782  OG1 THR C 147     190.556 146.759 167.496  1.00 30.00           O
ATOM    783  CG2 THR C 147     192.227 148.200 166.555  1.00 30.00           C
ATOM    784  N   GLY C 148     191.404 145.287 169.954  1.00133.15           N
ATOM    785  CA  GLY C 148     190.670 144.798 171.103  1.00133.15           C
ATOM    786  C   GLY C 148     189.228 145.066 170.782  1.00133.15           C
ATOM    787  O   GLY C 148     188.934 146.001 170.066  1.00133.15           O
ATOM    788  N   ILE C 149     188.334 144.252 171.319  1.00132.52           N
ATOM    789  CA  ILE C 149     186.922 144.349 171.012  1.00132.52           C
ATOM    790  C   ILE C 149     185.966 144.638 172.140  1.00132.52           C
ATOM    791  O   ILE C 149     185.965 143.938 173.129  1.00132.52           O
ATOM    792  CB  ILE C 149     186.467 142.984 170.493  1.00132.52           C
ATOM    793  CG1 ILE C 149     187.458 142.461 169.457  1.00132.52           C
ATOM    794  CG2 ILE C 149     185.051 143.057 169.952  1.00132.52           C
ATOM    795  CD1 ILE C 149     187.234 141.020 169.083  1.00132.52           C
ATOM    796  N   VAL C 150     185.116 145.638 171.976  1.00130.00           N
ATOM    797  CA  VAL C 150     184.123 145.925 172.991  1.00130.00           C
ATOM    798  C   VAL C 150     183.158 144.758 172.936  1.00130.00           C
ATOM    799  O   VAL C 150     182.895 144.243 171.865  1.00130.00           O
ATOM    800  CB  VAL C 150     183.341 147.206 172.683  1.00 30.00           C
ATOM    801  CG1 VAL C 150     182.168 147.343 173.631  1.00 30.00           C
ATOM    802  CG2 VAL C 150     184.242 148.424 172.765  1.00 30.00           C
ATOM    803  N   VAL C 151     182.630 144.331 174.074  1.00128.93           N
ATOM    804  CA  VAL C 151     181.690 143.213 174.086  1.00128.93           C
ATOM    805  C   VAL C 151     180.420 143.568 174.849  1.00128.93           C
ATOM    806  O   VAL C 151     179.439 142.827 174.818  1.00128.93           O
ATOM    807  CB  VAL C 151     182.315 141.947 174.698  1.00128.93           C
ATOM    808  CG1 VAL C 151     181.279 140.847 174.830  1.00128.93           C
ATOM    809  CG2 VAL C 151     183.474 141.466 173.850  1.00128.93           C
TER     810      VAL C 151
ATOM    811  N   GLU C 156     185.330 144.759 177.865  1.00135.69           N
ATOM    812  CA  GLU C 156     186.287 144.971 176.790  1.00135.69           C
ATOM    813  C   GLU C 156     187.443 143.999 176.840  1.00135.69           C
ATOM    814  O   GLU C 156     187.860 143.573 177.909  1.00135.69           O
ATOM    815  CB  GLU C 156     186.878 146.367 176.868  1.00 30.00           C
ATOM    816  CG  GLU C 156     186.008 147.456 176.301  1.00 30.00           C
ATOM    817  CD  GLU C 156     186.793 148.722 176.102  1.00 30.00           C
ATOM    818  OE1 GLU C 156     188.005 148.620 175.853  1.00 30.00           O
ATOM    819  OE2 GLU C 156     186.209 149.816 176.207  1.00 30.00           O
ATOM    820  N   ILE C 157     187.973 143.660 175.675  1.00139.18           N
ATOM    821  CA  ILE C 157     189.103 142.765 175.606  1.00139.18           C
ATOM    822  C   ILE C 157     190.298 143.550 175.111  1.00139.18           C
ATOM    823  O   ILE C 157     190.285 144.047 174.001  1.00139.18           O
ATOM    824  CB  ILE C 157     188.856 141.666 174.566  1.00 30.00           C
ATOM    825  CG1 ILE C 157     187.679 140.794 174.962  1.00 30.00           C
ATOM    826  CG2 ILE C 157     190.086 140.801 174.384  1.00 30.00           C
ATOM    827  CD1 ILE C 157     187.517 139.596 174.057  1.00 30.00           C
ATOM    828  N   LEU C 158     191.305 143.744 175.945  1.00144.45           N
ATOM    829  CA  LEU C 158     192.496 144.454 175.492  1.00144.45           C
ATOM    830  C   LEU C 158     193.647 143.476 175.325  1.00144.45           C
ATOM    831  O   LEU C 158     194.732 143.851 174.908  1.00144.45           O
ATOM    832  CB  LEU C 158     192.891 145.555 176.462  1.00 30.00           C
ATOM    833  CG  LEU C 158     191.815 146.573 176.820  1.00 30.00           C
ATOM    834  CD1 LEU C 158     192.464 147.889 177.215  1.00 30.00           C
ATOM    835  CD2 LEU C 158     190.872 146.794 175.655  1.00 30.00           C
ATOM    836  N   LEU C 159     193.378 142.220 175.667  1.00152.07           N
ATOM    837  CA  LEU C 159     194.317 141.115 175.632  1.00152.07           C
ATOM    838  C   LEU C 159     194.740 140.651 174.255  1.00152.07           C
ATOM    839  O   LEU C 159     193.932 140.544 173.343  1.00152.07           O
ATOM    840  CB  LEU C 159     193.705 139.933 176.377  1.00 30.00           C
ATOM    841  CG  LEU C 159     192.252 139.601 176.035  1.00 30.00           C
ATOM    842  CD1 LEU C 159     191.880 138.261 176.645  1.00 30.00           C
ATOM    843  CD2 LEU C 159     191.301 140.679 176.523  1.00 30.00           C
ATOM    844  N   ALA C 160     196.018 140.345 174.119  1.00153.71           N
ATOM    845  CA  ALA C 160     196.521 139.879 172.857  1.00153.71           C
ATOM    846  C   ALA C 160     197.365 138.639 173.096  1.00153.71           C
ATOM    847  O   ALA C 160     197.915 138.503 174.184  1.00153.71           O
ATOM    848  CB  ALA C 160     197.354 140.948 172.185  1.00153.71           C
ATOM    849  N   PRO C 161     197.525 137.699 172.077  1.00156.94           N
ATOM    850  CA  PRO C 161     196.806 137.946 170.828  1.00156.94           C
ATOM    851  C   PRO C 161     195.662 136.968 170.716  1.00156.94           C
ATOM    852  O   PRO C 161     194.923 137.020 169.744  1.00156.94           O
ATOM    853  CB  PRO C 161     197.859 137.610 169.775  1.00156.94           C
ATOM    854  CG  PRO C 161     198.643 136.484 170.373  1.00156.94           C
ATOM    855  CD  PRO C 161     198.304 136.406 171.840  1.00156.94           C
ATOM    856  N   ARG C 162     195.525 136.079 171.688  1.00155.77           N
ATOM    857  CA  ARG C 162     194.501 135.056 171.602  1.00155.77           C
ATOM    858  C   ARG C 162     193.048 135.496 171.575  1.00155.77           C
ATOM    859  O   ARG C 162     192.288 135.003 170.740  1.00155.77           O
ATOM    860  CB  ARG C 162     194.698 134.030 172.716  1.00155.77           C
ATOM    861  N   ALA C 163     192.643 136.396 172.462  1.00153.08           N
ATOM    862  CA  ALA C 163     191.256 136.826 172.433  1.00153.08           C
ATOM    863  C   ALA C 163     190.952 137.652 171.186  1.00153.08           C
ATOM    864  O   ALA C 163     189.963 137.418 170.505  1.00153.08           O
ATOM    865  CB  ALA C 163     190.905 137.590 173.692  1.00153.08           C
ATOM    866  N   ILE C 164     191.820 138.616 170.897  1.00148.56           N
ATOM    867  CA  ILE C 164     191.662 139.484 169.736  1.00148.56           C
ATOM    868  C   ILE C 164     191.871 138.790 168.403  1.00148.56           C
ATOM    869  O   ILE C 164     191.093 138.964 167.478  1.00148.56           O
ATOM    870  CB  ILE C 164     192.606 140.692 169.836  1.00 30.00           C
ATOM    871  CG1 ILE C 164     192.238 141.534 171.049  1.00 30.00           C
ATOM    872  CG2 ILE C 164     192.544 141.548 168.583  1.00 30.00           C
ATOM    873  CD1 ILE C 164     192.929 142.870 171.084  1.00 30.00           C
ATOM    874  N   ARG C 165     192.927 137.995 168.323  1.00143.90           N
ATOM    875  CA  ARG C 165     193.265 137.270 167.109  1.00143.90           C
ATOM    876  C   ARG C 165     192.280 136.163 166.808  1.00143.90           C
ATOM    877  O   ARG C 165     191.901 135.961 165.673  1.00143.90           O
ATOM    878  CB  ARG C 165     194.692 136.738 167.152  1.00 30.00           C
ATOM    879  CG  ARG C 165     195.295 136.562 165.778  1.00 30.00           C
ATOM    880  CD  ARG C 165     196.758 136.197 165.860  1.00 30.00           C
ATOM    881  NE  ARG C 165     197.412 136.870 166.971  1.00 30.00           N
ATOM    882  CZ  ARG C 165     198.720 136.828 167.205  1.00 30.00           C
ATOM    883  NH1 ARG C 165     199.517 136.150 166.393  1.00 30.00           N
ATOM    884  NH2 ARG C 165     199.232 137.462 168.249  1.00 30.00           N
ATOM    885  N   THR C 166     191.867 135.447 167.839  1.00146.45           N
ATOM    886  CA  THR C 166     190.919 134.354 167.683  1.00146.45           C
ATOM    887  C   THR C 166     189.467 134.775 167.506  1.00146.45           C
ATOM    888  O   THR C 166     188.741 134.187 166.721  1.00146.45           O
ATOM    889  CB  THR C 166     191.033 133.294 168.801  1.00146.45           C
ATOM    890  OG1 THR C 166     190.059 133.530 169.819  1.00146.45           O
ATOM    891  CG2 THR C 166     192.417 133.298 169.415  1.00146.45           C
ATOM    892  N   ARG C 167     189.027 135.763 168.266  1.00143.95           N
ATOM    893  CA  ARG C 167     187.643 136.183 168.160  1.00143.95           C
ATOM    894  C   ARG C 167     187.400 136.698 166.771  1.00143.95           C
ATOM    895  O   ARG C 167     186.363 136.445 166.179  1.00143.95           O
ATOM    896  CB  ARG C 167     187.318 137.283 169.166  1.00143.95           C
ATOM    897  N   TYR C 168     188.368 137.436 166.256  1.00143.60           N
ATOM    898  CA  TYR C 168     188.249 138.023 164.941  1.00143.60           C
ATOM    899  C   TYR C 168     188.133 137.013 163.822  1.00143.60           C
ATOM    900  O   TYR C 168     187.257 137.136 162.994  1.00143.60           O
ATOM    901  CB  TYR C 168     189.479 138.892 164.706  1.00143.60           C
ATOM    902  CG  TYR C 168     189.434 139.782 163.503  1.00143.60           C
ATOM    903  CD2 TYR C 168     190.524 139.889 162.665  1.00143.60           C
ATOM    904  CD1 TYR C 168     188.322 140.549 163.224  1.00143.60           C
ATOM    905  CE2 TYR C 168     190.498 140.719 161.569  1.00143.60           C
ATOM    906  CE1 TYR C 168     188.290 141.381 162.124  1.00143.60           C
ATOM    907  CZ  TYR C 168     189.378 141.460 161.310  1.00143.60           C
ATOM    908  OH  TYR C 168     189.342 142.285 160.231  1.00143.60           O
ATOM    909  N   LEU C 169     188.974 135.987 163.818  1.00141.85           N
ATOM    910  CA  LEU C 169     188.959 134.996 162.747  1.00141.85           C
ATOM    911  C   LEU C 169     187.651 134.253 162.653  1.00141.85           C
ATOM    912  O   LEU C 169     187.150 133.977 161.573  1.00141.85           O
ATOM    913  CB  LEU C 169     190.077 133.992 162.946  1.00 30.00           C
ATOM    914  CG  LEU C 169     191.486 134.532 162.831  1.00 30.00           C
ATOM    915  CD1 LEU C 169     192.475 133.468 163.256  1.00 30.00           C
ATOM    916  CD2 LEU C 169     191.725 134.913 161.392  1.00 30.00           C
ATOM    917  N   ARG C 170     187.098 133.922 163.798  1.00140.93           N
ATOM    918  CA  ARG C 170     185.847 133.199 163.838  1.00140.93           C
ATOM    919  C   ARG C 170     184.697 134.034 163.290  1.00140.93           C
ATOM    920  O   ARG C 170     183.658 133.493 162.935  1.00140.93           O
ATOM    921  CB  ARG C 170     185.548 132.702 165.256  1.00140.93           C
ATOM    922  N   THR C 171     184.855 135.351 163.251  1.00135.95           N
ATOM    923  CA  THR C 171     183.764 136.189 162.771  1.00135.95           C
ATOM    924  C   THR C 171     183.910 136.948 161.449  1.00135.95           C
ATOM    925  O   THR C 171     183.466 136.491 160.402  1.00135.95           O
ATOM    926  CB  THR C 171     183.377 137.221 163.840  1.00135.95           C
ATOM    927  OG1 THR C 171     184.493 138.072 164.103  1.00135.95           O
ATOM    928  CG2 THR C 171     182.989 136.531 165.118  1.00135.95           C
ATOM    929  N   TRP C 172     184.516 138.123 161.514  1.00124.81           N
ATOM    930  CA  TRP C 172     184.646 138.998 160.358  1.00124.81           C
ATOM    931  C   TRP C 172     185.901 138.975 159.510  1.00124.81           C
ATOM    932  O   TRP C 172     185.993 139.757 158.590  1.00124.81           O
ATOM    933  CB  TRP C 172     184.410 140.436 160.807  1.00124.81           C
ATOM    934  CG  TRP C 172     183.091 140.653 161.417  1.00124.81           C
ATOM    935  CD1 TRP C 172     182.833 140.963 162.709  1.00124.81           C
ATOM    936  CD2 TRP C 172     181.834 140.576 160.763  1.00124.81           C
ATOM    937  NE1 TRP C 172     181.486 141.083 162.907  1.00124.81           N
ATOM    938  CE2 TRP C 172     180.850 140.846 161.720  1.00124.81           C
ATOM    939  CE3 TRP C 172     181.442 140.299 159.458  1.00124.81           C
ATOM    940  CZ2 TRP C 172     179.504 140.856 161.413  1.00124.81           C
ATOM    941  CZ3 TRP C 172     180.111 140.309 159.156  1.00124.81           C
ATOM    942  CH2 TRP C 172     179.156 140.587 160.125  1.00124.81           C
ATOM    943  N   PHE C 173     186.863 138.123 159.803  1.00122.89           N
ATOM    944  CA  PHE C 173     188.083 138.114 159.018  1.00122.89           C
ATOM    945  C   PHE C 173     187.897 137.755 157.562  1.00122.89           C
ATOM    946  O   PHE C 173     188.545 138.340 156.710  1.00122.89           O
ATOM    947  CB  PHE C 173     189.127 137.195 159.634  1.00122.89           C
ATOM    948  CG  PHE C 173     190.341 136.991 158.780  1.00122.89           C
ATOM    949  CD1 PHE C 173     191.185 138.032 158.508  1.00122.89           C
ATOM    950  CD2 PHE C 173     190.616 135.758 158.248  1.00122.89           C
ATOM    951  CE1 PHE C 173     192.297 137.847 157.726  1.00122.89           C
ATOM    952  CE2 PHE C 173     191.723 135.559 157.466  1.00122.89           C
ATOM    953  CZ  PHE C 173     192.567 136.606 157.203  1.00122.89           C
ATOM    954  N   LEU C 174     187.054 136.780 157.266  1.00119.13           N
ATOM    955  CA  LEU C 174     186.896 136.369 155.880  1.00119.13           C
ATOM    956  C   LEU C 174     186.357 137.443 154.945  1.00119.13           C
ATOM    957  O   LEU C 174     186.915 137.653 153.877  1.00119.13           O
ATOM    958  CB  LEU C 174     186.015 135.139 155.801  1.00119.13           C
ATOM    959  CG  LEU C 174     186.411 134.216 154.658  1.00119.13           C
ATOM    960  CD1 LEU C 174     187.851 133.773 154.848  1.00119.13           C
ATOM    961  CD2 LEU C 174     185.469 133.029 154.614  1.00119.13           C
ATOM    962  N   VAL C 175     185.307 138.147 155.349  1.00113.86           N
ATOM    963  CA  VAL C 175     184.743 139.194 154.513  1.00113.86           C
ATOM    964  C   VAL C 175     185.704 140.348 154.280  1.00113.86           C
ATOM    965  O   VAL C 175     185.788 140.878 153.192  1.00113.86           O
ATOM    966  CB  VAL C 175     183.482 139.786 155.132  1.00 30.00           C
ATOM    967  CG1 VAL C 175     182.802 140.691 154.141  1.00 30.00           C
ATOM    968  CG2 VAL C 175     182.536 138.699 155.565  1.00 30.00           C
ATOM    969  N   ASP C 176     186.417 140.729 155.331  1.00114.92           N
ATOM    970  CA  ASP C 176     187.377 141.819 155.308  1.00114.92           C
ATOM    971  C   ASP C 176     188.546 141.571 154.389  1.00114.92           C
ATOM    972  O   ASP C 176     189.064 142.492 153.786  1.00114.92           O
ATOM    973  CB  ASP C 176     187.879 142.135 156.708  1.00 30.00           C
ATOM    974  CG  ASP C 176     186.832 142.801 157.567  1.00 30.00           C
ATOM    975  OD1 ASP C 176     185.705 142.998 157.094  1.00 30.00           O
ATOM    976  OD2 ASP C 176     187.129 143.135 158.725  1.00 30.00           O
ATOM    977  N   LEU C 177     188.994 140.329 154.317  1.00120.36           N
ATOM    978  CA  LEU C 177     190.135 139.947 153.445  1.00120.36           C
ATOM    979  C   LEU C 177     189.743 140.133 151.978  1.00120.36           C
ATOM    980  O   LEU C 177     190.552 140.705 151.233  1.00120.36           O
ATOM    981  CB  LEU C 177     190.491 138.484 153.719  1.00120.36           C
ATOM    982  CG  LEU C 177     191.695 137.941 152.954  1.00120.36           C
ATOM    983  CD1 LEU C 177     192.967 138.664 153.369  1.00120.36           C
ATOM    984  CD2 LEU C 177     191.839 136.445 153.175  1.00120.36           C
ATOM    985  N   ILE C 178     188.535 139.717 151.595  1.00117.24           N
ATOM    986  CA  ILE C 178     188.116 139.774 150.161  1.00117.24           C
ATOM    987  C   ILE C 178     188.002 141.236 149.710  1.00117.24           C
ATOM    988  O   ILE C 178     188.506 141.554 148.618  1.00117.24           O
ATOM    989  CB  ILE C 178     186.803 138.994 149.953  1.00117.24           C
ATOM    990  CG1 ILE C 178     186.923 137.547 150.436  1.00117.24           C
ATOM    991  CG2 ILE C 178     186.354 139.061 148.504  1.00117.24           C
ATOM    992  CD1 ILE C 178     185.626 136.776 150.386  1.00117.24           C
ATOM    993  N   SER C 179     187.369 142.087 150.518  1.00114.67           N
ATOM    994  CA  SER C 179     187.177 143.510 150.140  1.00114.67           C
ATOM    995  C   SER C 179     188.530 144.200 149.975  1.00114.67           C
ATOM    996  O   SER C 179     188.674 144.993 149.034  1.00114.67           O
ATOM    997  CB  SER C 179     186.339 144.211 151.163  1.00114.67           C
ATOM    998  OG  SER C 179     186.979 144.222 152.428  1.00114.67           O
ATOM    999  N   SER C 180     189.509 143.860 150.811  1.00119.02           N
ATOM   1000  CA  SER C 180     190.823 144.553 150.791  1.00119.02           C
ATOM   1001  C   SER C 180     191.691 144.133 149.604  1.00119.02           C
ATOM   1002  O   SER C 180     192.135 145.029 148.871  1.00119.02           O
ATOM   1003  CB  SER C 180     191.540 144.298 152.078  1.00119.02           C
ATOM   1004  OG  SER C 180     192.940 144.428 151.897  1.00119.02           O
ATOM   1005  N   ILE C 181     191.922 142.831 149.410  1.00127.67           N
ATOM   1006  CA  ILE C 181     192.857 142.349 148.341  1.00127.67           C
ATOM   1007  C   ILE C 181     192.380 142.770 146.946  1.00127.67           C
ATOM   1008  O   ILE C 181     191.155 142.808 146.723  1.00127.67           O
ATOM   1009  CB  ILE C 181     193.073 140.827 148.445  1.00127.67           C
ATOM   1010  CG1 ILE C 181     191.759 140.052 148.324  1.00127.67           C
ATOM   1011  CG2 ILE C 181     193.815 140.479 149.724  1.00127.67           C
ATOM   1012  CD1 ILE C 181     191.903 138.561 148.507  1.00127.67           C
ATOM   1013  N   PRO C 182     193.264 143.072 145.953  1.00133.80           N
ATOM   1014  CA  PRO C 182     192.814 143.363 144.581  1.00133.80           C
ATOM   1015  C   PRO C 182     192.693 142.077 143.747  1.00133.80           C
ATOM   1016  O   PRO C 182     193.590 141.795 142.980  1.00133.80           O
ATOM   1017  CB  PRO C 182     193.911 144.283 144.031  1.00133.80           C
ATOM   1018  CG  PRO C 182     195.175 143.842 144.733  1.00133.80           C
ATOM   1019  CD  PRO C 182     194.734 143.217 146.040  1.00133.80           C
ATOM   1020  N   VAL C 183     191.577 141.355 143.878  1.00140.70           N
ATOM   1021  CA  VAL C 183     191.416 140.039 143.189  1.00140.70           C
ATOM   1022  C   VAL C 183     191.458 140.211 141.669  1.00140.70           C
ATOM   1023  O   VAL C 183     192.092 139.369 141.004  1.00140.70           O
ATOM   1024  CB  VAL C 183     190.111 139.352 143.624  1.00140.70           C
ATOM   1025  CG1 VAL C 183     190.073 137.890 143.208  1.00140.70           C
ATOM   1026  CG2 VAL C 183     189.878 139.485 145.120  1.00140.70           C
ATOM   1027  N   ASP C 184     190.830 141.257 141.133  1.00146.69           N
ATOM   1028  CA  ASP C 184     190.745 141.389 139.653  1.00146.69           C
ATOM   1029  C   ASP C 184     192.150 141.492 139.059  1.00146.69           C
ATOM   1030  O   ASP C 184     192.406 140.821 138.044  1.00146.69           O
ATOM   1031  CB  ASP C 184     189.882 142.586 139.243  1.00146.69           C
ATOM   1032  CG  ASP C 184     190.359 143.917 139.798  1.00146.69           C
ATOM   1033  OD1 ASP C 184     190.258 144.112 141.023  1.00146.69           O
ATOM   1034  OD2 ASP C 184     190.815 144.754 138.996  1.00146.69           O
ATOM   1035  N   TYR C 185     193.028 142.276 139.684  1.00155.00           N
ATOM   1036  CA  TYR C 185     194.393 142.474 139.138  1.00155.00           C
ATOM   1037  C   TYR C 185     195.150 141.142 139.147  1.00155.00           C
ATOM   1038  O   TYR C 185     195.892 140.885 138.190  1.00155.00           O
ATOM   1039  CB  TYR C 185     195.116 143.609 139.866  1.00155.00           C
ATOM   1040  CG  TYR C 185     194.541 144.979 139.609  1.00155.00           C
ATOM   1041  CD2 TYR C 185     193.961 145.716 140.627  1.00155.00           C
ATOM   1042  CD1 TYR C 185     194.580 145.545 138.346  1.00155.00           C
ATOM   1043  CE2 TYR C 185     193.433 146.977 140.399  1.00155.00           C
ATOM   1044  CE1 TYR C 185     194.056 146.804 138.099  1.00155.00           C
ATOM   1045  CZ  TYR C 185     193.481 147.523 139.130  1.00155.00           C
ATOM   1046  OH  TYR C 185     192.962 148.764 138.897  1.00155.00           O
ATOM   1047  N   ILE C 186     194.974 140.329 140.192  1.00155.66           N
ATOM   1048  CA  ILE C 186     195.751 139.057 140.299  1.00155.66           C
ATOM   1049  C   ILE C 186     195.393 138.164 139.109  1.00155.66           C
ATOM   1050  O   ILE C 186     196.320 137.649 138.460  1.00155.66           O
ATOM   1051  CB  ILE C 186     195.450 138.346 141.635  1.00155.66           C
ATOM   1052  CG1 ILE C 186     195.777 139.238 142.835  1.00155.66           C
ATOM   1053  CG2 ILE C 186     196.169 137.010 141.717  1.00155.66           C
ATOM   1054  CD1 ILE C 186     195.375 138.648 144.166  1.00155.66           C
ATOM   1055  N   PHE C 187     194.101 138.044 138.803  1.00157.53           N
ATOM   1056  CA  PHE C 187     193.650 137.176 137.684  1.00157.53           C
ATOM   1057  C   PHE C 187     194.200 137.736 136.368  1.00157.53           C
ATOM   1058  O   PHE C 187     194.644 136.946 135.513  1.00157.53           O
ATOM   1059  CB  PHE C 187     192.124 137.051 137.717  1.00157.53           C
ATOM   1060  CG  PHE C 187     191.492 136.338 136.550  1.00157.53           C
ATOM   1061  CD1 PHE C 187     191.560 134.959 136.437  1.00157.53           C
ATOM   1062  CD2 PHE C 187     190.800 137.043 135.579  1.00157.53           C
ATOM   1063  CE1 PHE C 187     190.968 134.305 135.368  1.00157.53           C
ATOM   1064  CE2 PHE C 187     190.208 136.389 134.510  1.00157.53           C
ATOM   1065  CZ  PHE C 187     190.294 135.021 134.407  1.00157.53           C
ATOM   1066  N   LEU C 188     194.172 139.060 136.218  1.00159.08           N
ATOM   1067  CA  LEU C 188     194.668 139.703 134.975  1.00159.08           C
ATOM   1068  C   LEU C 188     196.167 139.435 134.829  1.00159.08           C
ATOM   1069  O   LEU C 188     196.598 139.134 133.703  1.00159.08           O
ATOM   1070  CB  LEU C 188     194.384 141.204 135.060  1.00159.08           C
ATOM   1071  CG  LEU C 188     194.312 141.945 133.728  1.00159.08           C
ATOM   1072  CD1 LEU C 188     193.261 141.321 132.823  1.00159.08           C
ATOM   1073  CD2 LEU C 188     194.014 143.420 133.952  1.00159.08           C
ATOM   1074  N   VAL C 189     196.924 139.538 135.926  1.00162.66           N
ATOM   1075  CA  VAL C 189     198.403 139.324 135.875  1.00162.66           C
ATOM   1076  C   VAL C 189     198.680 137.872 135.475  1.00162.66           C
ATOM   1077  O   VAL C 189     199.562 137.651 134.619  1.00162.66           O
ATOM   1078  CB  VAL C 189     199.077 139.687 137.212  1.00162.66           C
ATOM   1079  CG1 VAL C 189     200.463 139.077 137.348  1.00162.66           C
ATOM   1080  CG2 VAL C 189     199.130 141.191 137.426  1.00162.66           C
ATOM   1081  N   VAL C 190     197.920 136.928 136.037  1.00162.69           N
ATOM   1082  CA  VAL C 190     198.157 135.484 135.747  1.00162.69           C
ATOM   1083  C   VAL C 190     197.925 135.233 134.252  1.00162.69           C
ATOM   1084  O   VAL C 190     198.747 134.521 133.641  1.00162.69           O
ATOM   1085  CB  VAL C 190     197.270 134.589 136.634  1.00162.69           C
ATOM   1086  CG1 VAL C 190     197.215 133.152 136.139  1.00162.69           C
ATOM   1087  CG2 VAL C 190     197.706 134.635 138.090  1.00162.69           C
ATOM   1088  N   GLU C 191     196.873 135.824 133.676  1.00165.57           N
ATOM   1089  CA  GLU C 191     196.549 135.592 132.242  1.00165.57           C
ATOM   1090  C   GLU C 191     197.705 136.101 131.376  1.00165.57           C
ATOM   1091  O   GLU C 191     197.517 137.157 130.743  1.00165.57           O
ATOM   1092  CB  GLU C 191     195.242 136.288 131.863  1.00165.57           C
TER    1093      GLU C 191
ATOM   1094  N   VAL C 210     188.324 139.182 129.470  1.00159.73           N
ATOM   1095  CA  VAL C 210     188.435 140.354 130.329  1.00159.73           C
ATOM   1096  C   VAL C 210     187.090 140.811 130.900  1.00159.73           C
ATOM   1097  O   VAL C 210     187.055 141.533 131.885  1.00159.73           O
ATOM   1098  CB  VAL C 210     189.158 141.516 129.620  1.00159.73           C
ATOM   1099  CG1 VAL C 210     189.095 142.788 130.454  1.00159.73           C
ATOM   1100  CG2 VAL C 210     190.606 141.141 129.362  1.00159.73           C
ATOM   1101  N   ARG C 211     185.992 140.395 130.285  1.00152.90           N
ATOM   1102  CA  ARG C 211     184.660 140.741 130.774  1.00152.90           C
ATOM   1103  C   ARG C 211     184.485 140.115 132.145  1.00152.90           C
ATOM   1104  O   ARG C 211     183.835 140.669 133.010  1.00152.90           O
ATOM   1105  CB  ARG C 211     183.565 140.262 129.829  1.00152.90           C
ATOM   1106  N   PHE C 212     185.062 138.935 132.325  1.00148.20           N
ATOM   1107  CA  PHE C 212     184.974 138.210 133.585  1.00148.20           C
ATOM   1108  C   PHE C 212     185.588 138.986 134.734  1.00148.20           C
ATOM   1109  O   PHE C 212     185.116 138.889 135.850  1.00148.20           O
ATOM   1110  CB  PHE C 212     185.598 136.824 133.498  1.00148.20           C
ATOM   1111  CG  PHE C 212     184.958 135.824 134.411  1.00148.20           C
ATOM   1112  CD2 PHE C 212     184.608 134.569 133.950  1.00148.20           C
ATOM   1113  CD1 PHE C 212     184.686 136.147 135.721  1.00148.20           C
ATOM   1114  CE2 PHE C 212     184.010 133.648 134.785  1.00148.20           C
ATOM   1115  CE1 PHE C 212     184.086 135.231 136.564  1.00148.20           C
ATOM   1116  CZ  PHE C 212     183.747 133.980 136.097  1.00148.20           C
ATOM   1117  N   THR C 213     186.654 139.731 134.482  1.00142.21           N
ATOM   1118  CA  THR C 213     187.260 140.515 135.543  1.00142.21           C
ATOM   1119  C   THR C 213     186.283 141.552 136.068  1.00142.21           C
ATOM   1120  O   THR C 213     186.229 141.805 137.260  1.00142.21           O
ATOM   1121  CB  THR C 213     188.518 141.236 135.078  1.00142.21           C
ATOM   1122  OG1 THR C 213     188.315 141.710 133.748  1.00142.21           O
ATOM   1123  CG2 THR C 213     189.677 140.297 135.086  1.00142.21           C
ATOM   1124  N   LYS C 214     185.492 142.143 135.188  1.00130.00           N
ATOM   1125  CA  LYS C 214     184.557 143.158 135.629  1.00130.00           C
ATOM   1126  C   LYS C 214     183.630 142.585 136.663  1.00130.00           C
ATOM   1127  O   LYS C 214     183.340 143.251 137.623  1.00130.00           O
ATOM   1128  CB  LYS C 214     183.759 143.734 134.469  1.00 30.00           C
ATOM   1129  CG  LYS C 214     184.494 144.842 133.749  1.00 30.00           C
ATOM   1130  CD  LYS C 214     183.566 145.713 132.933  1.00 30.00           C
ATOM   1131  CE  LYS C 214     184.302 146.967 132.509  1.00 30.00           C
ATOM   1132  NZ  LYS C 214     183.556 147.729 131.481  1.00 30.00           N
ATOM   1133  N   ILE C 215     183.184 141.355 136.513  1.00130.38           N
ATOM   1134  CA  ILE C 215     182.323 140.793 137.533  1.00130.38           C
ATOM   1135  C   ILE C 215     183.093 140.712 138.842  1.00130.38           C
ATOM   1136  O   ILE C 215     182.531 140.916 139.896  1.00130.38           O
ATOM   1137  CB  ILE C 215     181.822 139.394 137.180  1.00130.38           C
ATOM   1138  CG1 ILE C 215     180.970 139.432 135.918  1.00130.38           C
ATOM   1139  CG2 ILE C 215     181.007 138.835 138.327  1.00130.38           C
ATOM   1140  CD1 ILE C 215     180.181 138.165 135.676  1.00130.38           C
ATOM   1141  N   LEU C 216     184.380 140.397 138.763  1.00128.48           N
ATOM   1142  CA  LEU C 216     185.256 140.278 139.934  1.00128.48           C
ATOM   1143  C   LEU C 216     185.507 141.553 140.732  1.00128.48           C
ATOM   1144  O   LEU C 216     185.621 141.517 141.943  1.00128.48           O
ATOM   1145  CB  LEU C 216     186.591 139.659 139.557  1.00128.48           C
ATOM   1146  CG  LEU C 216     186.643 138.147 139.477  1.00128.48           C
ATOM   1147  CD1 LEU C 216     188.091 137.725 139.612  1.00128.48           C
ATOM   1148  CD2 LEU C 216     185.802 137.553 140.584  1.00128.48           C
ATOM   1149  N   SER C 217     185.608 142.676 140.044  1.00118.47           N
ATOM   1150  CA  SER C 217     185.876 143.941 140.690  1.00118.47           C
ATOM   1151  C   SER C 217     184.791 144.258 141.675  1.00118.47           C
ATOM   1152  O   SER C 217     185.006 144.988 142.613  1.00118.47           O
ATOM   1153  CB  SER C 217     185.943 145.056 139.668  1.00118.47           C
ATOM   1154  OG  SER C 217     187.258 145.534 139.547  1.00118.47           O
ATOM   1155  N   LEU C 218     183.618 143.702 141.463  1.00109.19           N
ATOM   1156  CA  LEU C 218     182.492 143.964 142.336  1.00109.19           C
ATOM   1157  C   LEU C 218     182.677 143.442 143.753  1.00109.19           C
ATOM   1158  O   LEU C 218     181.894 143.755 144.628  1.00109.19           O
ATOM   1159  CB  LEU C 218     181.187 143.486 141.719  1.00109.19           C
ATOM   1160  CG  LEU C 218     180.736 144.317 140.523  1.00109.19           C
ATOM   1161  CD1 LEU C 218     179.251 144.114 140.347  1.00109.19           C
ATOM   1162  CD2 LEU C 218     181.034 145.792 140.697  1.00109.19           C
ATOM   1163  N   LEU C 219     183.705 142.643 143.982  1.00108.67           N
ATOM   1164  CA  LEU C 219     183.984 142.114 145.314  1.00108.67           C
ATOM   1165  C   LEU C 219     184.254 143.253 146.293  1.00108.67           C
ATOM   1166  O   LEU C 219     184.025 143.114 147.479  1.00108.67           O
ATOM   1167  CB  LEU C 219     185.190 141.188 145.293  1.00108.67           C
ATOM   1168  CG  LEU C 219     185.021 139.781 144.755  1.00108.67           C
ATOM   1169  CD1 LEU C 219     186.386 139.144 144.626  1.00108.67           C
ATOM   1170  CD2 LEU C 219     184.165 138.979 145.700  1.00108.67           C
ATOM   1171  N   ARG C 220     184.746 144.377 145.795  1.00103.41           N
ATOM   1172  CA  ARG C 220     185.049 145.519 146.630  1.00103.41           C
ATOM   1173  C   ARG C 220     183.801 145.993 147.294  1.00103.41           C
ATOM   1174  O   ARG C 220     183.846 146.625 148.315  1.00103.41           O
ATOM   1175  CB  ARG C 220     185.534 146.667 145.791  1.00103.41           C
ATOM   1176  CG  ARG C 220     186.532 146.275 144.753  1.00103.41           C
ATOM   1177  CD  ARG C 220     187.879 146.096 145.381  1.00103.41           C
ATOM   1178  NE  ARG C 220     188.895 146.238 144.365  1.00103.41           N
ATOM   1179  CZ  ARG C 220     188.964 147.276 143.553  1.00103.41           C
ATOM   1180  NH1 ARG C 220     188.067 148.238 143.639  1.00103.41           N
ATOM   1181  NH2 ARG C 220     189.919 147.341 142.651  1.00103.41           N
ATOM   1182  N   LEU C 221     182.669 145.642 146.737  1.00 94.86           N
ATOM   1183  CA  LEU C 221     181.406 146.086 147.278  1.00 94.86           C
ATOM   1184  C   LEU C 221     181.159 145.506 148.648  1.00 94.86           C
ATOM   1185  O   LEU C 221     180.226 145.886 149.310  1.00 94.86           O
ATOM   1186  CB  LEU C 221     180.259 145.821 146.308  1.00 94.86           C
ATOM   1187  CG  LEU C 221     179.838 147.025 145.466  1.00 94.86           C
ATOM   1188  CD1 LEU C 221     180.971 147.983 145.188  1.00 94.86           C
ATOM   1189  CD2 LEU C 221     179.193 146.567 144.183  1.00 94.86           C
ATOM   1190  N   LEU C 222     181.988 144.560 149.055  1.00 98.67           N
ATOM   1191  CA  LEU C 222     181.883 143.925 150.371  1.00 98.67           C
ATOM   1192  C   LEU C 222     182.313 144.872 151.478  1.00 98.67           C
ATOM   1193  O   LEU C 222     182.114 144.595 152.644  1.00 98.67           O
ATOM   1194  CB  LEU C 222     182.658 142.618 150.431  1.00 98.67           C
ATOM   1195  CG  LEU C 222     181.877 141.478 149.794  1.00 98.67           C
ATOM   1196  CD1 LEU C 222     182.638 140.177 149.868  1.00 98.67           C
ATOM   1197  CD2 LEU C 222     180.525 141.341 150.459  1.00 98.67           C
ATOM   1198  N   ARG C 223     182.898 145.998 151.094  1.00 99.41           N
ATOM   1199  CA  ARG C 223     183.335 147.015 152.036  1.00 99.41           C
ATOM   1200  C   ARG C 223     182.111 147.563 152.729  1.00 99.41           C
ATOM   1201  O   ARG C 223     182.219 148.294 153.665  1.00 99.41           O
ATOM   1202  CB  ARG C 223     184.079 148.136 151.344  1.00 99.41           C
ATOM   1203  CG  ARG C 223     185.470 147.744 150.920  1.00 99.41           C
ATOM   1204  CD  ARG C 223     186.093 148.725 149.951  1.00 99.41           C
ATOM   1205  NE  ARG C 223     187.325 148.162 149.428  1.00 99.41           N
ATOM   1206  CZ  ARG C 223     188.036 148.686 148.445  1.00 99.41           C
ATOM   1207  NH1 ARG C 223     187.639 149.801 147.863  1.00 99.41           N
ATOM   1208  NH2 ARG C 223     189.147 148.095 148.043  1.00 99.41           N
ATOM   1209  N   LEU C 224     180.935 147.243 152.235  1.00 91.06           N
ATOM   1210  CA  LEU C 224     179.710 147.683 152.848  1.00 91.06           C
ATOM   1211  C   LEU C 224     179.585 147.104 154.239  1.00 91.06           C
ATOM   1212  O   LEU C 224     178.968 147.703 155.085  1.00 91.06           O
ATOM   1213  CB  LEU C 224     178.505 147.287 152.018  1.00 91.06           C
ATOM   1214  CG  LEU C 224     177.197 147.631 152.703  1.00 91.06           C
ATOM   1215  CD1 LEU C 224     177.112 149.113 152.986  1.00 91.06           C
ATOM   1216  CD2 LEU C 224     176.004 147.182 151.892  1.00 91.06           C
ATOM   1217  N   SER C 225     180.121 145.915 154.480  1.00 98.89           N
ATOM   1218  CA  SER C 225     180.003 145.316 155.804  1.00 98.89           C
ATOM   1219  C   SER C 225     180.689 146.145 156.864  1.00 98.89           C
ATOM   1220  O   SER C 225     180.147 146.322 157.927  1.00 98.89           O
ATOM   1221  CB  SER C 225     180.544 143.896 155.821  1.00 98.89           C
ATOM   1222  OG  SER C 225     181.921 143.891 155.530  1.00 98.89           O
ATOM   1223  N   ARG C 226     181.882 146.650 156.589  1.00100.92           N
ATOM   1224  CA  ARG C 226     182.582 147.488 157.553  1.00100.92           C
ATOM   1225  C   ARG C 226     181.902 148.818 157.793  1.00100.92           C
ATOM   1226  O   ARG C 226     181.852 149.281 158.904  1.00100.92           O
ATOM   1227  CB  ARG C 226     184.021 147.707 157.163  1.00100.92           C
ATOM   1228  CG  ARG C 226     184.854 146.471 157.317  1.00100.92           C
ATOM   1229  CD  ARG C 226     185.811 146.348 156.158  1.00100.92           C
ATOM   1230  NE  ARG C 226     187.165 146.672 156.551  1.00100.92           N
ATOM   1231  CZ  ARG C 226     188.191 146.618 155.728  1.00100.92           C
ATOM   1232  NH1 ARG C 226     189.396 146.919 156.154  1.00100.92           N
ATOM   1233  NH2 ARG C 226     187.996 146.270 154.478  1.00100.92           N
ATOM   1234  N   LEU C 227     181.365 149.435 156.756  1.00 91.93           N
ATOM   1235  CA  LEU C 227     180.722 150.717 156.912  1.00 91.93           C
ATOM   1236  C   LEU C 227     179.607 150.519 157.894  1.00 91.93           C
ATOM   1237  O   LEU C 227     179.392 151.344 158.747  1.00 91.93           O
ATOM   1238  CB  LEU C 227     180.148 151.165 155.587  1.00 91.93           C
ATOM   1239  CG  LEU C 227     179.983 152.636 155.277  1.00 91.93           C
ATOM   1240  CD1 LEU C 227     179.358 152.782 153.914  1.00 91.93           C
ATOM   1241  CD2 LEU C 227     179.087 153.265 156.302  1.00 91.93           C
ATOM   1242  N   ILE C 228     178.885 149.422 157.786  1.00 96.97           N
ATOM   1243  CA  ILE C 228     177.820 149.148 158.730  1.00 96.97           C
ATOM   1244  C   ILE C 228     178.350 148.913 160.141  1.00 96.97           C
ATOM   1245  O   ILE C 228     177.720 149.303 161.098  1.00 96.97           O
ATOM   1246  CB  ILE C 228     176.948 147.964 158.305  1.00 96.97           C
ATOM   1247  CG1 ILE C 228     176.205 148.293 157.029  1.00 96.97           C
ATOM   1248  CG2 ILE C 228     175.916 147.656 159.363  1.00 96.97           C
ATOM   1249  CD1 ILE C 228     175.290 147.192 156.568  1.00 96.97           C
ATOM   1250  N   ARG C 229     179.473 148.218 160.273  1.00101.85           N
ATOM   1251  CA  ARG C 229     180.043 147.961 161.587  1.00101.85           C
ATOM   1252  C   ARG C 229     180.558 149.202 162.259  1.00101.85           C
ATOM   1253  O   ARG C 229     180.328 149.405 163.431  1.00101.85           O
ATOM   1254  CB  ARG C 229     181.186 146.976 161.492  1.00101.85           C
ATOM   1255  CG  ARG C 229     180.802 145.529 161.655  1.00101.85           C
ATOM   1256  CD  ARG C 229     182.068 144.725 161.750  1.00101.85           C
ATOM   1257  NE  ARG C 229     182.564 144.338 160.443  1.00101.85           N
ATOM   1258  CZ  ARG C 229     183.820 144.005 160.198  1.00101.85           C
ATOM   1259  NH1 ARG C 229     184.706 144.044 161.165  1.00101.85           N
ATOM   1260  NH2 ARG C 229     184.198 143.653 158.986  1.00101.85           N
ATOM   1261  N   TYR C 230     181.275 150.025 161.512  1.00 99.15           N
ATOM   1262  CA  TYR C 230     181.827 151.260 162.031  1.00 99.15           C
ATOM   1263  C   TYR C 230     180.780 152.279 162.391  1.00 99.15           C
ATOM   1264  O   TYR C 230     180.895 152.939 163.388  1.00 99.15           O
ATOM   1265  CB  TYR C 230     182.793 151.861 161.040  1.00 99.15           C
ATOM   1266  CG  TYR C 230     184.067 151.092 160.881  1.00 99.15           C
ATOM   1267  CD1 TYR C 230     184.202 149.820 161.381  1.00 99.15           C
ATOM   1268  CD2 TYR C 230     185.120 151.636 160.205  1.00 99.15           C
ATOM   1269  CE1 TYR C 230     185.372 149.119 161.227  1.00 99.15           C
ATOM   1270  CE2 TYR C 230     186.283 150.949 160.040  1.00 99.15           C
ATOM   1271  CZ  TYR C 230     186.404 149.697 160.556  1.00 99.15           C
ATOM   1272  OH  TYR C 230     187.586 149.035 160.367  1.00 99.15           O
ATOM   1273  N   ILE C 231     179.759 152.423 161.568  1.00 98.35           N
ATOM   1274  CA  ILE C 231     178.719 153.389 161.849  1.00 98.35           C
ATOM   1275  C   ILE C 231     177.988 153.012 163.107  1.00 98.35           C
ATOM   1276  O   ILE C 231     177.664 153.853 163.907  1.00 98.35           O
ATOM   1277  CB  ILE C 231     177.717 153.515 160.698  1.00 98.35           C
ATOM   1278  CG1 ILE C 231     178.396 154.070 159.459  1.00 98.35           C
ATOM   1279  CG2 ILE C 231     176.569 154.429 161.077  1.00 98.35           C
ATOM   1280  CD1 ILE C 231     178.688 155.543 159.533  1.00 98.35           C
ATOM   1281  N   HIS C 232     177.719 151.735 163.280  1.00106.61           N
ATOM   1282  CA  HIS C 232     177.010 151.274 164.461  1.00106.61           C
ATOM   1283  C   HIS C 232     177.788 151.540 165.729  1.00106.61           C
ATOM   1284  O   HIS C 232     177.212 151.896 166.739  1.00106.61           O
ATOM   1285  CB  HIS C 232     176.656 149.801 164.341  1.00106.61           C
ATOM   1286  CG  HIS C 232     175.336 149.552 163.684  1.00106.61           C
ATOM   1287  ND1 HIS C 232     174.795 150.410 162.755  1.00106.61           N
ATOM   1288  CD2 HIS C 232     174.455 148.534 163.812  1.00106.61           C
ATOM   1289  CE1 HIS C 232     173.634 149.936 162.343  1.00106.61           C
ATOM   1290  NE2 HIS C 232     173.403 148.798 162.970  1.00106.61           N
ATOM   1291  N   GLN C 233     179.100 151.372 165.679  1.00106.12           N
ATOM   1292  CA  GLN C 233     179.936 151.611 166.839  1.00106.12           C
ATOM   1293  C   GLN C 233     179.888 153.054 167.283  1.00106.12           C
ATOM   1294  O   GLN C 233     179.855 153.327 168.464  1.00106.12           O
ATOM   1295  CB  GLN C 233     181.364 151.218 166.545  1.00106.12           C
ATOM   1296  CG  GLN C 233     181.542 149.737 166.316  1.00106.12           C
ATOM   1297  CD  GLN C 233     182.955 149.396 165.919  1.00106.12           C
ATOM   1298  OE1 GLN C 233     183.796 150.278 165.784  1.00106.12           O
ATOM   1299  NE2 GLN C 233     183.225 148.113 165.724  1.00106.12           N
ATOM   1300  N   TRP C 234     179.906 153.976 166.336  1.00121.55           N
ATOM   1301  CA  TRP C 234     179.834 155.405 166.621  1.00121.55           C
ATOM   1302  C   TRP C 234     178.544 155.949 167.206  1.00121.55           C
ATOM   1303  O   TRP C 234     178.574 156.815 168.050  1.00121.55           O
ATOM   1304  CB  TRP C 234     180.163 156.198 165.381  1.00121.55           C
ATOM   1305  CG  TRP C 234     181.574 156.387 165.244  1.00121.55           C
ATOM   1306  CD1 TRP C 234     182.544 155.591 165.740  1.00121.55           C
ATOM   1307  CD2 TRP C 234     182.225 157.445 164.559  1.00121.55           C
ATOM   1308  NE1 TRP C 234     183.772 156.086 165.412  1.00121.55           N
ATOM   1309  CE2 TRP C 234     183.601 157.232 164.683  1.00121.55           C
ATOM   1310  CE3 TRP C 234     181.776 158.555 163.844  1.00121.55           C
ATOM   1311  CZ2 TRP C 234     184.534 158.088 164.125  1.00121.55           C
ATOM   1312  CZ3 TRP C 234     182.703 159.402 163.295  1.00121.55           C
ATOM   1313  CH2 TRP C 234     184.065 159.165 163.435  1.00121.55           C
ATOM   1314  N   GLU C 235     177.406 155.479 166.734  1.00113.88           N
ATOM   1315  CA  GLU C 235     176.139 155.978 167.238  1.00113.88           C
ATOM   1316  C   GLU C 235     175.981 155.653 168.708  1.00113.88           C
ATOM   1317  O   GLU C 235     175.492 156.455 169.479  1.00113.88           O
ATOM   1318  CB  GLU C 235     174.992 155.464 166.392  1.00 30.00           C
ATOM   1319  CG  GLU C 235     175.027 156.043 164.995  1.00 30.00           C
ATOM   1320  CD  GLU C 235     174.107 155.330 164.042  1.00 30.00           C
ATOM   1321  OE1 GLU C 235     173.402 154.402 164.468  1.00 30.00           O
ATOM   1322  OE2 GLU C 235     174.094 155.695 162.858  1.00 30.00           O
ATOM   1323  N   GLU C 236     176.404 154.464 169.089  1.00115.24           N
ATOM   1324  CA  GLU C 236     176.381 154.026 170.476  1.00115.24           C
ATOM   1325  C   GLU C 236     177.231 154.962 171.316  1.00115.24           C
ATOM   1326  O   GLU C 236     176.867 155.286 172.430  1.00115.24           O
ATOM   1327  CB  GLU C 236     176.883 152.597 170.615  1.00115.24           C
ATOM   1328  N   ILE C 237     178.370 155.386 170.793  1.00119.51           N
ATOM   1329  CA  ILE C 237     179.226 156.307 171.522  1.00119.51           C
ATOM   1330  C   ILE C 237     178.580 157.669 171.721  1.00119.51           C
ATOM   1331  O   ILE C 237     178.718 158.260 172.761  1.00119.51           O
ATOM   1332  CB  ILE C 237     180.616 156.455 170.868  1.00119.51           C
ATOM   1333  CG1 ILE C 237     181.425 155.181 171.047  1.00119.51           C
ATOM   1334  CG2 ILE C 237     181.411 157.597 171.472  1.00119.51           C
ATOM   1335  CD1 ILE C 237     182.831 155.310 170.522  1.00119.51           C
ATOM   1336  N   PHE C 238     177.885 158.175 170.724  1.00126.61           N
ATOM   1337  CA  PHE C 238     177.276 159.498 170.825  1.00126.61           C
ATOM   1338  C   PHE C 238     175.861 159.446 171.308  1.00126.61           C
ATOM   1339  O   PHE C 238     175.137 160.413 171.222  1.00126.61           O
ATOM   1340  CB  PHE C 238     177.321 160.214 169.495  1.00126.61           C
ATOM   1341  CG  PHE C 238     178.696 160.541 169.060  1.00126.61           C
ATOM   1342  CD1 PHE C 238     179.730 159.693 169.361  1.00126.61           C
ATOM   1343  CD2 PHE C 238     178.959 161.688 168.354  1.00126.61           C
ATOM   1344  CE1 PHE C 238     181.012 159.976 168.964  1.00126.61           C
ATOM   1345  CE2 PHE C 238     180.243 161.984 167.951  1.00126.61           C
ATOM   1346  CZ  PHE C 238     181.271 161.125 168.254  1.00126.61           C
ATOM   1347  N   HIS C 239     175.460 158.288 171.786  1.00129.83           N
ATOM   1348  CA  HIS C 239     174.111 158.105 172.266  1.00129.83           C
ATOM   1349  C   HIS C 239     174.325 158.344 173.725  1.00129.83           C
ATOM   1350  O   HIS C 239     173.482 158.908 174.400  1.00129.83           O
ATOM   1351  CB  HIS C 239     173.586 156.706 171.997  1.00129.83           C
ATOM   1352  CG  HIS C 239     172.393 156.689 171.099  1.00129.83           C
ATOM   1353  ND1 HIS C 239     171.445 157.685 171.114  1.00129.83           N
ATOM   1354  CD2 HIS C 239     172.003 155.813 170.147  1.00129.83           C
ATOM   1355  CE1 HIS C 239     170.517 157.421 170.216  1.00129.83           C
ATOM   1356  NE2 HIS C 239     170.833 156.291 169.613  1.00129.83           N
ATOM   1357  N   MET C 240     175.493 157.923 174.201  1.00136.43           N
ATOM   1358  CA  MET C 240     175.892 158.154 175.616  1.00136.43           C
ATOM   1359  C   MET C 240     176.367 159.598 175.818  1.00136.43           C
ATOM   1360  O   MET C 240     175.940 160.223 176.803  1.00136.43           O
ATOM   1361  CB  MET C 240     177.000 157.184 176.035  1.00136.43           C
ATOM   1362  CG  MET C 240     177.531 157.419 177.439  1.00136.43           C
ATOM   1363  SD  MET C 240     176.816 156.334 178.701  1.00136.43           S
ATOM   1364  CE  MET C 240     175.278 157.183 179.054  1.00136.43           C
ATOM   1365  N   THR C 241     177.199 160.113 174.912  1.00138.35           N
ATOM   1366  CA  THR C 241     177.770 161.479 175.068  1.00138.35           C
ATOM   1367  C   THR C 241     176.691 162.564 174.956  1.00138.35           C
ATOM   1368  O   THR C 241     176.743 163.508 175.764  1.00138.35           O
ATOM   1369  CB  THR C 241     178.923 161.700 174.082  1.00138.35           C
ATOM   1370  OG1 THR C 241     179.716 160.513 174.065  1.00138.35           O
ATOM   1371  CG2 THR C 241     179.786 162.891 174.433  1.00138.35           C
ATOM   1372  O   TYR C 242     173.203 161.702 173.477  1.00 30.00           O
ATOM   1373  N   TYR C 242     175.749 162.438 174.013  1.00 30.00           N
ATOM   1374  CA  TYR C 242     174.731 163.501 173.781  1.00 30.00           C
ATOM   1375  C   TYR C 242     173.330 162.889 173.791  1.00 30.00           C
ATOM   1376  CB  TYR C 242     174.913 164.152 172.409  1.00 30.00           C
ATOM   1377  CG  TYR C 242     176.285 164.694 172.102  1.00 30.00           C
ATOM   1378  CD1 TYR C 242     176.719 165.892 172.641  1.00 30.00           C
ATOM   1379  CD2 TYR C 242     177.135 164.026 171.237  1.00 30.00           C
ATOM   1380  CE1 TYR C 242     177.973 166.402 172.350  1.00 30.00           C
ATOM   1381  CE2 TYR C 242     178.391 164.522 170.935  1.00 30.00           C
ATOM   1382  CZ  TYR C 242     178.812 165.714 171.493  1.00 30.00           C
ATOM   1383  OH  TYR C 242     180.050 166.208 171.200  1.00 30.00           O
ATOM   1384  N   ASP C 243     172.306 163.659 174.127  1.00130.35           N
ATOM   1385  CA  ASP C 243     170.947 163.131 174.162  1.00130.35           C
ATOM   1386  C   ASP C 243     170.238 163.252 172.823  1.00130.35           C
ATOM   1387  O   ASP C 243     169.904 164.345 172.399  1.00130.35           O
ATOM   1388  CB  ASP C 243     170.132 163.858 175.229  1.00130.35           C
ATOM   1389  N   LEU C 244     170.006 162.128 172.160  1.00125.88           N
ATOM   1390  CA  LEU C 244     169.323 162.130 170.871  1.00125.88           C
ATOM   1391  C   LEU C 244     168.221 161.083 170.825  1.00125.88           C
ATOM   1392  O   LEU C 244     168.332 160.026 171.434  1.00125.88           O
ATOM   1393  CB  LEU C 244     170.309 161.865 169.743  1.00125.88           C
ATOM   1394  CG  LEU C 244     171.790 162.003 170.080  1.00125.88           C
ATOM   1395  CD1 LEU C 244     172.632 161.076 169.215  1.00125.88           C
ATOM   1396  CD2 LEU C 244     172.202 163.449 169.889  1.00125.88           C
ATOM   1397  N   ALA C 245     167.152 161.378 170.101  1.00114.06           N
ATOM   1398  CA  ALA C 245     166.052 160.441 169.992  1.00114.06           C
ATOM   1399  C   ALA C 245     166.512 159.276 169.154  1.00114.06           C
ATOM   1400  O   ALA C 245     167.194 159.468 168.172  1.00114.06           O
ATOM   1401  CB  ALA C 245     164.856 161.116 169.353  1.00114.06           C
ATOM   1402  N   SER C 246     166.144 158.067 169.546  1.00108.22           N
ATOM   1403  CA  SER C 246     166.526 156.838 168.804  1.00108.22           C
ATOM   1404  C   SER C 246     165.828 156.811 167.442  1.00108.22           C
ATOM   1405  O   SER C 246     166.461 156.357 166.478  1.00108.22           O
ATOM   1406  CB  SER C 246     166.228 155.605 169.602  1.00108.22           C
ATOM   1407  OG  SER C 246     166.643 154.444 168.901  1.00108.22           O
ATOM   1408  N   ALA C 247     164.573 157.262 167.373  1.00103.14           N
ATOM   1409  CA  ALA C 247     163.793 157.214 166.114  1.00103.14           C
ATOM   1410  C   ALA C 247     164.513 157.958 164.985  1.00103.14           C
ATOM   1411  O   ALA C 247     164.566 157.411 163.873  1.00103.14           O
ATOM   1412  CB  ALA C 247     162.419 157.777 166.345  1.00103.14           C
ATOM   1413  N   VAL C 248     165.026 159.159 165.255  1.00 99.47           N
ATOM   1414  CA  VAL C 248     165.691 159.969 164.197  1.00 99.47           C
ATOM   1415  C   VAL C 248     166.922 159.208 163.701  1.00 99.47           C
ATOM   1416  O   VAL C 248     167.121 159.144 162.474  1.00 99.47           O
ATOM   1417  CB  VAL C 248     166.057 161.367 164.725  1.00 99.47           C
ATOM   1418  CG1 VAL C 248     166.595 162.265 163.625  1.00 99.47           C
ATOM   1419  CG2 VAL C 248     164.874 162.026 165.414  1.00 99.47           C
ATOM   1420  N   VAL C 249     167.716 158.673 164.617  1.00 98.15           N
ATOM   1421  CA  VAL C 249     168.919 157.950 164.262  1.00 98.15           C
ATOM   1422  C   VAL C 249     168.585 156.726 163.457  1.00 98.15           C
ATOM   1423  O   VAL C 249     169.284 156.402 162.519  1.00 98.15           O
ATOM   1424  CB  VAL C 249     169.702 157.509 165.502  1.00 98.15           C
ATOM   1425  CG1 VAL C 249     171.041 156.933 165.099  1.00 98.15           C
ATOM   1426  CG2 VAL C 249     169.902 158.677 166.437  1.00 98.15           C
ATOM   1427  N   ARG C 250     167.522 156.038 163.841  1.00 97.14           N
ATOM   1428  CA  ARG C 250     167.085 154.840 163.152  1.00 97.14           C
ATOM   1429  C   ARG C 250     166.657 155.122 161.729  1.00 97.14           C
ATOM   1430  O   ARG C 250     166.962 154.368 160.832  1.00 97.14           O
ATOM   1431  CB  ARG C 250     165.900 154.249 163.887  1.00 97.14           C
ATOM   1432  CG  ARG C 250     166.245 153.517 165.160  1.00 97.14           C
ATOM   1433  CD  ARG C 250     166.587 152.084 164.846  1.00 97.14           C
ATOM   1434  NE  ARG C 250     166.457 151.236 166.015  1.00 97.14           N
ATOM   1435  CZ  ARG C 250     166.917 149.996 166.074  1.00 97.14           C
ATOM   1436  NH1 ARG C 250     166.771 149.280 167.172  1.00 97.14           N
ATOM   1437  NH2 ARG C 250     167.533 149.477 165.027  1.00 97.14           N
ATOM   1438  N   ILE C 251     165.916 156.200 161.528  1.00 94.59           N
ATOM   1439  CA  ILE C 251     165.461 156.552 160.196  1.00 94.59           C
ATOM   1440  C   ILE C 251     166.590 156.962 159.271  1.00 94.59           C
ATOM   1441  O   ILE C 251     166.586 156.608 158.115  1.00 94.59           O
ATOM   1442  CB  ILE C 251     164.262 157.514 160.191  1.00 94.59           C
ATOM   1443  CG1 ILE C 251     163.303 157.125 159.083  1.00 94.59           C
ATOM   1444  CG2 ILE C 251     164.688 158.948 160.021  1.00 94.59           C
ATOM   1445  CD1 ILE C 251     161.928 157.712 159.243  1.00 94.59           C
ATOM   1446  N   PHE C 252     167.562 157.700 159.774  1.00 98.98           N
ATOM   1447  CA  PHE C 252     168.681 158.100 158.935  1.00 98.98           C
ATOM   1448  C   PHE C 252     169.505 156.937 158.434  1.00 98.98           C
ATOM   1449  O   PHE C 252     170.011 156.989 157.336  1.00 98.98           O
ATOM   1450  CB  PHE C 252     169.504 159.236 159.519  1.00 98.98           C
ATOM   1451  CG  PHE C 252     168.829 160.564 159.391  1.00 98.98           C
ATOM   1452  CD2 PHE C 252     169.074 161.580 160.288  1.00 98.98           C
ATOM   1453  CD1 PHE C 252     167.936 160.793 158.357  1.00 98.98           C
ATOM   1454  CE2 PHE C 252     168.441 162.798 160.157  1.00 98.98           C
ATOM   1455  CE1 PHE C 252     167.298 162.004 158.220  1.00 98.98           C
ATOM   1456  CZ  PHE C 252     167.551 163.009 159.122  1.00 98.98           C
ATOM   1457  N   ASN C 253     169.669 155.901 159.237  1.00 96.01           N
ATOM   1458  CA  ASN C 253     170.404 154.743 158.780  1.00 96.01           C
ATOM   1459  C   ASN C 253     169.661 154.127 157.625  1.00 96.01           C
ATOM   1460  O   ASN C 253     170.257 153.731 156.654  1.00 96.01           O
ATOM   1461  CB  ASN C 253     170.519 153.704 159.874  1.00 96.01           C
ATOM   1462  CG  ASN C 253     171.239 154.218 161.081  1.00 96.01           C
ATOM   1463  OD1 ASN C 253     171.941 155.209 161.015  1.00 96.01           O
ATOM   1464  ND2 ASN C 253     171.071 153.539 162.193  1.00 96.01           N
ATOM   1465  N   LEU C 254     168.346 154.034 157.745  1.00 86.59           N
ATOM   1466  CA  LEU C 254     167.516 153.475 156.691  1.00 86.59           C
ATOM   1467  C   LEU C 254     167.480 154.306 155.436  1.00 86.59           C
ATOM   1468  O   LEU C 254     167.543 153.778 154.361  1.00 86.59           O
ATOM   1469  CB  LEU C 254     166.096 153.273 157.177  1.00 86.59           C
ATOM   1470  CG  LEU C 254     165.169 152.628 156.167  1.00 86.59           C
ATOM   1471  CD1 LEU C 254     165.593 151.211 155.868  1.00 86.59           C
ATOM   1472  CD2 LEU C 254     163.768 152.644 156.698  1.00 86.59           C
ATOM   1473  N   ILE C 255     167.366 155.617 155.570  1.00 85.19           N
ATOM   1474  CA  ILE C 255     167.324 156.499 154.417  1.00 85.19           C
ATOM   1475  C   ILE C 255     168.632 156.414 153.676  1.00 85.19           C
ATOM   1476  O   ILE C 255     168.659 156.429 152.468  1.00 85.19           O
ATOM   1477  CB  ILE C 255     167.034 157.951 154.830  1.00 85.19           C
ATOM   1478  CG1 ILE C 255     165.580 158.090 155.214  1.00 85.19           C
ATOM   1479  CG2 ILE C 255     167.325 158.939 153.715  1.00 85.19           C
ATOM   1480  CD1 ILE C 255     165.241 159.452 155.752  1.00 85.19           C
ATOM   1481  N   GLY C 256     169.720 156.350 154.418  1.00 86.68           N
ATOM   1482  CA  GLY C 256     171.036 156.266 153.843  1.00 86.68           C
ATOM   1483  C   GLY C 256     171.232 155.000 153.064  1.00 86.68           C
ATOM   1484  O   GLY C 256     171.864 155.015 152.038  1.00 86.68           O
ATOM   1485  N   MET C 257     170.730 153.895 153.582  1.00 84.09           N
ATOM   1486  CA  MET C 257     170.821 152.603 152.929  1.00 84.09           C
ATOM   1487  C   MET C 257     170.011 152.473 151.638  1.00 84.09           C
ATOM   1488  O   MET C 257     170.485 151.921 150.681  1.00 84.09           O
ATOM   1489  CB  MET C 257     170.431 151.518 153.914  1.00 84.09           C
ATOM   1490  CG  MET C 257     170.357 150.132 153.327  1.00 84.09           C
ATOM   1491  SD  MET C 257     171.979 149.504 152.902  1.00 84.09           S
ATOM   1492  CE  MET C 257     172.894 149.988 154.352  1.00 84.09           C
ATOM   1493  N   MET C 258     168.793 152.997 151.625  1.00 83.34           N
ATOM   1494  CA  MET C 258     167.851 152.968 150.473  1.00 83.34           C
ATOM   1495  C   MET C 258     168.448 153.724 149.286  1.00 83.34           C
ATOM   1496  O   MET C 258     168.264 153.260 148.154  1.00 83.34           O
ATOM   1497  CB  MET C 258     166.492 153.575 150.832  1.00 83.34           C
ATOM   1498  CG  MET C 258     165.658 152.711 151.755  1.00 83.34           C
ATOM   1499  SD  MET C 258     164.231 153.596 152.433  1.00 83.34           S
ATOM   1500  CE  MET C 258     163.274 153.881 150.946  1.00 83.34           C
ATOM   1501  N   LEU C 259     169.129 154.843 149.528  1.00 78.19           N
ATOM   1502  CA  LEU C 259     169.764 155.614 148.428  1.00 78.19           C
ATOM   1503  C   LEU C 259     170.870 154.776 147.777  1.00 78.19           C
ATOM   1504  O   LEU C 259     170.943 154.773 146.540  1.00 78.19           O
ATOM   1505  CB  LEU C 259     170.302 156.936 148.978  1.00 78.19           C
ATOM   1506  CG  LEU C 259     169.246 157.937 149.437  1.00 78.19           C
ATOM   1507  CD1 LEU C 259     169.901 159.172 150.034  1.00 78.19           C
ATOM   1508  CD2 LEU C 259     168.328 158.323 148.289  1.00 78.19           C
ATOM   1509  N   LEU C 260     171.699 154.103 148.576  1.00 74.49           N
ATOM   1510  CA  LEU C 260     172.815 153.278 148.042  1.00 74.49           C
ATOM   1511  C   LEU C 260     172.276 152.090 147.242  1.00 74.49           C
ATOM   1512  O   LEU C 260     172.848 151.791 146.194  1.00 74.49           O
ATOM   1513  CB  LEU C 260     173.685 152.808 149.209  1.00 74.49           C
ATOM   1514  CG  LEU C 260     175.135 152.480 148.869  1.00 74.49           C
ATOM   1515  CD1 LEU C 260     175.783 153.618 148.099  1.00 74.49           C
ATOM   1516  CD2 LEU C 260     175.921 152.176 150.133  1.00 74.49           C
ATOM   1517  N   LEU C 261     171.231 151.427 147.731  1.00 74.19           N
ATOM   1518  CA  LEU C 261     170.655 150.250 147.032  1.00 74.19           C
ATOM   1519  C   LEU C 261     170.070 150.681 145.688  1.00 74.19           C
ATOM   1520  O   LEU C 261     170.231 149.929 144.719  1.00 74.19           O
ATOM   1521  CB  LEU C 261     169.596 149.593 147.918  1.00 74.19           C
ATOM   1522  CG  LEU C 261     170.129 148.850 149.141  1.00 74.19           C
ATOM   1523  CD1 LEU C 261     169.007 148.117 149.857  1.00 74.19           C
ATOM   1524  CD2 LEU C 261     171.229 147.878 148.748  1.00 74.19           C
ATOM   1525  N   CYS C 262     169.430 151.849 145.628  1.00 73.64           N
ATOM   1526  CA  CYS C 262     168.853 152.362 144.359  1.00 73.64           C
ATOM   1527  C   CYS C 262     169.977 152.706 143.379  1.00 73.64           C
ATOM   1528  O   CYS C 262     169.810 152.423 142.185  1.00 73.64           O
ATOM   1529  CB  CYS C 262     167.979 153.581 144.613  1.00 73.64           C
ATOM   1530  SG  CYS C 262     166.965 154.061 143.193  1.00 73.64           S
ATOM   1531  N   HIS C 263     171.077 153.282 143.865  1.00 73.78           N
ATOM   1532  CA  HIS C 263     172.232 153.635 142.999  1.00 73.78           C
ATOM   1533  C   HIS C 263     172.827 152.366 142.386  1.00 73.78           C
ATOM   1534  O   HIS C 263     173.099 152.374 141.178  1.00 73.78           O
ATOM   1535  CB  HIS C 263     173.256 154.403 143.839  1.00 73.78           C
ATOM   1536  CG  HIS C 263     174.566 154.674 143.183  1.00 73.78           C
ATOM   1537  ND1 HIS C 263     174.827 155.855 142.527  1.00 73.78           N
ATOM   1538  CD2 HIS C 263     175.702 153.948 143.124  1.00 73.78           C
ATOM   1539  CE1 HIS C 263     176.058 155.836 142.066  1.00 73.78           C
ATOM   1540  NE2 HIS C 263     176.614 154.676 142.415  1.00 73.78           N
ATOM   1541  N   TRP C 264     173.004 151.315 143.185  1.00 77.57           N
ATOM   1542  CA  TRP C 264     173.555 150.029 142.685  1.00 77.57           C
ATOM   1543  C   TRP C 264     172.588 149.386 141.686  1.00 77.57           C
ATOM   1544  O   TRP C 264     173.075 148.816 140.703  1.00 77.57           O
ATOM   1545  CB  TRP C 264     173.897 149.098 143.850  1.00 77.57           C
ATOM   1546  CG  TRP C 264     175.039 149.571 144.697  1.00 77.57           C
ATOM   1547  CD1 TRP C 264     175.839 150.652 144.474  1.00 77.57           C
ATOM   1548  CD2 TRP C 264     175.517 148.965 145.910  1.00 77.57           C
ATOM   1549  NE1 TRP C 264     176.776 150.764 145.464  1.00 77.57           N
ATOM   1550  CE2 TRP C 264     176.605 149.742 146.358  1.00 77.57           C
ATOM   1551  CE3 TRP C 264     175.135 147.847 146.659  1.00 77.57           C
ATOM   1552  CZ2 TRP C 264     177.310 149.434 147.520  1.00 77.57           C
ATOM   1553  CZ3 TRP C 264     175.832 147.544 147.807  1.00 77.57           C
ATOM   1554  CH2 TRP C 264     176.905 148.328 148.229  1.00 77.57           C
ATOM   1555  N   ASP C 265     171.278 149.460 141.939  1.00 76.99           N
ATOM   1556  CA  ASP C 265     170.251 148.919 141.007  1.00 76.99           C
ATOM   1557  C   ASP C 265     170.319 149.686 139.687  1.00 76.99           C
ATOM   1558  O   ASP C 265     170.117 149.064 138.642  1.00 76.99           O
ATOM   1559  CB  ASP C 265     168.858 148.957 141.632  1.00 76.99           C
ATOM   1560  CG  ASP C 265     167.863 148.039 140.952  1.00 76.99           C
ATOM   1561  OD1 ASP C 265     168.293 147.002 140.421  1.00 76.99           O
ATOM   1562  OD2 ASP C 265     166.667 148.366 140.969  1.00 76.99           O
ATOM   1563  N   GLY C 266     170.567 150.993 139.739  1.00 76.01           N
ATOM   1564  CA  GLY C 266     170.726 151.791 138.510  1.00 76.01           C
ATOM   1565  C   GLY C 266     171.917 151.343 137.690  1.00 76.01           C
ATOM   1566  O   GLY C 266     171.804 151.321 136.461  1.00 76.01           O
ATOM   1567  N   CYS C 267     173.027 151.013 138.348  1.00 80.78           N
ATOM   1568  CA  CYS C 267     174.256 150.577 137.637  1.00 80.78           C
ATOM   1569  C   CYS C 267     174.072 149.140 137.151  1.00 80.78           C
ATOM   1570  O   CYS C 267     174.596 148.822 136.079  1.00 80.78           O
ATOM   1571  CB  CYS C 267     175.469 150.693 138.546  1.00 80.78           C
ATOM   1572  SG  CYS C 267     175.798 152.383 139.107  1.00 80.78           S
ATOM   1573  N   LEU C 268     173.353 148.314 137.906  1.00 79.44           N
ATOM   1574  CA  LEU C 268     173.054 146.915 137.499  1.00 79.44           C
ATOM   1575  C   LEU C 268     172.158 146.906 136.261  1.00 79.44           C
ATOM   1576  O   LEU C 268     172.346 146.023 135.416  1.00 79.44           O
ATOM   1577  CB  LEU C 268     172.390 146.179 138.664  1.00 79.44           C
ATOM   1578  CG  LEU C 268     172.530 144.659 138.652  1.00 79.44           C
ATOM   1579  CD1 LEU C 268     173.989 144.256 138.519  1.00 79.44           C
ATOM   1580  CD2 LEU C 268     171.925 144.058 139.909  1.00 79.44           C
ATOM   1581  N   GLN C 269     171.213 147.840 136.166  1.00 78.74           N
ATOM   1582  CA  GLN C 269     170.245 147.835 135.040  1.00 78.74           C
ATOM   1583  C   GLN C 269     170.994 147.989 133.717  1.00 78.74           C
ATOM   1584  O   GLN C 269     170.619 147.289 132.780  1.00 78.74           O
ATOM   1585  CB  GLN C 269     169.188 148.918 135.260  1.00 78.74           C
ATOM   1586  CG  GLN C 269     167.758 148.413 135.151  1.00 78.74           C
ATOM   1587  CD  GLN C 269     167.324 147.542 136.303  1.00 78.74           C
ATOM   1588  OE1 GLN C 269     167.807 147.670 137.423  1.00 78.74           O
ATOM   1589  NE2 GLN C 269     166.385 146.651 136.038  1.00 78.74           N
ATOM   1590  N   PHE C 270     171.962 148.899 133.626  1.00 82.09           N
ATOM   1591  CA  PHE C 270     172.813 149.034 132.412  1.00 82.09           C
ATOM   1592  C   PHE C 270     173.829 147.891 132.274  1.00 82.09           C
ATOM   1593  O   PHE C 270     174.095 147.491 131.133  1.00 82.09           O
ATOM   1594  CB  PHE C 270     173.490 150.402 132.394  1.00 82.09           C
ATOM   1595  CG  PHE C 270     174.133 150.803 131.091  1.00 82.09           C
ATOM   1596  CD1 PHE C 270     173.397 151.436 130.106  1.00 82.09           C
ATOM   1597  CD2 PHE C 270     175.482 150.580 130.866  1.00 82.09           C
ATOM   1598  CE1 PHE C 270     173.991 151.817 128.914  1.00 82.09           C
ATOM   1599  CE2 PHE C 270     176.075 150.962 129.674  1.00 82.09           C
ATOM   1600  CZ  PHE C 270     175.328 151.581 128.702  1.00 82.09           C
ATOM   1601  N   LEU C 271     174.392 147.392 133.380  1.00 86.96           N
ATOM   1602  CA  LEU C 271     175.486 146.376 133.327  1.00 86.96           C
ATOM   1603  C   LEU C 271     175.070 145.081 132.629  1.00 86.96           C
ATOM   1604  O   LEU C 271     175.835 144.620 131.775  1.00 86.96           O
ATOM   1605  CB  LEU C 271     175.972 146.074 134.748  1.00 86.96           C
ATOM   1606  CG  LEU C 271     177.071 145.020 134.868  1.00 86.96           C
ATOM   1607  CD1 LEU C 271     178.362 145.508 134.232  1.00 86.96           C
ATOM   1608  CD2 LEU C 271     177.307 144.652 136.323  1.00 86.96           C
ATOM   1609  N   VAL C 272     173.956 144.475 133.035  1.00 88.69           N
ATOM   1610  CA  VAL C 272     173.530 143.169 132.450  1.00 88.69           C
ATOM   1611  C   VAL C 272     173.481 143.269 130.918  1.00 88.69           C
ATOM   1612  O   VAL C 272     174.120 142.425 130.272  1.00 88.69           O
ATOM   1613  CB  VAL C 272     172.224 142.654 133.083  1.00 88.69           C
ATOM   1614  CG1 VAL C 272     171.688 141.427 132.365  1.00 88.69           C
ATOM   1615  CG2 VAL C 272     172.403 142.373 134.565  1.00 88.69           C
ATOM   1616  N   PRO C 273     172.810 144.261 130.289  1.00 92.91           N
ATOM   1617  CA  PRO C 273     172.843 144.408 128.833  1.00 92.91           C
ATOM   1618  C   PRO C 273     174.255 144.605 128.256  1.00 92.91           C
ATOM   1619  O   PRO C 273     174.529 144.042 127.227  1.00 92.91           O
ATOM   1620  CB  PRO C 273     172.049 145.699 128.607  1.00 92.91           C
ATOM   1621  CG  PRO C 273     171.049 145.707 129.722  1.00 92.91           C
ATOM   1622  CD  PRO C 273     171.850 145.190 130.893  1.00 92.91           C
ATOM   1623  N   MET C 274     175.107 145.383 128.923  1.00104.36           N
ATOM   1624  CA  MET C 274     176.482 145.649 128.424  1.00104.36           C
ATOM   1625  C   MET C 274     177.274 144.341 128.366  1.00104.36           C
ATOM   1626  O   MET C 274     178.011 144.144 127.388  1.00104.36           O
ATOM   1627  CB  MET C 274     177.227 146.625 129.337  1.00104.36           C
ATOM   1628  CG  MET C 274     178.513 147.148 128.736  1.00104.36           C
ATOM   1629  SD  MET C 274     179.662 147.732 130.000  1.00104.36           S
ATOM   1630  CE  MET C 274     180.033 146.193 130.839  1.00104.36           C
ATOM   1631  N   LEU C 275     177.128 143.486 129.375  1.00101.05           N
ATOM   1632  CA  LEU C 275     177.836 142.181 129.394  1.00101.05           C
ATOM   1633  C   LEU C 275     177.337 141.325 128.227  1.00101.05           C
ATOM   1634  O   LEU C 275     178.123 140.509 127.726  1.00101.05           O
ATOM   1635  CB  LEU C 275     177.622 141.496 130.745  1.00101.05           C
ATOM   1636  CG  LEU C 275     178.332 142.141 131.933  1.00101.05           C
ATOM   1637  CD1 LEU C 275     178.077 141.349 133.204  1.00101.05           C
ATOM   1638  CD2 LEU C 275     179.825 142.256 131.674  1.00101.05           C
ATOM   1639  N   GLN C 276     176.104 141.513 127.795  1.00105.02           N
ATOM   1640  CA  GLN C 276     175.551 140.732 126.706  1.00105.02           C
ATOM   1641  C   GLN C 276     175.739 141.382 125.360  1.00105.02           C
ATOM   1642  O   GLN C 276     175.250 140.879 124.366  1.00105.02           O
ATOM   1643  CB  GLN C 276     174.074 140.491 126.928  1.00105.02           C
ATOM   1644  CG  GLN C 276     173.787 139.468 127.989  1.00105.02           C
ATOM   1645  CD  GLN C 276     172.353 139.497 128.406  1.00105.02           C
ATOM   1646  OE1 GLN C 276     171.752 140.550 128.498  1.00105.02           O
ATOM   1647  NE2 GLN C 276     171.793 138.336 128.664  1.00105.02           N
ATOM   1648  N   ASP C 277     176.440 142.502 125.323  1.00103.88           N
ATOM   1649  CA  ASP C 277     176.660 143.195 124.070  1.00103.88           C
ATOM   1650  C   ASP C 277     175.428 143.914 123.546  1.00103.88           C
ATOM   1651  O   ASP C 277     175.312 144.142 122.356  1.00103.88           O
ATOM   1652  CB  ASP C 277     177.167 142.225 123.013  1.00103.88           C
ATOM   1653  N   PHE C 278     174.511 144.288 124.425  1.00104.94           N
ATOM   1654  CA  PHE C 278     173.325 145.001 123.976  1.00104.94           C
ATOM   1655  C   PHE C 278     172.465 144.234 122.981  1.00104.94           C
ATOM   1656  O   PHE C 278     172.469 144.525 121.794  1.00104.94           O
ATOM   1657  CB  PHE C 278     173.700 146.371 123.415  1.00104.94           C
ATOM   1658  CG  PHE C 278     174.385 147.268 124.406  1.00104.94           C
ATOM   1659  CD1 PHE C 278     173.737 147.679 125.545  1.00104.94           C
ATOM   1660  CD2 PHE C 278     175.673 147.706 124.191  1.00104.94           C
ATOM   1661  CE1 PHE C 278     174.357 148.498 126.455  1.00104.94           C
ATOM   1662  CE2 PHE C 278     176.296 148.530 125.097  1.00104.94           C
ATOM   1663  CZ  PHE C 278     175.636 148.930 126.230  1.00104.94           C
ATOM   1664  N   PRO C 279     171.696 143.210 123.518  1.00110.06           N
ATOM   1665  CA  PRO C 279     170.875 142.468 122.547  1.00110.06           C
ATOM   1666  C   PRO C 279     169.822 143.350 121.901  1.00110.06           C
ATOM   1667  O   PRO C 279     169.679 144.496 122.292  1.00110.06           O
ATOM   1668  CB  PRO C 279     170.195 141.402 123.392  1.00110.06           C
ATOM   1669  CG  PRO C 279     171.131 141.158 124.500  1.00110.06           C
ATOM   1670  CD  PRO C 279     171.475 142.549 124.877  1.00110.06           C
ATOM   1671  N   PRO C 280     169.156 142.857 120.865  1.00110.65           N
ATOM   1672  CA  PRO C 280     168.205 143.676 120.103  1.00110.65           C
ATOM   1673  C   PRO C 280     167.004 144.198 120.908  1.00110.65           C
ATOM   1674  O   PRO C 280     166.567 145.291 120.620  1.00110.65           O
ATOM   1675  CB  PRO C 280     167.728 142.736 118.987  1.00110.65           C
ATOM   1676  CG  PRO C 280     168.031 141.349 119.502  1.00110.65           C
ATOM   1677  CD  PRO C 280     169.306 141.516 120.297  1.00110.65           C
ATOM   1678  N   ASP C 281     166.483 143.409 121.852  1.00109.37           N
ATOM   1679  CA  ASP C 281     165.263 143.802 122.613  1.00109.37           C
ATOM   1680  C   ASP C 281     165.593 144.522 123.931  1.00109.37           C
ATOM   1681  O   ASP C 281     164.650 144.768 124.694  1.00109.37           O
ATOM   1682  CB  ASP C 281     164.366 142.590 122.872  1.00109.37           C
ATOM   1683  N   CYS C 282     166.869 144.786 124.232  1.00110.84           N
ATOM   1684  CA  CYS C 282     167.231 145.416 125.532  1.00110.84           C
ATOM   1685  C   CYS C 282     166.786 146.881 125.536  1.00110.84           C
ATOM   1686  O   CYS C 282     166.733 147.475 124.454  1.00110.84           O
ATOM   1687  CB  CYS C 282     168.720 145.293 125.823  1.00110.84           C
ATOM   1688  SG  CYS C 282     169.748 146.478 124.918  1.00110.84           S
ATOM   1689  N   TRP C 283     166.469 147.439 126.705  1.00 99.15           N
ATOM   1690  CA  TRP C 283     165.949 148.831 126.777  1.00 99.15           C
ATOM   1691  C   TRP C 283     166.936 149.828 126.161  1.00 99.15           C
ATOM   1692  O   TRP C 283     166.475 150.866 125.671  1.00 99.15           O
ATOM   1693  CB  TRP C 283     165.578 149.199 128.219  1.00 99.15           C
ATOM   1694  CG  TRP C 283     166.725 149.269 129.180  1.00 99.15           C
ATOM   1695  CD1 TRP C 283     167.258 148.243 129.904  1.00 99.15           C
ATOM   1696  CD2 TRP C 283     167.468 150.444 129.549  1.00 99.15           C
ATOM   1697  NE1 TRP C 283     168.287 148.694 130.684  1.00 99.15           N
ATOM   1698  CE2 TRP C 283     168.440 150.040 130.487  1.00 99.15           C
ATOM   1699  CE3 TRP C 283     167.416 151.790 129.171  1.00 99.15           C
ATOM   1700  CZ2 TRP C 283     169.347 150.935 131.049  1.00 99.15           C
ATOM   1701  CZ3 TRP C 283     168.314 152.673 129.725  1.00 99.15           C
ATOM   1702  CH2 TRP C 283     169.266 152.248 130.650  1.00 99.15           C
ATOM   1703  N   VAL C 284     168.236 149.532 126.190  1.00103.43           N
ATOM   1704  CA  VAL C 284     169.276 150.463 125.663  1.00103.43           C
ATOM   1705  C   VAL C 284     169.174 150.524 124.138  1.00103.43           C
ATOM   1706  O   VAL C 284     169.407 151.601 123.572  1.00103.43           O
ATOM   1707  CB  VAL C 284     170.682 150.048 126.129  1.00103.43           C
ATOM   1708  CG1 VAL C 284     171.655 151.213 126.093  1.00103.43           C
ATOM   1709  CG2 VAL C 284     170.655 149.418 127.511  1.00103.43           C
ATOM   1710  N   SER C 285     168.827 149.408 123.499  1.00106.79           N
ATOM   1711  CA  SER C 285     168.720 149.373 122.020  1.00106.79           C
ATOM   1712  C   SER C 285     167.335 149.860 121.597  1.00106.79           C
ATOM   1713  O   SER C 285     167.259 150.646 120.644  1.00106.79           O
ATOM   1714  CB  SER C 285     169.008 148.005 121.496  1.00106.79           C
ATOM   1715  OG  SER C 285     168.186 147.040 122.132  1.00106.79           O
ATOM   1716  N   ILE C 286     166.295 149.523 122.325  1.00106.88           N
ATOM   1717  CA  ILE C 286     164.978 150.012 121.974  1.00106.88           C
ATOM   1718  C   ILE C 286     164.948 151.543 122.002  1.00106.88           C
ATOM   1719  O   ILE C 286     164.291 152.159 121.179  1.00106.88           O
ATOM   1720  CB  ILE C 286     163.922 149.459 122.918  1.00106.88           C
ATOM   1721  CG1 ILE C 286     164.000 147.940 122.923  1.00106.88           C
ATOM   1722  CG2 ILE C 286     162.551 149.916 122.486  1.00106.88           C
ATOM   1723  CD1 ILE C 286     163.092 147.287 123.930  1.00106.88           C
ATOM   1724  N   ASN C 287     165.642 152.165 122.945  1.00109.27           N
ATOM   1725  CA  ASN C 287     165.671 153.621 123.017  1.00109.27           C
ATOM   1726  C   ASN C 287     166.799 154.254 122.208  1.00109.27           C
ATOM   1727  O   ASN C 287     166.924 155.463 122.160  1.00109.27           O
ATOM   1728  CB  ASN C 287     165.745 154.094 124.459  1.00109.27           C
ATOM   1729  CG  ASN C 287     164.793 153.352 125.360  1.00109.27           C
ATOM   1730  OD1 ASN C 287     164.746 152.132 125.349  1.00109.27           O
ATOM   1731  ND2 ASN C 287     164.036 154.087 126.152  1.00109.27           N
ATOM   1732  N   HIS C 288     167.627 153.441 121.577  1.00112.11           N
ATOM   1733  CA  HIS C 288     168.723 153.966 120.765  1.00112.11           C
ATOM   1734  C   HIS C 288     169.727 154.844 121.494  1.00112.11           C
ATOM   1735  O   HIS C 288     170.200 155.824 120.948  1.00112.11           O
ATOM   1736  CB  HIS C 288     168.151 154.734 119.571  1.00112.11           C
ATOM   1737  CG  HIS C 288     167.198 153.930 118.751  1.00112.11           C
ATOM   1738  ND1 HIS C 288     167.614 152.925 117.903  1.00112.11           N
ATOM   1739  CD2 HIS C 288     165.848 153.958 118.670  1.00112.11           C
ATOM   1740  CE1 HIS C 288     166.561 152.375 117.329  1.00112.11           C
ATOM   1741  NE2 HIS C 288     165.477 152.982 117.778  1.00112.11           N
ATOM   1742  N   MET C 289     170.067 154.497 122.723  1.00110.42           N
ATOM   1743  CA  MET C 289     171.025 155.291 123.478  1.00110.42           C
ATOM   1744  C   MET C 289     172.321 154.571 123.760  1.00110.42           C
ATOM   1745  O   MET C 289     172.964 154.820 124.757  1.00110.42           O
ATOM   1746  CB  MET C 289     170.426 155.794 124.771  1.00110.42           C
ATOM   1747  CG  MET C 289     170.003 154.688 125.686  1.00110.42           C
ATOM   1748  SD  MET C 289     168.481 155.221 126.440  1.00110.42           S
ATOM   1749  CE  MET C 289     168.989 156.835 127.006  1.00110.42           C
ATOM   1750  N   VAL C 290     172.697 153.663 122.887  1.00112.38           N
ATOM   1751  CA  VAL C 290     173.919 152.921 123.084  1.00112.38           C
ATOM   1752  C   VAL C 290     175.132 153.831 123.121  1.00112.38           C
ATOM   1753  O   VAL C 290     176.086 153.537 123.822  1.00112.38           O
ATOM   1754  CB  VAL C 290     174.131 151.857 122.004  1.00112.38           C
ATOM   1755  CG1 VAL C 290     175.445 151.138 122.234  1.00112.38           C
ATOM   1756  CG2 VAL C 290     172.980 150.875 122.006  1.00112.38           C
ATOM   1757  N   ASN C 291     175.125 154.900 122.334  1.00116.00           N
ATOM   1758  CA  ASN C 291     176.273 155.805 122.280  1.00116.00           C
ATOM   1759  C   ASN C 291     176.273 157.192 122.944  1.00116.00           C
ATOM   1760  O   ASN C 291     177.178 157.969 122.690  1.00116.00           O
ATOM   1761  CB  ASN C 291     176.780 155.908 120.850  1.00116.00           C
ATOM   1762  CG  ASN C 291     177.835 154.867 120.540  1.00116.00           C
ATOM   1763  OD1 ASN C 291     178.791 154.708 121.289  1.00116.00           O
ATOM   1764  ND2 ASN C 291     177.665 154.153 119.435  1.00116.00           N
ATOM   1765  N   HIS C 292     175.292 157.513 123.780  1.00111.46           N
ATOM   1766  CA  HIS C 292     175.251 158.822 124.439  1.00111.46           C
ATOM   1767  C   HIS C 292     176.251 158.899 125.564  1.00111.46           C
ATOM   1768  O   HIS C 292     176.903 157.930 125.864  1.00111.46           O
ATOM   1769  CB  HIS C 292     173.879 159.153 124.973  1.00111.46           C
ATOM   1770  CG  HIS C 292     172.812 159.134 123.936  1.00111.46           C
ATOM   1771  ND1 HIS C 292     173.074 159.336 122.602  1.00111.46           N
ATOM   1772  CD2 HIS C 292     171.476 158.953 124.036  1.00111.46           C
ATOM   1773  CE1 HIS C 292     171.946 159.265 121.920  1.00111.46           C
ATOM   1774  NE2 HIS C 292     170.961 159.037 122.768  1.00111.46           N
ATOM   1775  N   SER C 293     176.405 160.064 126.166  1.00103.03           N
ATOM   1776  CA  SER C 293     177.375 160.224 127.235  1.00103.03           C
ATOM   1777  C   SER C 293     177.062 159.390 128.459  1.00103.03           C
ATOM   1778  O   SER C 293     175.923 159.121 128.764  1.00103.03           O
ATOM   1779  CB  SER C 293     177.496 161.681 127.635  1.00103.03           C
ATOM   1780  OG  SER C 293     176.460 162.026 128.520  1.00103.03           O
ATOM   1781  N   TRP C 294     178.110 158.983 129.150  1.00 97.70           N
ATOM   1782  CA  TRP C 294     178.029 158.129 130.364  1.00 97.70           C
ATOM   1783  C   TRP C 294     176.954 158.679 131.296  1.00 97.70           C
ATOM   1784  O   TRP C 294     176.342 157.881 132.019  1.00 97.70           O
ATOM   1785  CB  TRP C 294     179.387 158.056 131.072  1.00 97.70           C
ATOM   1786  CG  TRP C 294     179.754 159.266 131.874  1.00 97.70           C
ATOM   1787  CD1 TRP C 294     180.475 160.344 131.450  1.00 97.70           C
ATOM   1788  CD2 TRP C 294     179.434 159.517 133.254  1.00 97.70           C
ATOM   1789  NE1 TRP C 294     180.616 161.251 132.465  1.00 97.70           N
ATOM   1790  CE2 TRP C 294     179.986 160.772 133.583  1.00 97.70           C
ATOM   1791  CE3 TRP C 294     178.729 158.814 134.237  1.00 97.70           C
ATOM   1792  CZ2 TRP C 294     179.855 161.332 134.852  1.00 97.70           C
ATOM   1793  CZ3 TRP C 294     178.597 159.369 135.489  1.00 97.70           C
ATOM   1794  CH2 TRP C 294     179.155 160.610 135.791  1.00 97.70           C
ATOM   1795  N   GLY C 295     176.744 159.992 131.275  1.00 94.22           N
ATOM   1796  CA  GLY C 295     175.763 160.615 132.184  1.00 94.22           C
ATOM   1797  C   GLY C 295     174.341 160.411 131.702  1.00 94.22           C
ATOM   1798  O   GLY C 295     173.474 160.105 132.537  1.00 94.22           O
ATOM   1799  N   ARG C 296     174.080 160.614 130.414  1.00 94.56           N
ATOM   1800  CA  ARG C 296     172.719 160.395 129.862  1.00 94.56           C
ATOM   1801  C   ARG C 296     172.328 158.930 130.075  1.00 94.56           C
ATOM   1802  O   ARG C 296     171.182 158.684 130.466  1.00 94.56           O
ATOM   1803  CB  ARG C 296     172.655 160.807 128.391  1.00 30.00           C
ATOM   1804  CG  ARG C 296     171.315 160.553 127.718  1.00 30.00           C
ATOM   1805  CD  ARG C 296     170.982 161.678 126.762  1.00 30.00           C
ATOM   1806  NE  ARG C 296     172.001 162.715 126.805  1.00 30.00           N
ATOM   1807  CZ  ARG C 296     171.745 164.015 126.829  1.00 30.00           C
ATOM   1808  NH1 ARG C 296     172.739 164.886 126.869  1.00 30.00           N
ATOM   1809  NH2 ARG C 296     170.495 164.441 126.815  1.00 30.00           N
ATOM   1810  N   GLN C 297     173.265 158.002 129.873  1.00 93.59           N
ATOM   1811  CA  GLN C 297     172.957 156.566 130.081  1.00 93.59           C
ATOM   1812  C   GLN C 297     172.626 156.340 131.556  1.00 93.59           C
ATOM   1813  O   GLN C 297     171.632 155.653 131.831  1.00 93.59           O
ATOM   1814  CB  GLN C 297     174.134 155.708 129.622  1.00 93.59           C
ATOM   1815  CG  GLN C 297     174.359 155.755 128.119  1.00 93.59           C
ATOM   1816  CD  GLN C 297     175.717 155.225 127.735  1.00 93.59           C
ATOM   1817  OE1 GLN C 297     176.494 154.785 128.579  1.00 93.59           O
ATOM   1818  NE2 GLN C 297     176.015 155.267 126.447  1.00 93.59           N
ATOM   1819  N   TYR C 298     173.414 156.919 132.461  1.00 80.35           N
ATOM   1820  CA  TYR C 298     173.195 156.683 133.910  1.00 80.35           C
ATOM   1821  C   TYR C 298     171.818 157.211 134.304  1.00 80.35           C
ATOM   1822  O   TYR C 298     171.117 156.537 135.070  1.00 80.35           O
ATOM   1823  CB  TYR C 298     174.265 157.377 134.753  1.00 80.35           C
ATOM   1824  CG  TYR C 298     174.013 157.328 136.238  1.00 80.35           C
ATOM   1825  CD1 TYR C 298     174.047 156.130 136.930  1.00 80.35           C
ATOM   1826  CD2 TYR C 298     173.732 158.481 136.952  1.00 80.35           C
ATOM   1827  CE1 TYR C 298     173.811 156.075 138.292  1.00 80.35           C
ATOM   1828  CE2 TYR C 298     173.494 158.443 138.316  1.00 80.35           C
ATOM   1829  CZ  TYR C 298     173.533 157.236 138.987  1.00 80.35           C
ATOM   1830  OH  TYR C 298     173.300 157.195 140.330  1.00 80.35           O
ATOM   1831  N   SER C 299     171.438 158.407 133.855  1.00 82.79           N
ATOM   1832  CA  SER C 299     170.156 159.018 134.299  1.00 82.79           C
ATOM   1833  C   SER C 299     168.958 158.139 133.936  1.00 82.79           C
ATOM   1834  O   SER C 299     168.107 157.929 134.811  1.00 82.79           O
ATOM   1835  CB  SER C 299     170.009 160.392 133.745  1.00 82.79           C
ATOM   1836  OG  SER C 299     171.091 161.210 134.154  1.00 82.79           O
ATOM   1837  N   HIS C 300     168.887 157.657 132.695  1.00 86.18           N
ATOM   1838  CA  HIS C 300     167.776 156.775 132.249  1.00 86.18           C
ATOM   1839  C   HIS C 300     167.792 155.459 133.030  1.00 86.18           C
ATOM   1840  O   HIS C 300     166.703 154.953 133.341  1.00 86.18           O
ATOM   1841  CB  HIS C 300     167.839 156.562 130.735  1.00 86.18           C
ATOM   1842  CG  HIS C 300     167.518 157.773 129.928  1.00 86.18           C
ATOM   1843  ND1 HIS C 300     166.234 158.070 129.525  1.00 86.18           N
ATOM   1844  CD2 HIS C 300     168.304 158.753 129.437  1.00 86.18           C
ATOM   1845  CE1 HIS C 300     166.241 159.186 128.827  1.00 86.18           C
ATOM   1846  NE2 HIS C 300     167.500 159.625 128.760  1.00 86.18           N
ATOM   1847  N   ALA C 301     168.978 154.911 133.300  1.00 78.05           N
ATOM   1848  CA  ALA C 301     169.109 153.653 134.071  1.00 78.05           C
ATOM   1849  C   ALA C 301     168.603 153.815 135.507  1.00 78.05           C
ATOM   1850  O   ALA C 301     167.954 152.881 135.995  1.00 78.05           O
ATOM   1851  CB  ALA C 301     170.540 153.205 134.049  1.00 78.05           C
ATOM   1852  N   LEU C 302     168.904 154.938 136.163  1.00 72.60           N
ATOM   1853  CA  LEU C 302     168.415 155.199 137.543  1.00 72.60           C
ATOM   1854  C   LEU C 302     166.888 155.312 137.550  1.00 72.60           C
ATOM   1855  O   LEU C 302     166.273 154.832 138.504  1.00 72.60           O
ATOM   1856  CB  LEU C 302     169.080 156.458 138.104  1.00 72.60           C
ATOM   1857  CG  LEU C 302     168.837 156.734 139.585  1.00 72.60           C
ATOM   1858  CD1 LEU C 302     169.357 155.592 140.440  1.00 72.60           C
ATOM   1859  CD2 LEU C 302     169.484 158.042 140.001  1.00 72.60           C
ATOM   1860  N   PHE C 303     166.304 155.935 136.529  1.00 75.69           N
ATOM   1861  CA  PHE C 303     164.830 156.083 136.456  1.00 75.69           C
ATOM   1862  C   PHE C 303     164.169 154.705 136.374  1.00 75.69           C
ATOM   1863  O   PHE C 303     163.160 154.505 137.060  1.00 75.69           O
ATOM   1864  CB  PHE C 303     164.444 156.958 135.263  1.00 75.69           C
ATOM   1865  CG  PHE C 303     162.964 157.183 135.087  1.00 75.69           C
ATOM   1866  CD1 PHE C 303     162.315 158.192 135.776  1.00 75.69           C
ATOM   1867  CD2 PHE C 303     162.221 156.391 134.227  1.00 75.69           C
ATOM   1868  CE1 PHE C 303     160.954 158.398 135.615  1.00 75.69           C
ATOM   1869  CE2 PHE C 303     160.861 156.595 134.069  1.00 75.69           C
ATOM   1870  CZ  PHE C 303     160.231 157.600 134.762  1.00 75.69           C
ATOM   1871  N   LYS C 304     164.720 153.790 135.574  1.00 74.91           N
ATOM   1872  CA  LYS C 304     164.163 152.420 135.452  1.00 74.91           C
ATOM   1873  C   LYS C 304     164.267 151.710 136.800  1.00 74.91           C
ATOM   1874  O   LYS C 304     163.285 151.079 137.201  1.00 74.91           O
ATOM   1875  CB  LYS C 304     164.925 151.655 134.370  1.00 74.91           C
ATOM   1876  CG  LYS C 304     164.403 150.264 134.049  1.00 74.91           C
ATOM   1877  CD  LYS C 304     165.125 149.620 132.891  1.00 74.91           C
ATOM   1878  CE  LYS C 304     164.789 148.154 132.730  1.00 74.91           C
ATOM   1879  NZ  LYS C 304     163.346 147.951 132.469  1.00 74.91           N
ATOM   1880  N   ALA C 305     165.394 151.844 137.496  1.00 73.55           N
ATOM   1881  CA  ALA C 305     165.598 151.201 138.813  1.00 73.55           C
ATOM   1882  C   ALA C 305     164.622 151.765 139.840  1.00 73.55           C
ATOM   1883  O   ALA C 305     164.038 150.969 140.585  1.00 73.55           O
ATOM   1884  CB  ALA C 305     167.003 151.455 139.258  1.00 73.55           C
ATOM   1885  N   MET C 306     164.515 153.075 139.894  1.00 77.59           N
ATOM   1886  CA  MET C 306     163.646 153.716 140.831  1.00 77.59           C
ATOM   1887  C   MET C 306     162.196 153.412 140.612  1.00 77.59           C
ATOM   1888  O   MET C 306     161.473 153.234 141.559  1.00 77.59           O
ATOM   1889  CB  MET C 306     163.864 155.203 140.844  1.00 77.59           C
ATOM   1890  CG  MET C 306     163.057 155.841 141.936  1.00 77.59           C
ATOM   1891  SD  MET C 306     163.474 157.550 142.165  1.00 77.59           S
ATOM   1892  CE  MET C 306     165.247 157.439 142.107  1.00 77.59           C
ATOM   1893  N   SER C 307     161.753 153.377 139.371  1.00 74.43           N
ATOM   1894  CA  SER C 307     160.366 153.061 139.109  1.00 74.43           C
ATOM   1895  C   SER C 307     160.055 151.627 139.529  1.00 74.43           C
ATOM   1896  O   SER C 307     159.012 151.387 140.065  1.00 74.43           O
ATOM   1897  CB  SER C 307     159.955 153.405 137.696  1.00 74.43           C
ATOM   1898  OG  SER C 307     160.221 152.350 136.842  1.00 74.43           O
ATOM   1899  N   HIS C 308     160.943 150.666 139.291  1.00 70.95           N
ATOM   1900  CA  HIS C 308     160.706 149.291 139.744  1.00 70.95           C
ATOM   1901  C   HIS C 308     160.723 149.232 141.243  1.00 70.95           C
ATOM   1902  O   HIS C 308     159.936 148.579 141.864  1.00 70.95           O
ATOM   1903  CB  HIS C 308     161.761 148.326 139.245  1.00 70.95           C
ATOM   1904  CG  HIS C 308     161.779 148.167 137.769  1.00 70.95           C
ATOM   1905  ND1 HIS C 308     162.920 147.859 137.078  1.00 70.95           N
ATOM   1906  CD2 HIS C 308     160.803 148.294 136.848  1.00 70.95           C
ATOM   1907  CE1 HIS C 308     162.651 147.801 135.792  1.00 70.95           C
ATOM   1908  NE2 HIS C 308     161.373 148.064 135.625  1.00 70.95           N
ATOM   1909  N   MET C 309     161.662 149.952 141.809  1.00 77.40           N
ATOM   1910  CA  MET C 309     161.877 150.034 143.229  1.00 77.40           C
ATOM   1911  C   MET C 309     160.701 150.616 143.973  1.00 77.40           C
ATOM   1912  O   MET C 309     160.374 150.155 145.029  1.00 77.40           O
ATOM   1913  CB  MET C 309     163.054 150.953 143.435  1.00 77.40           C
ATOM   1914  CG  MET C 309     163.871 150.704 144.661  1.00 77.40           C
ATOM   1915  SD  MET C 309     165.331 149.783 144.236  1.00 77.40           S
ATOM   1916  CE  MET C 309     166.029 149.699 145.866  1.00 77.40           C
ATOM   1917  N   LEU C 310     160.080 151.647 143.425  1.00 76.33           N
ATOM   1918  CA  LEU C 310     158.929 152.292 144.040  1.00 76.33           C
ATOM   1919  C   LEU C 310     157.643 151.651 143.567  1.00 76.33           C
ATOM   1920  O   LEU C 310     156.573 152.015 144.005  1.00 76.33           O
ATOM   1921  CB  LEU C 310     158.912 153.789 143.739  1.00 76.33           C
ATOM   1922  CG  LEU C 310     159.754 154.724 144.597  1.00 76.33           C
ATOM   1923  CD1 LEU C 310     159.768 156.102 143.997  1.00 76.33           C
ATOM   1924  CD2 LEU C 310     159.219 154.786 146.004  1.00 76.33           C
ATOM   1925  N   CYS C 311     157.768 150.684 142.672  1.00 82.52           N
ATOM   1926  CA  CYS C 311     156.643 149.951 142.102  1.00 82.52           C
ATOM   1927  C   CYS C 311     155.771 150.636 141.063  1.00 82.52           C
ATOM   1928  O   CYS C 311     154.622 150.318 140.961  1.00 82.52           O
ATOM   1929  CB  CYS C 311     155.786 149.368 143.208  1.00 82.52           C
ATOM   1930  SG  CYS C 311     156.574 147.980 144.034  1.00 82.52           S
ATOM   1931  N   ILE C 312     156.310 151.584 140.315  1.00 77.56           N
ATOM   1932  CA  ILE C 312     155.552 152.309 139.302  1.00 77.56           C
ATOM   1933  C   ILE C 312     155.043 151.620 138.033  1.00 77.56           C
ATOM   1934  O   ILE C 312     153.915 151.851 137.619  1.00 77.56           O
ATOM   1935  CB  ILE C 312     156.275 153.578 138.886  1.00 77.56           C
ATOM   1936  CG1 ILE C 312     156.796 154.313 140.103  1.00 77.56           C
ATOM   1937  CG2 ILE C 312     155.361 154.455 138.087  1.00 77.56           C
ATOM   1938  CD1 ILE C 312     155.746 155.058 140.856  1.00 77.56           C
ATOM   1939  N   GLY C 313     155.840 150.779 137.408  1.00 83.11           N
ATOM   1940  CA  GLY C 313     155.417 150.144 136.172  1.00 83.11           C
ATOM   1941  C   GLY C 313     156.157 150.896 135.105  1.00 83.11           C
ATOM   1942  O   GLY C 313     156.082 152.097 135.053  1.00 83.11           O
ATOM   1943  N   TYR C 314     156.892 150.192 134.263  1.00 89.14           N
ATOM   1944  CA  TYR C 314     157.716 150.847 133.278  1.00 89.14           C
ATOM   1945  C   TYR C 314     157.633 150.387 131.832  1.00 89.14           C
ATOM   1946  O   TYR C 314     157.704 149.212 131.556  1.00 89.14           O
ATOM   1947  CB  TYR C 314     159.151 150.682 133.782  1.00 89.14           C
ATOM   1948  CG  TYR C 314     160.230 151.223 132.905  1.00 89.14           C
ATOM   1949  CD1 TYR C 314     160.731 152.481 133.097  1.00 89.14           C
ATOM   1950  CD2 TYR C 314     160.770 150.462 131.909  1.00 89.14           C
ATOM   1951  CE1 TYR C 314     161.720 152.977 132.294  1.00 89.14           C
ATOM   1952  CE2 TYR C 314     161.763 150.951 131.105  1.00 89.14           C
ATOM   1953  CZ  TYR C 314     162.228 152.209 131.307  1.00 89.14           C
ATOM   1954  OH  TYR C 314     163.211 152.698 130.507  1.00 89.14           O
ATOM   1955  N   GLY C 315     157.477 151.316 130.901  1.00101.68           N
ATOM   1956  CA  GLY C 315     157.505 150.994 129.485  1.00101.68           C
ATOM   1957  C   GLY C 315     156.332 150.360 128.777  1.00101.68           C
ATOM   1958  O   GLY C 315     155.382 149.909 129.391  1.00101.68           O
ATOM   1959  N   GLN C 316     156.405 150.331 127.455  1.00119.36           N
ATOM   1960  CA  GLN C 316     155.360 149.725 126.627  1.00119.36           C
ATOM   1961  C   GLN C 316     155.218 148.195 126.628  1.00119.36           C
ATOM   1962  O   GLN C 316     154.111 147.684 126.650  1.00119.36           O
ATOM   1963  CB  GLN C 316     155.438 150.257 125.192  1.00119.36           C
ATOM   1964  N   GLN C 317     156.341 147.480 126.596  1.00117.27           N
ATOM   1965  CA  GLN C 317     156.354 146.010 126.532  1.00117.27           C
ATOM   1966  C   GLN C 317     156.849 145.358 127.802  1.00117.27           C
ATOM   1967  O   GLN C 317     157.582 145.971 128.561  1.00117.27           O
ATOM   1968  CB  GLN C 317     157.223 145.542 125.373  1.00117.27           C
ATOM   1969  N   ALA C 318     156.449 144.116 128.051  1.00109.82           N
ATOM   1970  CA  ALA C 318     156.881 143.467 129.310  1.00109.82           C
ATOM   1971  C   ALA C 318     158.309 142.972 129.083  1.00109.82           C
ATOM   1972  O   ALA C 318     158.648 142.727 127.914  1.00109.82           O
ATOM   1973  CB  ALA C 318     155.941 142.342 129.642  1.00109.82           C
ATOM   1974  N   PRO C 319     159.200 142.829 130.100  1.00102.58           N
ATOM   1975  CA  PRO C 319     160.579 142.408 129.840  1.00102.58           C
ATOM   1976  C   PRO C 319     160.677 141.116 129.015  1.00102.58           C
ATOM   1977  O   PRO C 319     160.279 140.094 129.504  1.00102.58           O
ATOM   1978  CB  PRO C 319     161.179 142.205 131.238  1.00102.58           C
ATOM   1979  CG  PRO C 319     160.003 142.159 132.177  1.00102.58           C
ATOM   1980  CD  PRO C 319     159.000 143.089 131.540  1.00102.58           C
ATOM   1981  N   VAL C 320     161.129 141.205 127.764  1.00105.71           N
ATOM   1982  CA  VAL C 320     161.252 140.011 126.872  1.00105.71           C
ATOM   1983  C   VAL C 320     162.362 139.060 127.337  1.00105.71           C
ATOM   1984  O   VAL C 320     162.122 137.841 127.341  1.00105.71           O
ATOM   1985  CB  VAL C 320     161.467 140.446 125.411  1.00105.71           C
ATOM   1986  CG1 VAL C 320     161.406 139.268 124.451  1.00105.71           C
ATOM   1987  CG2 VAL C 320     160.480 141.524 124.996  1.00105.71           C
ATOM   1988  N   GLY C 321     163.528 139.584 127.712  1.00106.10           N
ATOM   1989  CA  GLY C 321     164.676 138.723 128.062  1.00106.10           C
ATOM   1990  C   GLY C 321     164.529 138.048 129.408  1.00106.10           C
ATOM   1991  O   GLY C 321     163.949 138.667 130.306  1.00106.10           O
ATOM   1992  N   MET C 322     165.129 136.865 129.565  1.00109.27           N
ATOM   1993  CA  MET C 322     165.133 136.128 130.826  1.00109.27           C
ATOM   1994  C   MET C 322     165.886 136.832 131.943  1.00109.27           C
ATOM   1995  O   MET C 322     165.415 136.889 133.055  1.00109.27           O
ATOM   1996  CB  MET C 322     165.688 134.729 130.645  1.00109.27           C
ATOM   1997  CG  MET C 322     164.869 133.692 131.373  1.00109.27           C
ATOM   1998  SD  MET C 322     163.177 133.902 130.839  1.00109.27           S
ATOM   1999  CE  MET C 322     162.274 133.475 132.312  1.00109.27           C
ATOM   2000  N   PRO C 323     167.053 137.380 131.666  1.00 99.80           N
ATOM   2001  CA  PRO C 323     167.763 138.146 132.691  1.00 99.80           C
ATOM   2002  C   PRO C 323     166.984 139.399 133.119  1.00 99.80           C
ATOM   2003  O   PRO C 323     166.970 139.681 134.289  1.00 99.80           O
ATOM   2004  CB  PRO C 323     169.110 138.488 132.040  1.00 99.80           C
ATOM   2005  CG  PRO C 323     168.861 138.349 130.560  1.00 99.80           C
ATOM   2006  CD  PRO C 323     167.869 137.213 130.459  1.00 99.80           C
ATOM   2007  N   ASP C 324     166.368 140.148 132.202  1.00 98.11           N
ATOM   2008  CA  ASP C 324     165.593 141.318 132.694  1.00 98.11           C
ATOM   2009  C   ASP C 324     164.433 140.831 133.559  1.00 98.11           C
ATOM   2010  O   ASP C 324     164.233 141.408 134.632  1.00 98.11           O
ATOM   2011  CB  ASP C 324     165.061 142.235 131.598  1.00 98.11           C
ATOM   2012  CG  ASP C 324     164.449 143.501 132.182  1.00 98.11           C
ATOM   2013  OD1 ASP C 324     164.815 143.863 133.315  1.00 98.11           O
ATOM   2014  OD2 ASP C 324     163.668 144.154 131.466  1.00 98.11           O
ATOM   2015  N   VAL C 325     163.648 139.855 133.103  1.00 84.07           N
ATOM   2016  CA  VAL C 325     162.467 139.418 133.901  1.00 84.07           C
ATOM   2017  C   VAL C 325     162.927 139.228 135.347  1.00 84.07           C
ATOM   2018  O   VAL C 325     162.337 139.850 136.239  1.00 84.07           O
ATOM   2019  CB  VAL C 325     161.836 138.127 133.344  1.00 84.07           C
ATOM   2020  CG1 VAL C 325     160.833 137.518 134.309  1.00 84.07           C
ATOM   2021  CG2 VAL C 325     161.199 138.335 131.984  1.00 84.07           C
ATOM   2022  N   TRP C 326     164.006 138.484 135.571  1.00 79.80           N
ATOM   2023  CA  TRP C 326     164.414 138.149 136.961  1.00 79.80           C
ATOM   2024  C   TRP C 326     165.055 139.327 137.705  1.00 79.80           C
ATOM   2025  O   TRP C 326     164.822 139.427 138.919  1.00 79.80           O
ATOM   2026  CB  TRP C 326     165.266 136.878 136.968  1.00 79.80           C
ATOM   2027  CG  TRP C 326     164.477 135.647 136.648  1.00 79.80           C
ATOM   2028  CD1 TRP C 326     164.401 135.005 135.447  1.00 79.80           C
ATOM   2029  CD2 TRP C 326     163.628 134.914 137.547  1.00 79.80           C
ATOM   2030  NE1 TRP C 326     163.572 133.921 135.539  1.00 79.80           N
ATOM   2031  CE2 TRP C 326     163.083 133.840 136.815  1.00 79.80           C
ATOM   2032  CE3 TRP C 326     163.280 135.057 138.894  1.00 79.80           C
ATOM   2033  CZ2 TRP C 326     162.210 132.917 137.388  1.00 79.80           C
ATOM   2034  CZ3 TRP C 326     162.418 134.146 139.459  1.00 79.80           C
ATOM   2035  CH2 TRP C 326     161.892 133.091 138.714  1.00 79.80           C
ATOM   2036  N   LEU C 327     165.835 140.173 137.033  1.00 76.30           N
ATOM   2037  CA  LEU C 327     166.390 141.388 137.688  1.00 76.30           C
ATOM   2038  C   LEU C 327     165.237 142.314 138.090  1.00 76.30           C
ATOM   2039  O   LEU C 327     165.283 142.861 139.205  1.00 76.30           O
ATOM   2040  CB  LEU C 327     167.310 142.102 136.697  1.00 76.30           C
ATOM   2041  CG  LEU C 327     168.603 142.699 137.252  1.00 76.30           C
ATOM   2042  CD1 LEU C 327     169.265 143.583 136.207  1.00 76.30           C
ATOM   2043  CD2 LEU C 327     168.358 143.495 138.523  1.00 76.30           C
ATOM   2044  N   THR C 328     164.243 142.484 137.217  1.00 71.92           N
ATOM   2045  CA  THR C 328     163.113 143.399 137.509  1.00 71.92           C
ATOM   2046  C   THR C 328     162.368 142.894 138.744  1.00 71.92           C
ATOM   2047  O   THR C 328     162.046 143.718 139.608  1.00 71.92           O
ATOM   2048  CB  THR C 328     162.193 143.537 136.294  1.00 71.92           C
ATOM   2049  OG1 THR C 328     162.945 144.134 135.240  1.00 71.92           O
ATOM   2050  CG2 THR C 328     160.959 144.368 136.567  1.00 71.92           C
ATOM   2051  N   MET C 329     162.121 141.596 138.835  1.00 74.21           N
ATOM   2052  CA  MET C 329     161.445 141.023 139.979  1.00 74.21           C
ATOM   2053  C   MET C 329     162.249 141.193 141.246  1.00 74.21           C
ATOM   2054  O   MET C 329     161.687 141.435 142.282  1.00 74.21           O
ATOM   2055  CB  MET C 329     161.113 139.563 139.765  1.00 74.21           C
ATOM   2056  CG  MET C 329     160.098 139.294 138.682  1.00 74.21           C
ATOM   2057  SD  MET C 329     159.906 137.533 138.443  1.00 74.21           S
ATOM   2058  CE  MET C 329     158.944 137.177 139.880  1.00 74.21           C
ATOM   2059  N   LEU C 330     163.559 141.054 141.183  1.00 68.93           N
ATOM   2060  CA  LEU C 330     164.380 141.236 142.366  1.00 68.93           C
ATOM   2061  C   LEU C 330     164.275 142.662 142.869  1.00 68.93           C
ATOM   2062  O   LEU C 330     164.221 142.881 144.055  1.00 68.93           O
ATOM   2063  CB  LEU C 330     165.826 140.880 142.087  1.00 68.93           C
ATOM   2064  CG  LEU C 330     166.865 141.166 143.157  1.00 68.93           C
ATOM   2065  CD1 LEU C 330     166.590 140.370 144.409  1.00 68.93           C
ATOM   2066  CD2 LEU C 330     168.243 140.835 142.637  1.00 68.93           C
ATOM   2067  N   SER C 331     164.260 143.638 141.974  1.00 69.98           N
ATOM   2068  CA  SER C 331     164.127 145.034 142.355  1.00 69.98           C
ATOM   2069  C   SER C 331     162.788 145.346 142.978  1.00 69.98           C
ATOM   2070  O   SER C 331     162.699 146.107 143.905  1.00 69.98           O
ATOM   2071  CB  SER C 331     164.323 145.931 141.162  1.00 69.98           C
ATOM   2072  OG  SER C 331     165.562 145.678 140.560  1.00 69.98           O
ATOM   2073  N   MET C 332     161.729 144.771 142.442  1.00 69.21           N
ATOM   2074  CA  MET C 332     160.404 145.011 142.969  1.00 69.21           C
ATOM   2075  C   MET C 332     160.288 144.505 144.382  1.00 69.21           C
ATOM   2076  O   MET C 332     159.724 145.162 145.215  1.00 69.21           O
ATOM   2077  CB  MET C 332     159.357 144.374 142.068  1.00 69.21           C
ATOM   2078  CG  MET C 332     159.075 145.192 140.831  1.00 69.21           C
ATOM   2079  SD  MET C 332     158.233 144.360 139.486  1.00 69.21           S
ATOM   2080  CE  MET C 332     157.487 142.991 140.331  1.00 69.21           C
ATOM   2081  N   ILE C 333     160.823 143.324 144.644  1.00 61.92           N
ATOM   2082  CA  ILE C 333     160.826 142.708 145.969  1.00 61.92           C
ATOM   2083  C   ILE C 333     161.701 143.445 146.983  1.00 61.92           C
ATOM   2084  O   ILE C 333     161.344 143.574 148.129  1.00 61.92           O
ATOM   2085  CB  ILE C 333     161.176 141.218 145.856  1.00 61.92           C
ATOM   2086  CG1 ILE C 333     159.962 140.449 145.396  1.00 61.92           C
ATOM   2087  CG2 ILE C 333     161.624 140.614 147.167  1.00 61.92           C
ATOM   2088  CD1 ILE C 333     160.285 139.017 145.067  1.00 61.92           C
ATOM   2089  N   VAL C 334     162.860 143.906 146.555  1.00 63.07           N
ATOM   2090  CA  VAL C 334     163.791 144.669 147.442  1.00 63.07           C
ATOM   2091  C   VAL C 334     163.187 146.039 147.770  1.00 63.07           C
ATOM   2092  O   VAL C 334     163.196 146.410 148.953  1.00 63.07           O
ATOM   2093  CB  VAL C 334     165.206 144.778 146.846  1.00 63.07           C
ATOM   2094  CG1 VAL C 334     166.045 145.836 147.543  1.00 63.07           C
ATOM   2095  CG2 VAL C 334     165.924 143.439 146.860  1.00 63.07           C
ATOM   2096  N   GLY C 335     162.714 146.739 146.753  1.00 64.07           N
ATOM   2097  CA  GLY C 335     162.081 148.027 146.876  1.00 64.07           C
ATOM   2098  C   GLY C 335     160.785 147.988 147.631  1.00 64.07           C
ATOM   2099  O   GLY C 335     160.492 148.881 148.377  1.00 64.07           O
ATOM   2100  N   ALA C 336     159.988 146.957 147.416  1.00 63.34           N
ATOM   2101  CA  ALA C 336     158.716 146.826 148.106  1.00 63.34           C
ATOM   2102  C   ALA C 336     158.909 146.674 149.585  1.00 63.34           C
ATOM   2103  O   ALA C 336     158.183 147.257 150.347  1.00 63.34           O
ATOM   2104  CB  ALA C 336     157.938 145.648 147.570  1.00 63.34           C
ATOM   2105  N   THR C 337     159.875 145.860 149.982  1.00 65.16           N
ATOM   2106  CA  THR C 337     160.220 145.628 151.383  1.00 65.16           C
ATOM   2107  C   THR C 337     160.859 146.821 152.101  1.00 65.16           C
ATOM   2108  O   THR C 337     160.623 147.030 153.265  1.00 65.16           O
ATOM   2109  CB  THR C 337     160.951 144.292 151.603  1.00 65.16           C
ATOM   2110  OG1 THR C 337     161.840 144.389 152.709  1.00 65.16           O
ATOM   2111  CG2 THR C 337     161.733 143.916 150.411  1.00 65.16           C
ATOM   2112  N   CYS C 338     161.697 147.573 151.411  1.00 69.67           N
ATOM   2113  CA  CYS C 338     162.327 148.749 151.974  1.00 69.67           C
ATOM   2114  C   CYS C 338     161.286 149.771 152.305  1.00 69.67           C
ATOM   2115  O   CYS C 338     161.375 150.442 153.297  1.00 69.67           O
ATOM   2116  CB  CYS C 338     163.241 149.386 150.964  1.00 69.67           C
ATOM   2117  SG  CYS C 338     164.930 148.845 151.061  1.00 69.67           S
ATOM   2118  N   TYR C 339     160.300 149.912 151.443  1.00 64.35           N
ATOM   2119  CA  TYR C 339     159.233 150.864 151.662  1.00 64.35           C
ATOM   2120  C   TYR C 339     158.420 150.529 152.888  1.00 64.35           C
ATOM   2121  O   TYR C 339     158.000 151.404 153.592  1.00 64.35           O
ATOM   2122  CB  TYR C 339     158.324 150.957 150.456  1.00 64.35           C
ATOM   2123  CG  TYR C 339     157.423 152.148 150.492  1.00 64.35           C
ATOM   2124  CD1 TYR C 339     157.937 153.408 150.605  1.00 64.35           C
ATOM   2125  CD2 TYR C 339     156.062 152.010 150.405  1.00 64.35           C
ATOM   2126  CE1 TYR C 339     157.124 154.502 150.640  1.00 64.35           C
ATOM   2127  CE2 TYR C 339     155.236 153.102 150.437  1.00 64.35           C
ATOM   2128  CZ  TYR C 339     155.783 154.343 150.552  1.00 64.35           C
ATOM   2129  OH  TYR C 339     154.979 155.438 150.584  1.00 64.35           O
ATOM   2130  N   ALA C 340     158.183 149.252 153.126  1.00 64.56           N
ATOM   2131  CA  ALA C 340     157.423 148.792 154.271  1.00 64.56           C
ATOM   2132  C   ALA C 340     158.105 149.157 155.573  1.00 64.56           C
ATOM   2133  O   ALA C 340     157.455 149.437 156.547  1.00 64.56           O
ATOM   2134  CB  ALA C 340     157.204 147.305 154.189  1.00 64.56           C
ATOM   2135  N   MET C 341     159.424 149.118 155.593  1.00 73.40           N
ATOM   2136  CA  MET C 341     160.232 149.449 156.790  1.00 73.40           C
ATOM   2137  C   MET C 341     160.222 150.961 157.032  1.00 73.40           C
ATOM   2138  O   MET C 341     160.193 151.353 158.201  1.00 73.40           O
ATOM   2139  CB  MET C 341     161.665 148.938 156.640  1.00 73.40           C
ATOM   2140  CG  MET C 341     161.756 147.428 156.683  1.00 73.40           C
ATOM   2141  SD  MET C 341     163.453 146.825 156.824  1.00 73.40           S
ATOM   2142  CE  MET C 341     164.151 147.427 155.289  1.00 73.40           C
ATOM   2143  N   PHE C 342     160.229 151.773 155.974  1.00 69.30           N
ATOM   2144  CA  PHE C 342     160.175 153.250 156.115  1.00 69.30           C
ATOM   2145  C   PHE C 342     158.854 153.668 156.762  1.00 69.30           C
ATOM   2146  O   PHE C 342     158.879 154.547 157.632  1.00 69.30           O
ATOM   2147  CB  PHE C 342     160.364 153.926 154.756  1.00 69.30           C
ATOM   2148  CG  PHE C 342     160.434 155.431 154.790  1.00 69.30           C
ATOM   2149  CD1 PHE C 342     161.584 156.076 155.211  1.00 69.30           C
ATOM   2150  CD2 PHE C 342     159.356 156.201 154.386  1.00 69.30           C
ATOM   2151  CE1 PHE C 342     161.649 157.459 155.240  1.00 69.30           C
ATOM   2152  CE2 PHE C 342     159.422 157.584 154.416  1.00 69.30           C
ATOM   2153  CZ  PHE C 342     160.569 158.211 154.841  1.00 69.30           C
ATOM   2154  N   ILE C 343     157.743 153.056 156.354  1.00 65.58           N
ATOM   2155  CA  ILE C 343     156.409 153.376 156.939  1.00 65.58           C
ATOM   2156  C   ILE C 343     156.426 153.002 158.424  1.00 65.58           C
ATOM   2157  O   ILE C 343     155.878 153.771 159.229  1.00 65.58           O
ATOM   2158  CB  ILE C 343     155.278 152.672 156.165  1.00 65.58           C
ATOM   2159  CG1 ILE C 343     155.273 153.063 154.686  1.00 65.58           C
ATOM   2160  CG2 ILE C 343     153.928 152.930 156.813  1.00 65.58           C
ATOM   2161  CD1 ILE C 343     154.202 152.372 153.880  1.00 65.58           C
ATOM   2162  N   GLY C 344     157.043 151.872 158.772  1.00 70.22           N
ATOM   2163  CA  GLY C 344     157.130 151.456 160.182  1.00 70.22           C
ATOM   2164  C   GLY C 344     157.918 152.446 161.012  1.00 70.22           C
ATOM   2165  O   GLY C 344     157.471 152.754 162.126  1.00 70.22           O
ATOM   2166  N   HIS C 345     159.044 152.935 160.492  1.00 74.97           N
ATOM   2167  CA  HIS C 345     159.867 153.945 161.205  1.00 74.97           C
ATOM   2168  C   HIS C 345     159.090 155.252 161.351  1.00 74.97           C
ATOM   2169  O   HIS C 345     159.180 155.867 162.420  1.00 74.97           O
ATOM   2170  CB  HIS C 345     161.215 154.129 160.504  1.00 74.97           C
ATOM   2171  CG  HIS C 345     162.217 153.071 160.824  1.00 74.97           C
ATOM   2172  ND1 HIS C 345     162.418 151.973 160.016  1.00 74.97           N
ATOM   2173  CD2 HIS C 345     163.077 152.941 161.855  1.00 74.97           C
ATOM   2174  CE1 HIS C 345     163.356 151.210 160.535  1.00 74.97           C
ATOM   2175  NE2 HIS C 345     163.777 151.782 161.664  1.00 74.97           N
ATOM   2176  N   ALA C 346     158.382 155.658 160.311  1.00 72.85           N
ATOM   2177  CA  ALA C 346     157.601 156.883 160.312  1.00 72.85           C
ATOM   2178  C   ALA C 346     156.492 156.825 161.323  1.00 72.85           C
ATOM   2179  O   ALA C 346     156.193 157.816 161.940  1.00 72.85           O
ATOM   2180  CB  ALA C 346     157.052 157.178 158.938  1.00 72.85           C
ATOM   2181  N   THR C 347     155.846 155.681 161.468  1.00 77.69           N
ATOM   2182  CA  THR C 347     154.803 155.533 162.464  1.00 77.69           C
ATOM   2183  C   THR C 347     155.411 155.615 163.844  1.00 77.69           C
ATOM   2184  O   THR C 347     154.852 156.199 164.742  1.00 77.69           O
ATOM   2185  CB  THR C 347     154.105 154.188 162.357  1.00 77.69           C
ATOM   2186  OG1 THR C 347     153.480 154.083 161.086  1.00 77.69           O
ATOM   2187  CG2 THR C 347     153.060 154.069 163.392  1.00 77.69           C
ATOM   2188  N   ALA C 348     156.564 154.992 164.016  1.00 80.83           N
ATOM   2189  CA  ALA C 348     157.225 154.995 165.300  1.00 80.83           C
ATOM   2190  C   ALA C 348     157.622 156.392 165.690  1.00 80.83           C
ATOM   2191  O   ALA C 348     157.483 156.775 166.824  1.00 80.83           O
ATOM   2192  CB  ALA C 348     158.436 154.091 165.270  1.00 80.83           C
ATOM   2193  N   LEU C 349     158.139 157.143 164.739  1.00 87.10           N
ATOM   2194  CA  LEU C 349     158.550 158.507 164.964  1.00 87.10           C
ATOM   2195  C   LEU C 349     157.376 159.400 165.275  1.00 87.10           C
ATOM   2196  O   LEU C 349     157.463 160.249 166.119  1.00 87.10           O
ATOM   2197  CB  LEU C 349     159.272 159.026 163.739  1.00 87.10           C
ATOM   2198  CG  LEU C 349     159.697 160.482 163.717  1.00 87.10           C
ATOM   2199  CD1 LEU C 349     160.935 160.649 164.560  1.00 87.10           C
ATOM   2200  CD2 LEU C 349     159.993 160.895 162.296  1.00 87.10           C
ATOM   2201  N   ILE C 350     156.274 159.215 164.574  1.00 90.72           N
ATOM   2202  CA  ILE C 350     155.074 160.020 164.780  1.00 90.72           C
ATOM   2203  C   ILE C 350     154.428 159.851 166.148  1.00 90.72           C
ATOM   2204  O   ILE C 350     153.954 160.809 166.724  1.00 90.72           O
ATOM   2205  CB  ILE C 350     154.071 159.833 163.632  1.00 90.72           C
ATOM   2206  CG1 ILE C 350     154.647 160.446 162.363  1.00 90.72           C
ATOM   2207  CG2 ILE C 350     152.758 160.503 163.939  1.00 90.72           C
ATOM   2208  CD1 ILE C 350     153.977 160.006 161.095  1.00 90.72           C
ATOM   2209  N   GLN C 351     154.397 158.635 166.661  1.00 95.33           N
ATOM   2210  CA  GLN C 351     153.818 158.369 167.967  1.00 95.33           C
ATOM   2211  C   GLN C 351     154.559 159.068 169.099  1.00 95.33           C
ATOM   2212  O   GLN C 351     153.956 159.530 170.050  1.00 95.33           O
ATOM   2213  CB  GLN C 351     153.747 156.870 168.227  1.00 95.33           C
ATOM   2214  CG  GLN C 351     152.340 156.320 168.162  1.00 95.33           C
ATOM   2215  CD  GLN C 351     152.252 154.995 167.439  1.00 95.33           C
ATOM   2216  OE1 GLN C 351     153.223 154.259 167.357  1.00 95.33           O
ATOM   2217  NE2 GLN C 351     151.079 154.687 166.909  1.00 95.33           N
ATOM   2218  N   SER C 352     155.872 159.127 168.994  1.00100.89           N
ATOM   2219  CA  SER C 352     156.756 159.737 170.022  1.00100.89           C
ATOM   2220  C   SER C 352     156.498 161.239 170.173  1.00100.89           C
ATOM   2221  O   SER C 352     156.621 161.731 171.307  1.00100.89           O
ATOM   2222  CB  SER C 352     158.201 159.474 169.714  1.00100.89           C
ATOM   2223  OG  SER C 352     158.671 160.351 168.704  1.00100.89           O
ATOM   2224  N   LEU C 353     156.114 161.939 169.120  1.00108.82           N
ATOM   2225  CA  LEU C 353     155.963 163.390 169.168  1.00108.82           C
ATOM   2226  C   LEU C 353     155.008 164.045 170.159  1.00108.82           C
ATOM   2227  O   LEU C 353     155.341 165.075 170.728  1.00108.82           O
ATOM   2228  CB  LEU C 353     155.604 163.902 167.779  1.00108.82           C
ATOM   2229  CG  LEU C 353     156.573 163.556 166.665  1.00108.82           C
ATOM   2230  CD1 LEU C 353     156.119 164.245 165.394  1.00108.82           C
ATOM   2231  CD2 LEU C 353     157.974 163.993 167.044  1.00108.82           C
ATOM   2232  N   ASP C 354     153.834 163.485 170.367  1.00120.21           N
ATOM   2233  CA  ASP C 354     152.878 164.107 171.268  1.00120.21           C
ATOM   2234  C   ASP C 354     152.553 163.242 172.467  1.00120.21           C
ATOM   2235  O   ASP C 354     151.427 163.246 172.944  1.00120.21           O
ATOM   2236  CB  ASP C 354     151.602 164.396 170.498  1.00120.21           C
ATOM   2237  CG  ASP C 354     151.065 163.167 169.804  1.00120.21           C
ATOM   2238  OD1 ASP C 354     151.797 162.157 169.746  1.00120.21           O
ATOM   2239  OD2 ASP C 354     149.915 163.208 169.322  1.00120.21           O
ATOM   2240  N   SER C 355     153.540 162.536 172.991  1.00119.67           N
ATOM   2241  CA  SER C 355     153.290 161.619 174.081  1.00119.67           C
ATOM   2242  C   SER C 355     152.699 162.154 175.365  1.00119.67           C
ATOM   2243  O   SER C 355     151.777 161.541 175.880  1.00119.67           O
ATOM   2244  CB  SER C 355     154.568 160.873 174.406  1.00119.67           C
ATOM   2245  OG  SER C 355     154.697 159.753 173.561  1.00119.67           O
ATOM   2246  N   SER C 356     153.183 163.270 175.888  1.00118.30           N
ATOM   2247  CA  SER C 356     152.606 163.778 177.125  1.00118.30           C
ATOM   2248  C   SER C 356     151.163 164.134 176.849  1.00118.30           C
ATOM   2249  O   SER C 356     150.288 163.854 177.648  1.00118.30           O
ATOM   2250  CB  SER C 356     153.361 164.985 177.639  1.00118.30           C
ATOM   2251  OG  SER C 356     153.107 166.097 176.819  1.00118.30           O
ATOM   2252  N   ARG C 357     150.914 164.751 175.703  1.00118.36           N
ATOM   2253  CA  ARG C 357     149.565 165.137 175.328  1.00118.36           C
ATOM   2254  C   ARG C 357     148.657 163.953 175.130  1.00118.36           C
ATOM   2255  O   ARG C 357     147.503 164.004 175.504  1.00118.36           O
ATOM   2256  CB  ARG C 357     149.578 165.970 174.061  1.00118.36           C
ATOM   2257  CG  ARG C 357     148.538 167.071 174.044  1.00118.36           C
ATOM   2258  CD  ARG C 357     149.040 168.256 173.244  1.00118.36           C
ATOM   2259  NE  ARG C 357     148.651 169.512 173.862  1.00118.36           N
ATOM   2260  CZ  ARG C 357     149.132 170.695 173.510  1.00118.36           C
ATOM   2261  NH1 ARG C 357     148.727 171.790 174.134  1.00118.36           N
ATOM   2262  NH2 ARG C 357     150.023 170.782 172.537  1.00118.36           N
ATOM   2263  N   ARG C 358     149.169 162.892 174.519  1.00114.92           N
ATOM   2264  CA  ARG C 358     148.369 161.703 174.266  1.00114.92           C
ATOM   2265  C   ARG C 358     147.904 161.020 175.535  1.00114.92           C
ATOM   2266  O   ARG C 358     146.785 160.560 175.594  1.00114.92           O
ATOM   2267  CB  ARG C 358     149.114 160.717 173.370  1.00114.92           C
ATOM   2268  CG  ARG C 358     148.514 159.319 173.339  1.00114.92           C
ATOM   2269  CD  ARG C 358     149.190 158.445 172.303  1.00114.92           C
ATOM   2270  NE  ARG C 358     150.630 158.632 172.285  1.00114.92           N
ATOM   2271  CZ  ARG C 358     151.480 157.878 172.960  1.00114.92           C
ATOM   2272  NH1 ARG C 358     152.775 158.117 172.893  1.00114.92           N
ATOM   2273  NH2 ARG C 358     151.029 156.888 173.705  1.00114.92           N
ATOM   2274  N   GLN C 359     148.764 160.946 176.542  1.00114.80           N
ATOM   2275  CA  GLN C 359     148.419 160.302 177.804  1.00114.80           C
ATOM   2276  C   GLN C 359     147.281 160.989 178.506  1.00114.80           C
ATOM   2277  O   GLN C 359     146.450 160.341 179.111  1.00114.80           O
ATOM   2278  CB  GLN C 359     149.600 160.273 178.748  1.00114.80           C
ATOM   2279  CG  GLN C 359     150.300 158.937 178.819  1.00114.80           C
ATOM   2280  CD  GLN C 359     151.627 158.944 178.126  1.00114.80           C
ATOM   2281  OE1 GLN C 359     152.653 158.740 178.750  1.00114.80           O
ATOM   2282  NE2 GLN C 359     151.618 159.191 176.835  1.00114.80           N
ATOM   2283  N   TYR C 360     147.243 162.305 178.442  1.00111.60           N
ATOM   2284  CA  TYR C 360     146.179 163.025 179.088  1.00111.60           C
ATOM   2285  C   TYR C 360     144.871 162.578 178.464  1.00111.60           C
ATOM   2286  O   TYR C 360     143.872 162.458 179.145  1.00111.60           O
ATOM   2287  CB  TYR C 360     146.357 164.514 178.936  1.00111.60           C
ATOM   2288  CG  TYR C 360     145.140 165.280 179.349  1.00111.60           C
ATOM   2289  CD1 TYR C 360     144.926 165.615 180.664  1.00111.60           C
ATOM   2290  CD2 TYR C 360     144.192 165.653 178.418  1.00111.60           C
ATOM   2291  CE1 TYR C 360     143.802 166.314 181.041  1.00111.60           C
ATOM   2292  CE2 TYR C 360     143.068 166.353 178.783  1.00111.60           C
ATOM   2293  CZ  TYR C 360     142.880 166.681 180.096  1.00111.60           C
ATOM   2294  OH  TYR C 360     141.760 167.378 180.455  1.00111.60           O
ATOM   2295  N   GLN C 361     144.868 162.340 177.163  1.00112.92           N
ATOM   2296  CA  GLN C 361     143.668 161.887 176.480  1.00112.92           C
ATOM   2297  C   GLN C 361     143.169 160.523 176.949  1.00112.92           C
ATOM   2298  O   GLN C 361     141.985 160.311 177.054  1.00112.92           O
ATOM   2299  CB  GLN C 361     143.891 161.874 174.972  1.00112.92           C
ATOM   2300  CG  GLN C 361     142.992 162.814 174.181  1.00112.92           C
ATOM   2301  CD  GLN C 361     143.222 164.280 174.489  1.00112.92           C
ATOM   2302  OE1 GLN C 361     142.304 164.989 174.894  1.00112.92           O
ATOM   2303  NE2 GLN C 361     144.450 164.743 174.294  1.00112.92           N
ATOM   2304  N   GLU C 362     144.083 159.600 177.208  1.00110.95           N
ATOM   2305  CA  GLU C 362     143.796 158.218 177.672  1.00110.95           C
ATOM   2306  C   GLU C 362     143.317 158.251 179.124  1.00110.95           C
ATOM   2307  O   GLU C 362     142.369 157.512 179.446  1.00110.95           O
ATOM   2308  CB  GLU C 362     145.026 157.328 177.516  1.00110.95           C
ATOM   2309  CG  GLU C 362     145.430 157.106 176.071  1.00110.95           C
ATOM   2310  CD  GLU C 362     146.654 156.226 175.887  1.00110.95           C
ATOM   2311  OE1 GLU C 362     147.326 155.932 176.894  1.00110.95           O
ATOM   2312  OE2 GLU C 362     146.929 155.832 174.736  1.00110.95           O
ATOM   2313  N   LYS C 363     143.940 159.085 179.958  1.00109.22           N
ATOM   2314  CA  LYS C 363     143.537 159.200 181.384  1.00109.22           C
ATOM   2315  C   LYS C 363     142.098 159.718 181.461  1.00109.22           C
ATOM   2316  O   LYS C 363     141.318 159.168 182.252  1.00109.22           O
ATOM   2317  CB  LYS C 363     144.492 160.149 182.112  1.00109.22           C
ATOM   2318  CG  LYS C 363     144.148 160.463 183.562  1.00109.22           C
ATOM   2319  CD  LYS C 363     144.743 161.772 184.035  1.00109.22           C
ATOM   2320  CE  LYS C 363     146.227 161.887 183.760  1.00109.22           C
ATOM   2321  NZ  LYS C 363     146.778 163.175 184.245  1.00109.22           N
ATOM   2322  N   TYR C 364     141.759 160.719 180.647  1.00109.29           N
ATOM   2323  CA  TYR C 364     140.389 161.291 180.671  1.00109.29           C
ATOM   2324  C   TYR C 364     139.357 160.254 180.219  1.00109.29           C
ATOM   2325  O   TYR C 364     138.245 160.258 180.759  1.00109.29           O
ATOM   2326  CB  TYR C 364     140.266 162.616 179.917  1.00109.29           C
ATOM   2327  CG  TYR C 364     138.943 163.290 180.175  1.00109.29           C
ATOM   2328  CD1 TYR C 364     138.656 163.834 181.415  1.00109.29           C
ATOM   2329  CD2 TYR C 364     137.958 163.336 179.203  1.00109.29           C
ATOM   2330  CE1 TYR C 364     137.436 164.432 181.677  1.00109.29           C
ATOM   2331  CE2 TYR C 364     136.733 163.931 179.448  1.00109.29           C
ATOM   2332  CZ  TYR C 364     136.470 164.481 180.689  1.00109.29           C
ATOM   2333  OH  TYR C 364     135.265 165.070 180.935  1.00109.29           O
ATOM   2334  N   LYS C 365     139.699 159.423 179.235  1.00109.43           N
ATOM   2335  CA  LYS C 365     138.712 158.438 178.722  1.00109.43           C
ATOM   2336  C   LYS C 365     138.329 157.510 179.873  1.00109.43           C
ATOM   2337  O   LYS C 365     137.150 157.142 179.964  1.00109.43           O
ATOM   2338  CB  LYS C 365     139.267 157.645 177.538  1.00109.43           C
ATOM   2339  CG  LYS C 365     139.534 158.463 176.282  1.00109.43           C
ATOM   2340  CD  LYS C 365     138.325 159.233 175.805  1.00109.43           C
ATOM   2341  CE  LYS C 365     138.680 160.561 175.171  1.00109.43           C
ATOM   2342  NZ  LYS C 365     139.340 161.470 176.138  1.00109.43           N
ATOM   2343  N   GLN C 366     139.276 157.178 180.727  1.00109.71           N
ATOM   2344  CA  GLN C 366     138.985 156.374 181.882  1.00109.71           C
ATOM   2345  C   GLN C 366     138.099 157.147 182.830  1.00109.71           C
ATOM   2346  O   GLN C 366     137.212 156.581 183.436  1.00109.71           O
ATOM   2347  CB  GLN C 366     140.258 155.929 182.557  1.00109.71           C
ATOM   2348  CG  GLN C 366     141.135 155.136 181.623  1.00109.71           C
ATOM   2349  CD  GLN C 366     142.067 154.242 182.368  1.00109.71           C
ATOM   2350  OE1 GLN C 366     142.334 154.457 183.539  1.00109.71           O
ATOM   2351  NE2 GLN C 366     142.563 153.223 181.699  1.00109.71           N
ATOM   2352  N   VAL C 367     138.336 158.443 182.977  1.00110.02           N
ATOM   2353  CA  VAL C 367     137.504 159.226 183.876  1.00110.02           C
ATOM   2354  C   VAL C 367     136.074 159.238 183.399  1.00110.02           C
ATOM   2355  O   VAL C 367     135.171 159.101 184.193  1.00110.02           O
ATOM   2356  CB  VAL C 367     137.988 160.660 184.045  1.00110.02           C
ATOM   2357  CG1 VAL C 367     137.068 161.393 184.987  1.00110.02           C
ATOM   2358  CG2 VAL C 367     139.393 160.669 184.601  1.00110.02           C
ATOM   2359  N   GLU C 368     135.852 159.403 182.103  1.00115.71           N
ATOM   2360  CA  GLU C 368     134.489 159.389 181.592  1.00115.71           C
ATOM   2361  C   GLU C 368     133.827 158.037 181.734  1.00115.71           C
ATOM   2362  O   GLU C 368     132.652 157.953 182.016  1.00115.71           O
ATOM   2363  CB  GLU C 368     134.361 159.942 180.187  1.00115.71           C
ATOM   2364  CG  GLU C 368     135.567 159.786 179.306  1.00115.71           C
ATOM   2365  CD  GLU C 368     135.436 160.648 178.081  1.00115.71           C
ATOM   2366  OE1 GLU C 368     135.154 161.847 178.250  1.00115.71           O
ATOM   2367  OE2 GLU C 368     135.593 160.132 176.960  1.00115.71           O
ATOM   2368  N   GLN C 369     134.582 156.970 181.548  1.00112.60           N
ATOM   2369  CA  GLN C 369     134.025 155.640 181.698  1.00112.60           C
ATOM   2370  C   GLN C 369     133.569 155.438 183.131  1.00112.60           C
ATOM   2371  O   GLN C 369     132.577 154.789 183.375  1.00112.60           O
ATOM   2372  CB  GLN C 369     135.022 154.568 181.287  1.00112.60           C
ATOM   2373  CG  GLN C 369     134.687 153.179 181.797  1.00112.60           C
ATOM   2374  CD  GLN C 369     133.475 152.563 181.132  1.00112.60           C
ATOM   2375  OE1 GLN C 369     133.002 151.504 181.539  1.00112.60           O
ATOM   2376  NE2 GLN C 369     132.966 153.220 180.101  1.00112.60           N
ATOM   2377  N   TYR C 370     134.309 155.975 184.086  1.00111.45           N
ATOM   2378  CA  TYR C 370     133.939 155.840 185.486  1.00111.45           C
ATOM   2379  C   TYR C 370     132.607 156.514 185.773  1.00111.45           C
ATOM   2380  O   TYR C 370     131.812 156.000 186.531  1.00111.45           O
ATOM   2381  CB  TYR C 370     135.032 156.407 186.385  1.00111.45           C
ATOM   2382  CG  TYR C 370     134.602 156.696 187.801  1.00111.45           C
ATOM   2383  CD1 TYR C 370     134.679 155.729 188.779  1.00111.45           C
ATOM   2384  CD2 TYR C 370     134.136 157.948 188.157  1.00111.45           C
ATOM   2385  CE1 TYR C 370     134.297 155.998 190.070  1.00111.45           C
ATOM   2386  CE2 TYR C 370     133.751 158.226 189.447  1.00111.45           C
ATOM   2387  CZ  TYR C 370     133.834 157.245 190.393  1.00111.45           C
ATOM   2388  OH  TYR C 370     133.448 157.511 191.675  1.00111.45           O
ATOM   2389  N   MET C 371     132.375 157.676 185.186  1.00121.33           N
ATOM   2390  CA  MET C 371     131.125 158.395 185.381  1.00121.33           C
ATOM   2391  C   MET C 371     129.959 157.615 184.817  1.00121.33           C
ATOM   2392  O   MET C 371     128.903 157.530 185.414  1.00121.33           O
ATOM   2393  CB  MET C 371     131.161 159.714 184.628  1.00121.33           C
ATOM   2394  CG  MET C 371     132.540 160.277 184.402  1.00121.33           C
ATOM   2395  SD  MET C 371     132.697 161.849 185.215  1.00121.33           S
ATOM   2396  CE  MET C 371     132.719 162.918 183.791  1.00121.33           C
ATOM   2397  N   SER C 372     130.171 157.051 183.641  1.00118.14           N
ATOM   2398  CA  SER C 372     129.165 156.294 182.929  1.00118.14           C
ATOM   2399  C   SER C 372     128.736 155.067 183.682  1.00118.14           C
ATOM   2400  O   SER C 372     127.581 154.698 183.661  1.00118.14           O
ATOM   2401  CB  SER C 372     129.715 155.872 181.578  1.00118.14           C
ATOM   2402  OG  SER C 372     128.891 154.888 180.993  1.00118.14           O
ATOM   2403  N   PHE C 373     129.682 154.403 184.320  1.00117.77           N
ATOM   2404  CA  PHE C 373     129.375 153.213 185.072  1.00117.77           C
ATOM   2405  C   PHE C 373     128.449 153.587 186.217  1.00117.77           C
ATOM   2406  O   PHE C 373     127.498 152.884 186.506  1.00117.77           O
ATOM   2407  CB  PHE C 373     130.673 152.602 185.577  1.00117.77           C
ATOM   2408  CG  PHE C 373     130.512 151.284 186.260  1.00117.77           C
ATOM   2409  CD1 PHE C 373     130.469 150.124 185.535  1.00117.77           C
ATOM   2410  CD2 PHE C 373     130.445 151.209 187.631  1.00117.77           C
ATOM   2411  CE1 PHE C 373     130.339 148.908 186.162  1.00117.77           C
ATOM   2412  CE2 PHE C 373     130.315 150.001 188.268  1.00117.77           C
ATOM   2413  CZ  PHE C 373     130.262 148.847 187.533  1.00117.77           C
ATOM   2414  N   HIS C 374     128.711 154.708 186.865  1.00117.49           N
ATOM   2415  CA  HIS C 374     127.878 155.127 187.981  1.00117.49           C
ATOM   2416  C   HIS C 374     126.708 156.001 187.576  1.00117.49           C
ATOM   2417  O   HIS C 374     125.941 156.439 188.424  1.00117.49           O
ATOM   2418  CB  HIS C 374     128.711 155.789 189.069  1.00117.49           C
ATOM   2419  CG  HIS C 374     129.628 154.842 189.768  1.00117.49           C
ATOM   2420  ND1 HIS C 374     129.518 154.548 191.106  1.00117.49           N
ATOM   2421  CD2 HIS C 374     130.656 154.097 189.303  1.00117.49           C
ATOM   2422  CE1 HIS C 374     130.447 153.672 191.440  1.00117.49           C
ATOM   2423  NE2 HIS C 374     131.152 153.382 190.363  1.00117.49           N
ATOM   2424  N   LYS C 375     126.572 156.256 186.282  1.00121.32           N
ATOM   2425  CA  LYS C 375     125.468 157.060 185.773  1.00121.32           C
ATOM   2426  C   LYS C 375     125.339 158.445 186.405  1.00121.32           C
ATOM   2427  O   LYS C 375     124.254 158.859 186.785  1.00121.32           O
ATOM   2428  CB  LYS C 375     124.167 156.293 185.949  1.00121.32           C
ATOM   2429  CG  LYS C 375     124.227 154.870 185.448  1.00121.32           C
ATOM   2430  CD  LYS C 375     123.068 154.072 185.999  1.00121.32           C
ATOM   2431  CE  LYS C 375     123.294 152.589 185.813  1.00121.32           C
ATOM   2432  NZ  LYS C 375     122.755 151.817 186.964  1.00121.32           N
ATOM   2433  N   LEU C 376     126.445 159.163 186.514  1.00118.70           N
ATOM   2434  CA  LEU C 376     126.427 160.483 187.124  1.00118.70           C
ATOM   2435  C   LEU C 376     125.596 161.481 186.347  1.00118.70           C
ATOM   2436  O   LEU C 376     125.446 161.371 185.141  1.00118.70           O
ATOM   2437  CB  LEU C 376     127.844 161.011 187.300  1.00118.70           C
ATOM   2438  CG  LEU C 376     128.699 160.227 188.282  1.00118.70           C
ATOM   2439  CD1 LEU C 376     129.998 160.960 188.525  1.00118.70           C
ATOM   2440  CD2 LEU C 376     127.931 160.076 189.574  1.00118.70           C
ATOM   2441  N   PRO C 377     125.037 162.499 187.104  1.00122.29           N
ATOM   2442  CA  PRO C 377     124.217 163.449 186.342  1.00122.29           C
ATOM   2443  C   PRO C 377     125.083 164.275 185.412  1.00122.29           C
ATOM   2444  O   PRO C 377     126.292 164.288 185.575  1.00122.29           O
ATOM   2445  CB  PRO C 377     123.604 164.350 187.419  1.00122.29           C
ATOM   2446  CG  PRO C 377     123.702 163.600 188.681  1.00122.29           C
ATOM   2447  CD  PRO C 377     125.040 162.979 188.554  1.00122.29           C
ATOM   2448  N   ALA C 378     124.468 164.909 184.424  1.00121.63           N
ATOM   2449  CA  ALA C 378     125.193 165.717 183.466  1.00121.63           C
ATOM   2450  C   ALA C 378     125.871 166.931 184.074  1.00121.63           C
ATOM   2451  O   ALA C 378     126.982 167.265 183.689  1.00121.63           O
ATOM   2452  CB  ALA C 378     124.293 166.126 182.329  1.00121.63           C
ATOM   2453  N   ASP C 379     125.219 167.600 185.016  1.00121.90           N
ATOM   2454  CA  ASP C 379     125.830 168.783 185.601  1.00121.90           C
ATOM   2455  C   ASP C 379     127.130 168.467 186.298  1.00121.90           C
ATOM   2456  O   ASP C 379     128.109 169.174 186.111  1.00121.90           O
ATOM   2457  CB  ASP C 379     124.884 169.455 186.592  1.00121.90           C
ATOM   2458  CG  ASP C 379     123.969 168.472 187.275  1.00121.90           C
ATOM   2459  OD1 ASP C 379     123.403 167.621 186.559  1.00121.90           O
ATOM   2460  OD2 ASP C 379     123.813 168.550 188.511  1.00121.90           O
ATOM   2461  N   THR C 380     127.161 167.409 187.094  1.00120.14           N
ATOM   2462  CA  THR C 380     128.406 167.057 187.764  1.00120.14           C
ATOM   2463  C   THR C 380     129.437 166.617 186.749  1.00120.14           C
ATOM   2464  O   THR C 380     130.600 166.932 186.889  1.00120.14           O
ATOM   2465  CB  THR C 380     128.264 166.046 188.914  1.00120.14           C
ATOM   2466  OG1 THR C 380     128.489 164.730 188.427  1.00120.14           O
ATOM   2467  CG2 THR C 380     126.906 166.132 189.533  1.00120.14           C
ATOM   2468  N   ARG C 381     129.013 165.903 185.716  1.00116.19           N
ATOM   2469  CA  ARG C 381     129.968 165.442 184.726  1.00116.19           C
ATOM   2470  C   ARG C 381     130.652 166.656 184.152  1.00116.19           C
ATOM   2471  O   ARG C 381     131.844 166.655 183.934  1.00116.19           O
ATOM   2472  CB  ARG C 381     129.281 164.702 183.589  1.00 30.00           C
ATOM   2473  CG  ARG C 381     128.705 163.352 183.939  1.00 30.00           C
ATOM   2474  CD  ARG C 381     128.832 162.433 182.746  1.00 30.00           C
ATOM   2475  NE  ARG C 381     127.787 161.427 182.708  1.00 30.00           N
ATOM   2476  CZ  ARG C 381     127.865 160.299 182.013  1.00 30.00           C
ATOM   2477  NH1 ARG C 381     128.953 160.023 181.311  1.00 30.00           N
ATOM   2478  NH2 ARG C 381     126.858 159.444 182.028  1.00 30.00           N
ATOM   2479  N   GLN C 382     129.891 167.701 183.901  1.00118.02           N
ATOM   2480  CA  GLN C 382     130.463 168.919 183.377  1.00118.02           C
ATOM   2481  C   GLN C 382     131.409 169.523 184.399  1.00118.02           C
ATOM   2482  O   GLN C 382     132.443 170.041 184.037  1.00118.02           O
ATOM   2483  CB  GLN C 382     129.366 169.898 182.979  1.00118.02           C
ATOM   2484  CG  GLN C 382     129.856 171.211 182.408  1.00118.02           C
ATOM   2485  CD  GLN C 382     128.733 172.214 182.287  1.00118.02           C
ATOM   2486  OE1 GLN C 382     127.581 171.898 182.572  1.00118.02           O
ATOM   2487  NE2 GLN C 382     129.057 173.427 181.865  1.00118.02           N
ATOM   2488  N   ARG C 383     131.054 169.464 185.677  1.00111.84           N
ATOM   2489  CA  ARG C 383     131.901 170.021 186.734  1.00111.84           C
ATOM   2490  C   ARG C 383     133.246 169.344 186.836  1.00111.84           C
ATOM   2491  O   ARG C 383     134.241 170.002 187.066  1.00111.84           O
ATOM   2492  CB  ARG C 383     131.224 169.911 188.089  1.00 30.00           C
ATOM   2493  CG  ARG C 383     130.677 171.203 188.642  1.00 30.00           C
ATOM   2494  CD  ARG C 383     129.989 170.931 189.962  1.00 30.00           C
ATOM   2495  NE  ARG C 383     129.589 172.161 190.622  1.00 30.00           N
ATOM   2496  CZ  ARG C 383     130.356 172.840 191.469  1.00 30.00           C
ATOM   2497  NH1 ARG C 383     131.570 172.406 191.770  1.00 30.00           N
ATOM   2498  NH2 ARG C 383     129.905 173.958 192.023  1.00 30.00           N
ATOM   2499  N   ILE C 384     133.249 168.020 186.742  1.00110.36           N
ATOM   2500  CA  ILE C 384     134.468 167.234 186.815  1.00110.36           C
ATOM   2501  C   ILE C 384     135.366 167.538 185.647  1.00110.36           C
ATOM   2502  O   ILE C 384     136.563 167.619 185.798  1.00110.36           O
ATOM   2503  CB  ILE C 384     134.210 165.733 186.714  1.00110.36           C
ATOM   2504  CG1 ILE C 384     133.134 165.279 187.692  1.00110.36           C
ATOM   2505  CG2 ILE C 384     135.497 164.980 186.935  1.00110.36           C
ATOM   2506  CD1 ILE C 384     133.630 165.058 189.094  1.00110.36           C
ATOM   2507  N   HIS C 385     134.789 167.692 184.464  1.00110.01           N
ATOM   2508  CA  HIS C 385     135.600 167.958 183.294  1.00110.01           C
ATOM   2509  C   HIS C 385     136.344 169.259 183.426  1.00110.01           C
ATOM   2510  O   HIS C 385     137.498 169.342 183.058  1.00110.01           O
ATOM   2511  CB  HIS C 385     134.765 167.982 182.027  1.00110.01           C
ATOM   2512  CG  HIS C 385     135.558 168.302 180.801  1.00110.01           C
ATOM   2513  ND1 HIS C 385     136.203 167.339 180.057  1.00110.01           N
ATOM   2514  CD2 HIS C 385     135.824 169.481 180.197  1.00110.01           C
ATOM   2515  CE1 HIS C 385     136.829 167.910 179.044  1.00110.01           C
ATOM   2516  NE2 HIS C 385     136.617 169.211 179.108  1.00110.01           N
ATOM   2517  N   GLU C 386     135.683 170.279 183.946  1.00114.43           N
ATOM   2518  CA  GLU C 386     136.319 171.571 184.126  1.00114.43           C
ATOM   2519  C   GLU C 386     137.460 171.462 185.111  1.00114.43           C
ATOM   2520  O   GLU C 386     138.497 172.067 184.923  1.00114.43           O
ATOM   2521  CB  GLU C 386     135.315 172.602 184.612  1.00114.43           C
ATOM   2522  CG  GLU C 386     134.042 172.629 183.794  1.00114.43           C
ATOM   2523  CD  GLU C 386     133.041 173.637 184.308  1.00114.43           C
ATOM   2524  OE1 GLU C 386     133.294 174.238 185.372  1.00114.43           O
ATOM   2525  OE2 GLU C 386     132.003 173.828 183.645  1.00114.43           O
ATOM   2526  N   TYR C 387     137.272 170.691 186.169  1.00112.04           N
ATOM   2527  CA  TYR C 387     138.317 170.540 187.164  1.00112.04           C
ATOM   2528  C   TYR C 387     139.568 169.899 186.594  1.00112.04           C
ATOM   2529  O   TYR C 387     140.671 170.311 186.897  1.00112.04           O
ATOM   2530  CB  TYR C 387     137.825 169.708 188.336  1.00112.04           C
ATOM   2531  CG  TYR C 387     138.905 169.395 189.325  1.00112.04           C
ATOM   2532  CD1 TYR C 387     139.203 170.269 190.346  1.00112.04           C
ATOM   2533  CD2 TYR C 387     139.635 168.234 189.231  1.00112.04           C
ATOM   2534  CE1 TYR C 387     140.193 169.990 191.249  1.00112.04           C
ATOM   2535  CE2 TYR C 387     140.632 167.950 190.129  1.00112.04           C
ATOM   2536  CZ  TYR C 387     140.900 168.832 191.134  1.00112.04           C
ATOM   2537  OH  TYR C 387     141.894 168.547 192.029  1.00112.04           O
ATOM   2538  N   TYR C 388     139.404 168.887 185.765  1.00113.73           N
ATOM   2539  CA  TYR C 388     140.548 168.226 185.184  1.00113.73           C
ATOM   2540  C   TYR C 388     141.363 169.131 184.298  1.00113.73           C
ATOM   2541  O   TYR C 388     142.578 169.048 184.294  1.00113.73           O
ATOM   2542  CB  TYR C 388     140.136 166.975 184.433  1.00113.73           C
ATOM   2543  CG  TYR C 388     140.293 165.758 185.280  1.00113.73           C
ATOM   2544  CD2 TYR C 388     141.448 165.014 185.235  1.00113.73           C
ATOM   2545  CD1 TYR C 388     139.304 165.376 186.159  1.00113.73           C
ATOM   2546  CE2 TYR C 388     141.603 163.904 186.026  1.00113.73           C
ATOM   2547  CE1 TYR C 388     139.452 164.270 186.956  1.00113.73           C
ATOM   2548  CZ  TYR C 388     140.601 163.541 186.882  1.00113.73           C
ATOM   2549  OH  TYR C 388     140.750 162.438 187.672  1.00113.73           O
ATOM   2550  N   GLU C 389     140.708 169.982 183.524  1.00118.77           N
ATOM   2551  CA  GLU C 389     141.446 170.863 182.642  1.00118.77           C
ATOM   2552  C   GLU C 389     142.317 171.807 183.422  1.00118.77           C
ATOM   2553  O   GLU C 389     143.475 171.968 183.108  1.00118.77           O
ATOM   2554  CB  GLU C 389     140.485 171.683 181.800  1.00118.77           C
ATOM   2555  CG  GLU C 389     139.456 170.849 181.068  1.00118.77           C
ATOM   2556  CD  GLU C 389     138.567 171.678 180.173  1.00118.77           C
ATOM   2557  OE1 GLU C 389     138.606 172.913 180.273  1.00118.77           O
ATOM   2558  OE2 GLU C 389     137.826 171.093 179.365  1.00118.77           O
ATOM   2559  N   HIS C 390     141.770 172.415 184.459  1.00117.41           N
ATOM   2560  CA  HIS C 390     142.537 173.353 185.260  1.00117.41           C
ATOM   2561  C   HIS C 390     143.699 172.735 186.002  1.00117.41           C
ATOM   2562  O   HIS C 390     144.757 173.328 186.105  1.00117.41           O
ATOM   2563  CB  HIS C 390     141.634 174.116 186.208  1.00117.41           C
ATOM   2564  CG  HIS C 390     140.925 175.254 185.554  1.00117.41           C
ATOM   2565  ND1 HIS C 390     141.449 176.525 185.507  1.00117.41           N
ATOM   2566  CD2 HIS C 390     139.743 175.309 184.901  1.00117.41           C
ATOM   2567  CE1 HIS C 390     140.615 177.318 184.863  1.00117.41           C
ATOM   2568  NE2 HIS C 390     139.572 176.605 184.484  1.00117.41           N
ATOM   2569  N   ARG C 391     143.478 171.547 186.540  1.00119.53           N
ATOM   2570  CA  ARG C 391     144.508 170.831 187.265  1.00119.53           C
ATOM   2571  C   ARG C 391     145.704 170.390 186.435  1.00119.53           C
ATOM   2572  O   ARG C 391     146.828 170.538 186.862  1.00119.53           O
ATOM   2573  CB  ARG C 391     143.897 169.600 187.907  1.00119.53           C
ATOM   2574  CG  ARG C 391     144.867 168.811 188.748  1.00119.53           C
ATOM   2575  CD  ARG C 391     145.475 169.712 189.794  1.00119.53           C
ATOM   2576  NE  ARG C 391     145.702 169.011 191.046  1.00119.53           N
ATOM   2577  CZ  ARG C 391     146.817 168.364 191.339  1.00119.53           C
ATOM   2578  NH1 ARG C 391     147.810 168.324 190.466  1.00119.53           N
ATOM   2579  NH2 ARG C 391     146.936 167.758 192.504  1.00119.53           N
ATOM   2580  N   TYR C 392     145.473 169.844 185.252  1.00115.21           N
ATOM   2581  CA  TYR C 392     146.581 169.372 184.427  1.00115.21           C
ATOM   2582  C   TYR C 392     146.847 170.191 183.178  1.00115.21           C
ATOM   2583  O   TYR C 392     147.935 170.157 182.624  1.00115.21           O
ATOM   2584  CB  TYR C 392     146.370 167.904 184.058  1.00115.21           C
ATOM   2585  CG  TYR C 392     146.444 166.999 185.254  1.00115.21           C
ATOM   2586  CD1 TYR C 392     147.639 166.455 185.650  1.00115.21           C
ATOM   2587  CD2 TYR C 392     145.324 166.717 186.002  1.00115.21           C
ATOM   2588  CE1 TYR C 392     147.719 165.638 186.750  1.00115.21           C
ATOM   2589  CE2 TYR C 392     145.395 165.903 187.106  1.00115.21           C
ATOM   2590  CZ  TYR C 392     146.601 165.371 187.470  1.00115.21           C
ATOM   2591  OH  TYR C 392     146.702 164.561 188.569  1.00115.21           O
ATOM   2592  N   GLN C 393     145.852 170.935 182.731  1.00116.22           N
ATOM   2593  CA  GLN C 393     146.029 171.745 181.550  1.00116.22           C
ATOM   2594  C   GLN C 393     146.464 170.922 180.355  1.00116.22           C
ATOM   2595  O   GLN C 393     147.299 171.346 179.582  1.00116.22           O
ATOM   2596  CB  GLN C 393     147.035 172.845 181.830  1.00116.22           C
ATOM   2597  CG  GLN C 393     146.482 173.901 182.761  1.00116.22           C
ATOM   2598  CD  GLN C 393     147.484 174.981 183.071  1.00116.22           C
ATOM   2599  OE1 GLN C 393     148.647 174.899 182.674  1.00116.22           O
ATOM   2600  NE2 GLN C 393     147.039 176.004 183.789  1.00116.22           N
ATOM   2601  N   GLY C 394     145.898 169.740 180.201  1.00115.48           N
ATOM   2602  CA  GLY C 394     146.233 168.905 179.072  1.00115.48           C
ATOM   2603  C   GLY C 394     147.584 168.225 179.088  1.00115.48           C
ATOM   2604  O   GLY C 394     148.047 167.780 178.052  1.00115.48           O
ATOM   2605  N   LYS C 395     148.221 168.142 180.248  1.00120.66           N
ATOM   2606  CA  LYS C 395     149.518 167.484 180.366  1.00120.66           C
ATOM   2607  C   LYS C 395     149.424 166.372 181.383  1.00120.66           C
ATOM   2608  O   LYS C 395     148.846 166.567 182.437  1.00120.66           O
ATOM   2609  CB  LYS C 395     150.569 168.453 180.878  1.00120.66           C
ATOM   2610  CG  LYS C 395     150.738 169.708 180.063  1.00120.66           C
ATOM   2611  CD  LYS C 395     151.517 170.733 180.863  1.00120.66           C
ATOM   2612  CE  LYS C 395     151.596 172.039 180.106  1.00120.66           C
ATOM   2613  NZ  LYS C 395     151.639 173.173 181.057  1.00120.66           N
ATOM   2614  N   MET C 396     149.997 165.216 181.094  1.00114.82           N
ATOM   2615  CA  MET C 396     149.952 164.138 182.054  1.00114.82           C
ATOM   2616  C   MET C 396     151.259 164.115 182.805  1.00114.82           C
ATOM   2617  O   MET C 396     152.309 164.098 182.201  1.00114.82           O
ATOM   2618  CB  MET C 396     149.746 162.799 181.365  1.00114.82           C
ATOM   2619  N   PHE C 397     151.196 164.146 184.125  1.00115.43           N
ATOM   2620  CA  PHE C 397     152.386 164.072 184.949  1.00115.43           C
ATOM   2621  C   PHE C 397     151.997 163.598 186.337  1.00115.43           C
ATOM   2622  O   PHE C 397     150.849 163.703 186.717  1.00115.43           O
ATOM   2623  CB  PHE C 397     153.161 165.381 184.958  1.00115.43           C
ATOM   2624  CG  PHE C 397     152.463 166.507 185.639  1.00115.43           C
ATOM   2625  CD1 PHE C 397     151.636 167.347 184.937  1.00115.43           C
ATOM   2626  CD2 PHE C 397     152.673 166.750 186.975  1.00115.43           C
ATOM   2627  CE1 PHE C 397     151.004 168.397 185.560  1.00115.43           C
ATOM   2628  CE2 PHE C 397     152.049 167.799 187.609  1.00115.43           C
ATOM   2629  CZ  PHE C 397     151.211 168.623 186.900  1.00115.43           C
ATOM   2630  N   ASP C 398     152.943 163.062 187.089  1.00113.81           N
ATOM   2631  CA  ASP C 398     152.662 162.567 188.465  1.00113.81           C
ATOM   2632  C   ASP C 398     153.654 163.237 189.416  1.00113.81           C
ATOM   2633  O   ASP C 398     154.814 162.799 189.440  1.00113.81           O
ATOM   2634  CB  ASP C 398     152.779 161.044 188.545  1.00113.81           C
ATOM   2635  CG  ASP C 398     152.248 160.461 189.843  1.00113.81           C
ATOM   2636  OD1 ASP C 398     151.326 161.067 190.423  1.00113.81           O
ATOM   2637  OD2 ASP C 398     152.763 159.408 190.264  1.00113.81           O
ATOM   2638  N   GLU C 399     153.216 164.233 190.187  1.00109.41           N
ATOM   2639  CA  GLU C 399     154.174 164.995 191.032  1.00109.41           C
ATOM   2640  C   GLU C 399     154.843 164.083 192.060  1.00109.41           C
ATOM   2641  O   GLU C 399     156.057 164.242 192.261  1.00109.41           O
ATOM   2642  CB  GLU C 399     153.472 166.147 191.749  1.00109.41           C
ATOM   2643  N   GLU C 400     154.099 163.159 192.673  1.00111.30           N
ATOM   2644  CA  GLU C 400     154.691 162.347 193.769  1.00111.30           C
ATOM   2645  C   GLU C 400     155.868 161.512 193.254  1.00111.30           C
ATOM   2646  O   GLU C 400     156.917 161.508 193.923  1.00111.30           O
ATOM   2647  CB  GLU C 400     153.625 161.451 194.399  1.00111.30           C
ATOM   2648  N   SER C 401     155.701 160.834 192.117  1.00112.08           N
ATOM   2649  CA  SER C 401     156.783 159.973 191.577  1.00112.08           C
ATOM   2650  C   SER C 401     158.007 160.824 191.222  1.00112.08           C
ATOM   2651  O   SER C 401     159.124 160.415 191.579  1.00112.08           O
ATOM   2652  CB  SER C 401     156.308 159.170 190.401  1.00112.08           C
ATOM   2653  OG  SER C 401     155.980 160.018 189.312  1.00112.08           O
ATOM   2654  N   ILE C 402     157.807 161.969 190.563  1.00109.08           N
ATOM   2655  CA  ILE C 402     158.961 162.804 190.118  1.00109.08           C
ATOM   2656  C   ILE C 402     159.726 163.254 191.360  1.00109.08           C
ATOM   2657  O   ILE C 402     160.964 163.129 191.368  1.00109.08           O
ATOM   2658  CB  ILE C 402     158.484 164.011 189.287  1.00109.08           C
ATOM   2659  CG1 ILE C 402     157.661 163.581 188.070  1.00109.08           C
ATOM   2660  CG2 ILE C 402     159.656 164.894 188.889  1.00109.08           C
ATOM   2661  CD1 ILE C 402     158.394 162.658 187.128  1.00109.08           C
ATOM   2662  N   LEU C 403     159.005 163.685 192.397  1.00109.01           N
ATOM   2663  CA  LEU C 403     159.664 164.195 193.625  1.00109.01           C
ATOM   2664  C   LEU C 403     160.477 163.079 194.287  1.00109.01           C
ATOM   2665  O   LEU C 403     161.599 163.361 194.718  1.00109.01           O
ATOM   2666  CB  LEU C 403     158.597 164.761 194.562  1.00109.01           C
ATOM   2667  CG  LEU C 403     158.087 166.152 194.191  1.00109.01           C
ATOM   2668  CD1 LEU C 403     156.995 166.601 195.147  1.00109.01           C
ATOM   2669  CD2 LEU C 403     159.228 167.157 194.175  1.00109.01           C
ATOM   2670  N   GLY C 404     159.946 161.858 194.328  1.00113.02           N
ATOM   2671  CA  GLY C 404     160.649 160.729 194.970  1.00113.02           C
ATOM   2672  C   GLY C 404     161.964 160.400 194.288  1.00113.02           C
ATOM   2673  O   GLY C 404     162.923 160.080 195.006  1.00113.02           O
ATOM   2674  N   GLU C 405     162.015 160.456 192.957  1.00112.52           N
ATOM   2675  CA  GLU C 405     163.245 160.090 192.207  1.00112.52           C
ATOM   2676  C   GLU C 405     164.317 161.166 192.403  1.00112.52           C
ATOM   2677  O   GLU C 405     165.506 160.818 192.333  1.00112.52           O
ATOM   2678  CB  GLU C 405     162.915 159.967 190.721  1.00 30.00           C
ATOM   2679  CG  GLU C 405     161.830 158.952 190.420  1.00 30.00           C
ATOM   2680  CD  GLU C 405     161.242 159.068 189.025  1.00 30.00           C
ATOM   2681  OE1 GLU C 405     161.656 159.981 188.286  1.00 30.00           O
ATOM   2682  OE2 GLU C 405     160.369 158.249 188.683  1.00 30.00           O
ATOM   2683  N   LEU C 406     163.916 162.416 192.643  1.00118.76           N
ATOM   2684  CA  LEU C 406     164.884 163.541 192.749  1.00118.76           C
ATOM   2685  C   LEU C 406     165.701 163.443 194.036  1.00118.76           C
ATOM   2686  O   LEU C 406     165.203 162.857 195.005  1.00118.76           O
ATOM   2687  CB  LEU C 406     164.125 164.869 192.679  1.00118.76           C
ATOM   2688  CG  LEU C 406     163.513 165.209 191.324  1.00118.76           C
ATOM   2689  CD1 LEU C 406     162.606 166.421 191.435  1.00118.76           C
ATOM   2690  CD2 LEU C 406     164.595 165.445 190.285  1.00118.76           C
ATOM   2691  N   SER C 407     166.913 163.998 194.028  1.00130.81           N
ATOM   2692  CA  SER C 407     167.787 163.993 195.227  1.00130.81           C
ATOM   2693  C   SER C 407     167.268 165.006 196.245  1.00130.81           C
ATOM   2694  O   SER C 407     166.510 165.902 195.848  1.00130.81           O
ATOM   2695  CB  SER C 407     169.207 164.295 194.851  1.00 30.00           C
ATOM   2696  OG  SER C 407     169.327 165.620 194.360  1.00 30.00           O
ATOM   2697  N   GLU C 408     167.693 164.875 197.502  1.00131.42           N
ATOM   2698  CA  GLU C 408     167.241 165.804 198.568  1.00131.42           C
ATOM   2699  C   GLU C 408     167.645 167.247 198.240  1.00131.42           C
ATOM   2700  O   GLU C 408     166.785 168.125 198.422  1.00131.42           O
ATOM   2701  CB  GLU C 408     167.773 165.353 199.929  1.00 30.00           C
ATOM   2702  N   PRO C 409     168.886 167.580 197.789  1.00131.74           N
ATOM   2703  CA  PRO C 409     169.205 168.957 197.386  1.00131.74           C
ATOM   2704  C   PRO C 409     168.268 169.529 196.309  1.00131.74           C
ATOM   2705  O   PRO C 409     167.823 170.649 196.472  1.00131.74           O
ATOM   2706  CB  PRO C 409     170.637 168.874 196.849  1.00131.74           C
ATOM   2707  CG  PRO C 409     171.243 167.754 197.643  1.00131.74           C
ATOM   2708  CD  PRO C 409     170.115 166.752 197.731  1.00131.74           C
ATOM   2709  N   LEU C 410     167.990 168.760 195.252  1.00132.19           N
ATOM   2710  CA  LEU C 410     167.118 169.247 194.147  1.00132.19           C
ATOM   2711  C   LEU C 410     165.708 169.528 194.672  1.00132.19           C
ATOM   2712  O   LEU C 410     165.129 170.546 194.263  1.00132.19           O
ATOM   2713  CB  LEU C 410     167.088 168.222 193.011  1.00132.19           C
ATOM   2714  CG  LEU C 410     168.308 168.223 192.095  1.00132.19           C
ATOM   2715  CD1 LEU C 410     168.173 167.157 191.021  1.00132.19           C
ATOM   2716  CD2 LEU C 410     168.502 169.592 191.464  1.00132.19           C
ATOM   2717  N   ARG C 411     165.193 168.669 195.542  1.00133.56           N
ATOM   2718  CA  ARG C 411     163.872 168.852 196.104  1.00133.56           C
ATOM   2719  C   ARG C 411     163.795 170.123 196.908  1.00133.56           C
ATOM   2720  O   ARG C 411     162.826 170.846 196.826  1.00133.56           O
ATOM   2721  CB  ARG C 411     163.502 167.679 196.999  1.00 30.00           C
ATOM   2722  CG  ARG C 411     162.359 166.849 196.461  1.00 30.00           C
ATOM   2723  CD  ARG C 411     161.920 165.778 197.435  1.00 30.00           C
ATOM   2724  NE  ARG C 411     162.759 164.599 197.333  1.00 30.00           N
ATOM   2725  CZ  ARG C 411     163.595 164.193 198.274  1.00 30.00           C
ATOM   2726  NH1 ARG C 411     163.702 164.861 199.408  1.00 30.00           N
ATOM   2727  NH2 ARG C 411     164.317 163.108 198.080  1.00 30.00           N
ATOM   2728  N   GLU C 412     164.825 170.402 197.688  1.00137.51           N
ATOM   2729  CA  GLU C 412     164.841 171.596 198.498  1.00137.51           C
ATOM   2730  C   GLU C 412     164.794 172.814 197.621  1.00137.51           C
ATOM   2731  O   GLU C 412     164.128 173.782 197.935  1.00137.51           O
ATOM   2732  CB  GLU C 412     166.118 171.662 199.298  1.00137.51           C
ATOM   2733  CG  GLU C 412     165.989 171.306 200.759  1.00137.51           C
ATOM   2734  CD  GLU C 412     166.992 172.071 201.595  1.00137.51           C
ATOM   2735  OE1 GLU C 412     166.737 173.252 201.903  1.00137.51           O
ATOM   2736  OE2 GLU C 412     168.041 171.498 201.936  1.00137.51           O
ATOM   2737  N   GLU C 413     165.524 172.776 196.522  1.00138.08           N
ATOM   2738  CA  GLU C 413     165.565 173.910 195.620  1.00138.08           C
ATOM   2739  C   GLU C 413     164.237 174.247 194.973  1.00138.08           C
ATOM   2740  O   GLU C 413     163.903 175.406 194.834  1.00138.08           O
ATOM   2741  CB  GLU C 413     166.608 173.696 194.542  1.00138.08           C
ATOM   2742  CG  GLU C 413     166.640 174.824 193.545  1.00138.08           C
ATOM   2743  CD  GLU C 413     167.676 174.610 192.475  1.00138.08           C
ATOM   2744  OE1 GLU C 413     168.035 173.444 192.224  1.00138.08           O
ATOM   2745  OE2 GLU C 413     168.125 175.607 191.877  1.00138.08           O
ATOM   2746  N   ILE C 414     163.483 173.244 194.554  1.00136.96           N
ATOM   2747  CA  ILE C 414     162.201 173.511 193.928  1.00136.96           C
ATOM   2748  C   ILE C 414     161.240 174.159 194.904  1.00136.96           C
ATOM   2749  O   ILE C 414     160.532 175.083 194.561  1.00136.96           O
ATOM   2750  CB  ILE C 414     161.562 172.240 193.385  1.00136.96           C
ATOM   2751  CG1 ILE C 414     162.477 171.597 192.357  1.00136.96           C
ATOM   2752  CG2 ILE C 414     160.232 172.572 192.756  1.00136.96           C
ATOM   2753  CD1 ILE C 414     161.974 170.271 191.857  1.00136.96           C
ATOM   2754  N   ILE C 415     161.230 173.670 196.132  1.00144.70           N
ATOM   2755  CA  ILE C 415     160.350 174.198 197.153  1.00144.70           C
ATOM   2756  C   ILE C 415     160.667 175.656 197.442  1.00144.70           C
ATOM   2757  O   ILE C 415     159.764 176.466 197.597  1.00144.70           O
ATOM   2758  CB  ILE C 415     160.456 173.366 198.444  1.00144.70           C
ATOM   2759  CG1 ILE C 415     159.794 172.016 198.248  1.00144.70           C
ATOM   2760  CG2 ILE C 415     159.782 174.049 199.618  1.00144.70           C
ATOM   2761  CD1 ILE C 415     159.916 171.121 199.455  1.00144.70           C
ATOM   2762  N   ASN C 416     161.936 176.002 197.505  1.00143.03           N
ATOM   2763  CA  ASN C 416     162.262 177.372 197.800  1.00143.03           C
ATOM   2764  C   ASN C 416     161.700 178.283 196.747  1.00143.03           C
ATOM   2765  O   ASN C 416     161.184 179.337 197.086  1.00143.03           O
ATOM   2766  CB  ASN C 416     163.767 177.566 197.922  1.00143.03           C
ATOM   2767  CG  ASN C 416     164.343 176.818 199.099  1.00143.03           C
ATOM   2768  OD1 ASN C 416     163.609 176.199 199.865  1.00143.03           O
ATOM   2769  ND2 ASN C 416     165.658 176.866 199.251  1.00143.03           N
ATOM   2770  N   PHE C 417     161.792 177.908 195.476  1.00147.00           N
ATOM   2771  CA  PHE C 417     161.241 178.784 194.450  1.00147.00           C
ATOM   2772  C   PHE C 417     159.721 178.937 194.546  1.00147.00           C
ATOM   2773  O   PHE C 417     159.202 180.046 194.498  1.00147.00           O
ATOM   2774  CB  PHE C 417     161.615 178.300 193.052  1.00147.00           C
ATOM   2775  CG  PHE C 417     160.916 179.044 191.957  1.00147.00           C
ATOM   2776  CD1 PHE C 417     161.449 180.208 191.443  1.00147.00           C
ATOM   2777  CD2 PHE C 417     159.715 178.593 191.460  1.00147.00           C
ATOM   2778  CE1 PHE C 417     160.801 180.903 190.443  1.00147.00           C
ATOM   2779  CE2 PHE C 417     159.061 179.281 190.458  1.00147.00           C
ATOM   2780  CZ  PHE C 417     159.604 180.438 189.948  1.00147.00           C
ATOM   2781  N   THR C 418     159.016 177.819 194.671  1.00149.02           N
ATOM   2782  CA  THR C 418     157.555 177.822 194.775  1.00149.02           C
ATOM   2783  C   THR C 418     156.847 178.292 196.048  1.00149.02           C
ATOM   2784  O   THR C 418     155.850 178.995 195.967  1.00149.02           O
ATOM   2785  CB  THR C 418     156.942 176.483 194.326  1.00149.02           C
ATOM   2786  OG1 THR C 418     157.345 175.445 195.215  1.00149.02           O
ATOM   2787  CG2 THR C 418     157.398 176.141 192.934  1.00149.02           C
ATOM   2788  N   CYS C 419     157.344 177.886 197.216  1.00157.47           N
ATOM   2789  CA  CYS C 419     156.685 178.219 198.480  1.00157.47           C
ATOM   2790  C   CYS C 419     157.323 179.139 199.491  1.00157.47           C
ATOM   2791  O   CYS C 419     156.650 179.533 200.432  1.00157.47           O
ATOM   2792  CB  CYS C 419     156.381 176.935 199.235  1.00157.47           C
ATOM   2793  SG  CYS C 419     155.554 175.686 198.257  1.00157.47           S
ATOM   2794  N   ARG C 420     158.592 179.476 199.344  1.00165.41           N
ATOM   2795  CA  ARG C 420     159.224 180.330 200.343  1.00165.41           C
ATOM   2796  C   ARG C 420     158.550 181.696 200.416  1.00165.41           C
ATOM   2797  O   ARG C 420     158.365 182.248 201.491  1.00165.41           O
ATOM   2798  CB  ARG C 420     160.721 180.462 200.093  1.00165.41           C
ATOM   2799  CG  ARG C 420     161.477 181.103 201.235  1.00165.41           C
ATOM   2800  CD  ARG C 420     161.706 180.126 202.368  1.00165.41           C
ATOM   2801  NE  ARG C 420     162.883 179.303 202.135  1.00165.41           N
ATOM   2802  CZ  ARG C 420     163.536 178.646 203.086  1.00165.41           C
ATOM   2803  NH1 ARG C 420     163.126 178.720 204.341  1.00165.41           N
ATOM   2804  NH2 ARG C 420     164.602 177.918 202.783  1.00165.41           N
ATOM   2805  N   GLY C 421     158.176 182.236 199.267  1.00172.65           N
ATOM   2806  CA  GLY C 421     157.541 183.535 199.222  1.00172.65           C
ATOM   2807  C   GLY C 421     156.219 183.607 199.957  1.00172.65           C
ATOM   2808  O   GLY C 421     155.922 184.602 200.618  1.00172.65           O
ATOM   2809  N   LEU C 422     155.411 182.563 199.830  1.00173.79           N
ATOM   2810  CA  LEU C 422     154.118 182.524 200.495  1.00173.79           C
ATOM   2811  C   LEU C 422     154.242 182.514 202.007  1.00173.79           C
ATOM   2812  O   LEU C 422     153.487 183.191 202.692  1.00173.79           O
ATOM   2813  CB  LEU C 422     153.322 181.307 200.048  1.00 30.00           C
ATOM   2814  CG  LEU C 422     153.088 181.191 198.554  1.00 30.00           C
ATOM   2815  CD1 LEU C 422     152.012 180.159 198.300  1.00 30.00           C
ATOM   2816  CD2 LEU C 422     152.677 182.538 198.002  1.00 30.00           C
ATOM   2817  N   VAL C 423     155.192 181.745 202.523  1.00179.07           N
ATOM   2818  CA  VAL C 423     155.402 181.632 203.999  1.00179.07           C
ATOM   2819  C   VAL C 423     156.070 182.913 204.511  1.00179.07           C
ATOM   2820  O   VAL C 423     155.854 183.258 205.691  1.00179.07           O
ATOM   2821  CB  VAL C 423     156.188 180.354 204.353  1.00 30.00           C
ATOM   2822  CG1 VAL C 423     157.399 180.607 205.236  1.00 30.00           C
ATOM   2823  CG2 VAL C 423     155.292 179.274 204.938  1.00 30.00           C
ATOM   2824  N   ALA C 424     156.814 183.615 203.651  1.00185.84           N
ATOM   2825  CA  ALA C 424     157.422 184.905 204.049  1.00185.84           C
ATOM   2826  C   ALA C 424     156.323 185.838 204.564  1.00185.84           C
ATOM   2827  O   ALA C 424     156.567 186.535 205.567  1.00185.84           O
ATOM   2828  CB  ALA C 424     158.146 185.516 202.876  1.00 30.00           C
ATOM   2829  N   HIS C 425     155.155 185.830 203.915  1.00188.24           N
ATOM   2830  CA  HIS C 425     154.055 186.745 204.317  1.00188.24           C
ATOM   2831  C   HIS C 425     153.629 186.451 205.758  1.00188.24           C
ATOM   2832  O   HIS C 425     153.399 187.419 206.506  1.00188.24           O
ATOM   2833  CB  HIS C 425     152.852 186.591 203.382  1.00 30.00           C
ATOM   2834  CG  HIS C 425     153.100 187.022 201.976  1.00 30.00           C
ATOM   2835  ND1 HIS C 425     153.808 188.166 201.667  1.00 30.00           N
ATOM   2836  CD2 HIS C 425     152.714 186.485 200.799  1.00 30.00           C
ATOM   2837  CE1 HIS C 425     153.861 188.306 200.357  1.00 30.00           C
ATOM   2838  NE2 HIS C 425     153.197 187.287 199.802  1.00 30.00           N
ATOM   2839  N   MET C 426     153.534 185.172 206.137  1.00192.52           N
ATOM   2840  CA  MET C 426     153.029 184.848 207.496  1.00192.52           C
ATOM   2841  C   MET C 426     153.989 185.443 208.528  1.00192.52           C
ATOM   2842  O   MET C 426     155.210 185.222 208.398  1.00192.52           O
ATOM   2843  CB  MET C 426     152.949 183.333 207.696  1.00 30.00           C
ATOM   2844  CG  MET C 426     151.555 182.774 207.532  1.00 30.00           C
ATOM   2845  SD  MET C 426     150.651 182.788 209.094  1.00 30.00           S
ATOM   2846  CE  MET C 426     151.775 181.855 210.131  1.00 30.00           C
ATOM   2847  N   PRO C 427     153.494 186.169 209.554  1.00196.14           N
ATOM   2848  CA  PRO C 427     154.370 186.816 210.534  1.00196.14           C
ATOM   2849  C   PRO C 427     155.190 185.835 211.382  1.00196.14           C
ATOM   2850  O   PRO C 427     156.364 186.082 211.558  1.00196.14           O
ATOM   2851  CB  PRO C 427     153.397 187.585 211.440  1.00 30.00           C
ATOM   2852  CG  PRO C 427     152.066 186.891 211.253  1.00 30.00           C
ATOM   2853  CD  PRO C 427     152.076 186.407 209.819  1.00 30.00           C
ATOM   2854  N   LEU C 428     154.569 184.751 211.861  1.00199.64           N
ATOM   2855  CA  LEU C 428     155.271 183.787 212.751  1.00199.64           C
ATOM   2856  C   LEU C 428     156.420 183.125 211.991  1.00199.64           C
ATOM   2857  O   LEU C 428     157.529 183.025 212.556  1.00199.64           O
ATOM   2858  CB  LEU C 428     154.249 182.744 213.208  1.00 30.00           C
ATOM   2859  CG  LEU C 428     153.002 183.316 213.879  1.00 30.00           C
ATOM   2860  CD1 LEU C 428     151.933 182.249 214.046  1.00 30.00           C
ATOM   2861  CD2 LEU C 428     153.349 183.938 215.222  1.00 30.00           C
ATOM   2862  N   PHE C 429     156.168 182.723 210.746  1.00198.09           N
ATOM   2863  CA  PHE C 429     157.202 182.040 209.925  1.00198.09           C
ATOM   2864  C   PHE C 429     158.370 182.986 209.623  1.00198.09           C
ATOM   2865  O   PHE C 429     159.506 182.500 209.497  1.00198.09           O
ATOM   2866  CB  PHE C 429     156.573 181.370 208.704  1.00 30.00           C
ATOM   2867  CG  PHE C 429     155.695 180.194 209.049  1.00 30.00           C
ATOM   2868  CD1 PHE C 429     156.078 179.290 210.026  1.00 30.00           C
ATOM   2869  CD2 PHE C 429     154.491 179.988 208.399  1.00 30.00           C
ATOM   2870  CE1 PHE C 429     155.273 178.210 210.350  1.00 30.00           C
ATOM   2871  CE2 PHE C 429     153.688 178.907 208.724  1.00 30.00           C
ATOM   2872  CZ  PHE C 429     154.079 178.018 209.697  1.00 30.00           C
ATOM   2873  N   ALA C 430     158.107 184.292 209.530  1.00201.33           N
ATOM   2874  CA  ALA C 430     159.174 185.253 209.154  1.00201.33           C
ATOM   2875  C   ALA C 430     160.310 185.235 210.185  1.00201.33           C
ATOM   2876  O   ALA C 430     161.479 185.123 209.767  1.00201.33           O
ATOM   2877  CB  ALA C 430     158.595 186.636 208.988  1.00 30.00           C
ATOM   2878  N   HIS C 431     159.985 185.345 211.476  1.00205.78           N
ATOM   2879  CA  HIS C 431     161.025 185.399 212.542  1.00205.78           C
ATOM   2880  C   HIS C 431     161.637 184.013 212.766  1.00205.78           C
ATOM   2881  O   HIS C 431     162.667 183.937 213.463  1.00205.78           O
ATOM   2882  CB  HIS C 431     160.440 185.975 213.837  1.00 30.00           C
ATOM   2883  CG  HIS C 431     159.401 187.021 213.613  1.00 30.00           C
ATOM   2884  ND1 HIS C 431     159.671 188.200 212.947  1.00 30.00           N
ATOM   2885  CD2 HIS C 431     158.101 187.077 213.973  1.00 30.00           C
ATOM   2886  CE1 HIS C 431     158.578 188.935 212.898  1.00 30.00           C
ATOM   2887  NE2 HIS C 431     157.600 188.268 213.521  1.00 30.00           N
ATOM   2888  N   ALA C 432     161.024 182.963 212.212  1.00210.75           N
ATOM   2889  CA  ALA C 432     161.491 181.576 212.449  1.00210.75           C
ATOM   2890  C   ALA C 432     162.891 181.336 211.880  1.00210.75           C
ATOM   2891  O   ALA C 432     163.232 181.958 210.855  1.00210.75           O
ATOM   2892  CB  ALA C 432     160.513 180.609 211.841  1.00 30.00           C
ATOM   2893  N   ASP C 433     163.661 180.453 212.523  1.00206.93           N
ATOM   2894  CA  ASP C 433     165.011 180.085 212.017  1.00206.93           C
ATOM   2895  C   ASP C 433     164.837 179.281 210.726  1.00206.93           C
ATOM   2896  O   ASP C 433     163.784 178.635 210.575  1.00206.93           O
ATOM   2897  CB  ASP C 433     165.772 179.266 213.062  1.00 30.00           C
ATOM   2898  CG  ASP C 433     165.989 180.003 214.371  1.00 30.00           C
ATOM   2899  OD1 ASP C 433     165.677 181.209 214.424  1.00 30.00           O
ATOM   2900  OD2 ASP C 433     166.468 179.363 215.329  1.00 30.00           O
ATOM   2901  N   PRO C 434     165.822 179.255 209.803  1.00207.04           N
ATOM   2902  CA  PRO C 434     165.650 178.577 208.514  1.00207.04           C
ATOM   2903  C   PRO C 434     165.347 177.077 208.637  1.00207.04           C
ATOM   2904  O   PRO C 434     164.556 176.597 207.852  1.00207.04           O
ATOM   2905  CB  PRO C 434     166.996 178.779 207.798  1.00 30.00           C
ATOM   2906  CG  PRO C 434     167.965 179.149 208.900  1.00 30.00           C
ATOM   2907  CD  PRO C 434     167.133 179.895 209.920  1.00 30.00           C
ATOM   2908  N   SER C 435     165.968 176.379 209.591  1.00206.58           N
ATOM   2909  CA  SER C 435     165.776 174.906 209.681  1.00206.58           C
ATOM   2910  C   SER C 435     164.301 174.581 209.932  1.00206.58           C
ATOM   2911  O   SER C 435     163.784 173.659 209.276  1.00206.58           O
ATOM   2912  CB  SER C 435     166.651 174.316 210.750  1.00 30.00           C
ATOM   2913  OG  SER C 435     166.405 174.943 212.000  1.00 30.00           O
ATOM   2914  N   PHE C 436     163.642 175.329 210.818  1.00202.82           N
ATOM   2915  CA  PHE C 436     162.193 175.118 211.070  1.00202.82           C
ATOM   2916  C   PHE C 436     161.397 175.407 209.795  1.00202.82           C
ATOM   2917  O   PHE C 436     160.503 174.608 209.464  1.00202.82           O
ATOM   2918  CB  PHE C 436     161.734 176.016 212.222  1.00 30.00           C
ATOM   2919  CG  PHE C 436     160.252 176.019 212.504  1.00 30.00           C
ATOM   2920  CD2 PHE C 436     159.425 176.986 211.957  1.00 30.00           C
ATOM   2921  CD1 PHE C 436     159.687 175.068 213.337  1.00 30.00           C
ATOM   2922  CE2 PHE C 436     158.066 176.992 212.223  1.00 30.00           C
ATOM   2923  CE1 PHE C 436     158.327 175.075 213.605  1.00 30.00           C
ATOM   2924  CZ  PHE C 436     157.519 176.037 213.047  1.00 30.00           C
ATOM   2925  N   VAL C 437     161.729 176.493 209.090  1.00197.33           N
ATOM   2926  CA  VAL C 437     160.938 176.890 207.888  1.00197.33           C
ATOM   2927  C   VAL C 437     161.049 175.806 206.811  1.00197.33           C
ATOM   2928  O   VAL C 437     160.008 175.463 206.226  1.00197.33           O
ATOM   2929  CB  VAL C 437     161.369 178.272 207.358  1.00 30.00           C
ATOM   2930  CG1 VAL C 437     160.593 178.672 206.114  1.00 30.00           C
ATOM   2931  CG2 VAL C 437     161.244 179.346 208.425  1.00 30.00           C
ATOM   2932  N   THR C 438     162.247 175.261 206.587  1.00191.70           N
ATOM   2933  CA  THR C 438     162.432 174.270 205.493  1.00191.70           C
ATOM   2934  C   THR C 438     161.579 173.033 205.777  1.00191.70           C
ATOM   2935  O   THR C 438     160.991 172.496 204.822  1.00191.70           O
ATOM   2936  CB  THR C 438     163.906 173.893 205.318  1.00 30.00           C
ATOM   2937  OG1 THR C 438     164.396 173.433 206.577  1.00 30.00           O
ATOM   2938  CG2 THR C 438     164.754 175.048 204.832  1.00 30.00           C
ATOM   2939  N   ALA C 439     161.508 172.610 207.040  1.00188.94           N
ATOM   2940  CA  ALA C 439     160.746 171.400 207.418  1.00188.94           C
ATOM   2941  C   ALA C 439     159.257 171.616 207.122  1.00188.94           C
ATOM   2942  O   ALA C 439     158.630 170.717 206.527  1.00188.94           O
ATOM   2943  CB  ALA C 439     160.987 171.086 208.871  1.00 30.00           C
ATOM   2944  N   VAL C 440     158.726 172.789 207.474  1.00188.41           N
ATOM   2945  CA  VAL C 440     157.294 173.102 207.192  1.00188.41           C
ATOM   2946  C   VAL C 440     157.080 173.120 205.675  1.00188.41           C
ATOM   2947  O   VAL C 440     156.057 172.571 205.218  1.00188.41           O
ATOM   2948  CB  VAL C 440     156.883 174.441 207.833  1.00 30.00           C
ATOM   2949  CG1 VAL C 440     155.527 174.926 207.344  1.00 30.00           C
ATOM   2950  CG2 VAL C 440     156.910 174.375 209.350  1.00 30.00           C
ATOM   2951  N   LEU C 441     158.028 173.682 204.920  1.00181.55           N
ATOM   2952  CA  LEU C 441     157.834 173.828 203.453  1.00181.55           C
ATOM   2953  C   LEU C 441     157.673 172.446 202.809  1.00181.55           C
ATOM   2954  O   LEU C 441     156.837 172.323 201.898  1.00181.55           O
ATOM   2955  CB  LEU C 441     159.012 174.598 202.849  1.00 30.00           C
ATOM   2956  CG  LEU C 441     159.047 176.096 203.143  1.00 30.00           C
ATOM   2957  CD1 LEU C 441     160.068 176.795 202.261  1.00 30.00           C
ATOM   2958  CD2 LEU C 441     157.674 176.720 202.964  1.00 30.00           C
ATOM   2959  N   THR C 442     158.442 171.452 203.260  1.00174.90           N
ATOM   2960  CA  THR C 442     158.375 170.106 202.635  1.00174.90           C
ATOM   2961  C   THR C 442     156.976 169.522 202.829  1.00174.90           C
ATOM   2962  O   THR C 442     156.465 168.906 201.877  1.00174.90           O
ATOM   2963  CB  THR C 442     159.439 169.163 203.207  1.00 30.00           C
ATOM   2964  OG1 THR C 442     159.171 168.953 204.593  1.00 30.00           O
ATOM   2965  CG2 THR C 442     160.849 169.679 203.020  1.00 30.00           C
ATOM   2966  N   LYS C 443     156.356 169.748 203.990  1.00172.09           N
ATOM   2967  CA  LYS C 443     155.049 169.098 204.298  1.00172.09           C
ATOM   2968  C   LYS C 443     153.854 169.882 203.741  1.00172.09           C
ATOM   2969  O   LYS C 443     152.713 169.462 204.011  1.00172.09           O
ATOM   2970  CB  LYS C 443     154.937 168.861 205.807  1.00 30.00           C
ATOM   2971  CG  LYS C 443     155.868 167.781 206.340  1.00 30.00           C
ATOM   2972  CD  LYS C 443     155.236 166.879 207.373  1.00 30.00           C
ATOM   2973  CE  LYS C 443     156.192 165.816 207.870  1.00 30.00           C
ATOM   2974  NZ  LYS C 443     155.653 165.095 209.047  1.00 30.00           N
ATOM   2975  N   LEU C 444     154.087 170.962 202.992  1.00161.07           N
ATOM   2976  CA  LEU C 444     152.951 171.685 202.348  1.00161.07           C
ATOM   2977  C   LEU C 444     152.392 170.867 201.177  1.00161.07           C
ATOM   2978  O   LEU C 444     153.191 170.208 200.491  1.00161.07           O
ATOM   2979  CB  LEU C 444     153.418 173.066 201.883  1.00 30.00           C
ATOM   2980  CG  LEU C 444     153.785 174.042 202.997  1.00 30.00           C
ATOM   2981  CD1 LEU C 444     153.952 175.449 202.447  1.00 30.00           C
ATOM   2982  CD2 LEU C 444     152.727 174.026 204.086  1.00 30.00           C
ATOM   2983  N   ARG C 445     151.081 170.929 200.912  1.00162.22           N
ATOM   2984  CA  ARG C 445     150.466 170.099 199.834  1.00162.22           C
ATOM   2985  C   ARG C 445     149.642 170.968 198.876  1.00162.22           C
ATOM   2986  O   ARG C 445     148.738 171.661 199.361  1.00162.22           O
ATOM   2987  CB  ARG C 445     149.571 169.018 200.441  1.00 30.00           C
ATOM   2988  CG  ARG C 445     150.315 167.966 201.250  1.00 30.00           C
ATOM   2989  CD  ARG C 445     149.364 166.939 201.830  1.00 30.00           C
ATOM   2990  NE  ARG C 445     150.060 165.843 202.488  1.00 30.00           N
ATOM   2991  CZ  ARG C 445     149.456 164.816 203.072  1.00 30.00           C
ATOM   2992  NH1 ARG C 445     148.136 164.745 203.082  1.00 30.00           N
ATOM   2993  NH2 ARG C 445     150.171 163.865 203.644  1.00 30.00           N
ATOM   2994  N   PHE C 446     149.917 170.922 197.575  1.00154.57           N
ATOM   2995  CA  PHE C 446     149.195 171.710 196.568  1.00154.57           C
ATOM   2996  C   PHE C 446     147.736 171.278 196.380  1.00154.57           C
ATOM   2997  O   PHE C 446     147.449 170.099 196.274  1.00154.57           O
ATOM   2998  CB  PHE C 446     149.962 171.599 195.251  1.00 30.00           C
ATOM   2999  CG  PHE C 446     149.342 172.335 194.101  1.00 30.00           C
ATOM   3000  CD2 PHE C 446     149.183 171.710 192.886  1.00 30.00           C
ATOM   3001  CD1 PHE C 446     148.971 173.655 194.217  1.00 30.00           C
ATOM   3002  CE2 PHE C 446     148.636 172.375 191.818  1.00 30.00           C
ATOM   3003  CE1 PHE C 446     148.419 174.332 193.148  1.00 30.00           C
ATOM   3004  CZ  PHE C 446     148.251 173.688 191.946  1.00 30.00           C
ATOM   3005  N   GLU C 447     146.816 172.236 196.323  1.00149.99           N
ATOM   3006  CA  GLU C 447     145.372 171.918 196.152  1.00149.99           C
ATOM   3007  C   GLU C 447     144.747 172.899 195.154  1.00149.99           C
ATOM   3008  O   GLU C 447     145.177 174.062 195.137  1.00149.99           O
ATOM   3009  CB  GLU C 447     144.657 172.026 197.498  1.00 30.00           C
ATOM   3010  CG  GLU C 447     145.013 170.914 198.468  1.00 30.00           C
ATOM   3011  CD  GLU C 447     144.358 171.025 199.833  1.00 30.00           C
ATOM   3012  OE1 GLU C 447     143.809 172.100 200.136  1.00 30.00           O
ATOM   3013  OE2 GLU C 447     144.397 170.034 200.587  1.00 30.00           O
ATOM   3014  N   VAL C 448     143.763 172.453 194.368  1.00145.75           N
ATOM   3015  CA  VAL C 448     143.072 173.328 193.371  1.00145.75           C
ATOM   3016  C   VAL C 448     141.584 173.347 193.720  1.00145.75           C
ATOM   3017  O   VAL C 448     141.046 172.267 193.998  1.00145.75           O
ATOM   3018  CB  VAL C 448     143.297 172.834 191.929  1.00 30.00           C
ATOM   3019  CG1 VAL C 448     142.412 173.556 190.924  1.00 30.00           C
ATOM   3020  CG2 VAL C 448     144.756 172.928 191.514  1.00 30.00           C
ATOM   3021  N   PHE C 449     140.951 174.522 193.690  1.00143.92           N
ATOM   3022  CA  PHE C 449     139.505 174.633 194.011  1.00143.92           C
ATOM   3023  C   PHE C 449     138.739 175.182 192.806  1.00143.92           C
ATOM   3024  O   PHE C 449     139.379 175.487 191.790  1.00143.92           O
ATOM   3025  CB  PHE C 449     139.294 175.403 195.316  1.00 30.00           C
ATOM   3026  CG  PHE C 449     139.665 174.620 196.548  1.00 30.00           C
ATOM   3027  CD2 PHE C 449     138.731 173.823 197.190  1.00 30.00           C
ATOM   3028  CD1 PHE C 449     140.954 174.657 197.054  1.00 30.00           C
ATOM   3029  CE2 PHE C 449     139.074 173.093 198.316  1.00 30.00           C
ATOM   3030  CE1 PHE C 449     141.296 173.925 198.180  1.00 30.00           C
ATOM   3031  CZ  PHE C 449     140.356 173.145 198.809  1.00 30.00           C
ATOM   3032  N   GLN C 450     137.416 175.303 192.916  1.00150.26           N
ATOM   3033  CA  GLN C 450     136.574 175.730 191.766  1.00150.26           C
ATOM   3034  C   GLN C 450     135.631 176.841 192.236  1.00150.26           C
ATOM   3035  O   GLN C 450     135.486 176.993 193.460  1.00150.26           O
ATOM   3036  CB  GLN C 450     135.751 174.545 191.261  1.00 30.00           C
ATOM   3037  CG  GLN C 450     136.540 173.541 190.438  1.00 30.00           C
ATOM   3038  CD  GLN C 450     135.627 172.486 189.866  1.00 30.00           C
ATOM   3039  OE1 GLN C 450     134.961 171.754 190.594  1.00 30.00           O
ATOM   3040  NE2 GLN C 450     135.585 172.406 188.547  1.00 30.00           N
ATOM   3041  N   PRO C 451     135.000 177.637 191.345  1.00152.67           N
ATOM   3042  CA  PRO C 451     134.059 178.656 191.787  1.00152.67           C
ATOM   3043  C   PRO C 451     132.884 178.029 192.545  1.00152.67           C
ATOM   3044  O   PRO C 451     132.369 177.026 192.095  1.00152.67           O
ATOM   3045  CB  PRO C 451     133.565 179.302 190.485  1.00 30.00           C
ATOM   3046  CG  PRO C 451     133.909 178.306 189.403  1.00 30.00           C
ATOM   3047  CD  PRO C 451     135.164 177.623 189.898  1.00 30.00           C
ATOM   3048  N   GLY C 452     132.508 178.624 193.679  1.00159.35           N
ATOM   3049  CA  GLY C 452     131.383 178.113 194.485  1.00159.35           C
ATOM   3050  C   GLY C 452     131.803 177.009 195.441  1.00159.35           C
ATOM   3051  O   GLY C 452     130.957 176.586 196.251  1.00159.35           O
ATOM   3052  N   ASP C 453     133.061 176.565 195.370  1.00160.90           N
ATOM   3053  CA  ASP C 453     133.566 175.542 196.323  1.00160.90           C
ATOM   3054  C   ASP C 453     133.792 176.189 197.690  1.00160.90           C
ATOM   3055  O   ASP C 453     134.240 177.349 197.721  1.00160.90           O
ATOM   3056  CB  ASP C 453     134.827 174.852 195.802  1.00 30.00           C
ATOM   3057  CG  ASP C 453     134.545 173.819 194.725  1.00 30.00           C
ATOM   3058  OD1 ASP C 453     133.401 173.785 194.232  1.00 30.00           O
ATOM   3059  OD2 ASP C 453     135.469 173.051 194.394  1.00 30.00           O
ATOM   3060  N   LEU C 454     133.500 175.466 198.773  1.00167.34           N
ATOM   3061  CA  LEU C 454     133.779 175.998 200.131  1.00167.34           C
ATOM   3062  C   LEU C 454     135.022 175.284 200.658  1.00167.34           C
ATOM   3063  O   LEU C 454     134.949 174.062 200.869  1.00167.34           O
ATOM   3064  CB  LEU C 454     132.586 175.710 201.047  1.00 30.00           C
ATOM   3065  CG  LEU C 454     131.389 176.649 200.913  1.00 30.00           C
ATOM   3066  CD1 LEU C 454     130.431 176.167 199.834  1.00 30.00           C
ATOM   3067  CD2 LEU C 454     130.661 176.774 202.242  1.00 30.00           C
ATOM   3068  N   VAL C 455     136.114 176.025 200.855  1.00171.61           N
ATOM   3069  CA  VAL C 455     137.377 175.415 201.360  1.00171.61           C
ATOM   3070  C   VAL C 455     137.161 174.912 202.791  1.00171.61           C
ATOM   3071  O   VAL C 455     137.627 173.799 203.094  1.00171.61           O
ATOM   3072  CB  VAL C 455     138.550 176.404 201.259  1.00 30.00           C
ATOM   3073  CG1 VAL C 455     139.877 175.728 201.559  1.00 30.00           C
ATOM   3074  CG2 VAL C 455     138.593 177.076 199.896  1.00 30.00           C
ATOM   3075  N   VAL C 456     136.559 175.757 203.634  1.00180.68           N
ATOM   3076  CA  VAL C 456     136.310 175.400 205.062  1.00180.68           C
ATOM   3077  C   VAL C 456     134.822 175.630 205.327  1.00180.68           C
ATOM   3078  O   VAL C 456     134.221 176.417 204.577  1.00180.68           O
ATOM   3079  CB  VAL C 456     137.162 176.275 206.003  1.00 30.00           C
ATOM   3080  CG1 VAL C 456     137.267 175.677 207.397  1.00 30.00           C
ATOM   3081  CG2 VAL C 456     138.549 176.542 205.441  1.00 30.00           C
ATOM   3082  N   ARG C 457     134.249 174.956 206.326  1.00187.77           N
ATOM   3083  CA  ARG C 457     132.833 175.208 206.707  1.00187.77           C
ATOM   3084  C   ARG C 457     132.770 175.421 208.220  1.00187.77           C
ATOM   3085  O   ARG C 457     133.603 174.830 208.930  1.00187.77           O
ATOM   3086  CB  ARG C 457     131.914 174.070 206.255  1.00 30.00           C
ATOM   3087  CG  ARG C 457     131.713 173.996 204.748  1.00 30.00           C
ATOM   3088  CD  ARG C 457     130.579 173.071 204.357  1.00 30.00           C
ATOM   3089  NE  ARG C 457     130.333 173.110 202.923  1.00 30.00           N
ATOM   3090  CZ  ARG C 457     129.367 172.441 202.308  1.00 30.00           C
ATOM   3091  NH1 ARG C 457     128.545 171.676 203.005  1.00 30.00           N
ATOM   3092  NH2 ARG C 457     129.224 172.542 200.998  1.00 30.00           N
ATOM   3093  N   GLU C 458     131.818 176.231 208.688  1.00193.32           N
ATOM   3094  CA  GLU C 458     131.707 176.542 210.138  1.00193.32           C
ATOM   3095  C   GLU C 458     131.375 175.267 210.919  1.00193.32           C
ATOM   3096  O   GLU C 458     130.614 174.435 210.392  1.00193.32           O
ATOM   3097  CB  GLU C 458     130.623 177.595 210.360  1.00 30.00           C
ATOM   3098  CG  GLU C 458     130.667 178.714 209.339  1.00 30.00           C
ATOM   3099  CD  GLU C 458     129.722 179.871 209.610  1.00 30.00           C
ATOM   3100  OE1 GLU C 458     128.967 179.796 210.599  1.00 30.00           O
ATOM   3101  OE2 GLU C 458     129.747 180.845 208.832  1.00 30.00           O
ATOM   3102  N   GLY C 459     131.915 175.130 212.134  1.00200.05           N
ATOM   3103  CA  GLY C 459     131.590 173.966 212.981  1.00200.05           C
ATOM   3104  C   GLY C 459     132.388 172.716 212.649  1.00200.05           C
ATOM   3105  O   GLY C 459     131.965 171.632 213.084  1.00200.05           O
ATOM   3106  N   SER C 460     133.486 172.836 211.899  1.00201.77           N
ATOM   3107  CA  SER C 460     134.344 171.648 211.640  1.00201.77           C
ATOM   3108  C   SER C 460     135.683 171.795 212.377  1.00201.77           C
ATOM   3109  O   SER C 460     136.082 172.948 212.626  1.00201.77           O
ATOM   3110  CB  SER C 460     134.535 171.438 210.163  1.00 30.00           C
ATOM   3111  OG  SER C 460     135.192 172.552 209.577  1.00 30.00           O
ATOM   3112  N   VAL C 461     136.342 170.676 212.716  1.00204.45           N
ATOM   3113  CA  VAL C 461     137.626 170.727 213.479  1.00204.45           C
ATOM   3114  C   VAL C 461     138.570 171.758 212.845  1.00204.45           C
ATOM   3115  O   VAL C 461     139.264 172.456 213.610  1.00204.45           O
ATOM   3116  CB  VAL C 461     138.264 169.327 213.587  1.00 30.00           C
ATOM   3117  CG1 VAL C 461     138.376 168.638 212.235  1.00 30.00           C
ATOM   3118  CG2 VAL C 461     139.606 169.347 214.301  1.00 30.00           C
ATOM   3119  O   GLY C 462     141.804 173.257 211.371  1.00 30.00           O
ATOM   3120  N   GLY C 462     138.572 171.887 211.514  1.00 30.00           N
ATOM   3121  CA  GLY C 462     139.532 172.791 210.848  1.00 30.00           C
ATOM   3122  C   GLY C 462     140.969 172.373 211.106  1.00 30.00           C
ATOM   3123  O   ARG C 463     144.754 171.473 210.818  1.00 30.00           O
ATOM   3124  N   ARG C 463     141.254 171.070 211.019  1.00 30.00           N
ATOM   3125  CA  ARG C 463     142.614 170.547 211.310  1.00 30.00           C
ATOM   3126  C   ARG C 463     143.651 171.140 210.348  1.00 30.00           C
ATOM   3127  CB  ARG C 463     142.605 169.023 211.175  1.00 30.00           C
ATOM   3128  O   LYS C 464     143.389 173.925 208.022  1.00 30.00           O
ATOM   3129  N   LYS C 464     143.323 171.269 209.060  1.00 30.00           N
ATOM   3130  CA  LYS C 464     144.331 171.734 208.066  1.00 30.00           C
ATOM   3131  C   LYS C 464     144.439 173.261 208.030  1.00 30.00           C
ATOM   3132  CB  LYS C 464     144.021 171.180 206.671  1.00 30.00           C
ATOM   3133  CG  LYS C 464     143.859 169.668 206.596  1.00 30.00           C
ATOM   3134  CD  LYS C 464     143.968 169.120 205.191  1.00 30.00           C
ATOM   3135  CE  LYS C 464     145.383 169.160 204.654  1.00 30.00           C
ATOM   3136  NZ  LYS C 464     145.485 168.512 203.325  1.00 30.00           N
ATOM   3137  N   MET C 465     145.665 173.789 208.020  1.00175.88           N
ATOM   3138  CA  MET C 465     145.876 175.252 207.867  1.00175.88           C
ATOM   3139  C   MET C 465     146.308 175.477 206.420  1.00175.88           C
ATOM   3140  O   MET C 465     147.207 174.760 205.967  1.00175.88           O
ATOM   3141  CB  MET C 465     146.990 175.751 208.788  1.00 30.00           C
ATOM   3142  CG  MET C 465     147.480 177.141 208.432  1.00 30.00           C
ATOM   3143  SD  MET C 465     149.211 177.422 208.871  1.00 30.00           S
ATOM   3144  CE  MET C 465     149.222 176.853 210.570  1.00 30.00           C
ATOM   3145  N   TYR C 466     145.695 176.428 205.726  1.00172.10           N
ATOM   3146  CA  TYR C 466     145.976 176.654 204.284  1.00172.10           C
ATOM   3147  C   TYR C 466     146.629 178.015 204.029  1.00172.10           C
ATOM   3148  O   TYR C 466     146.130 179.012 204.568  1.00172.10           O
ATOM   3149  CB  TYR C 466     144.698 176.591 203.445  1.00 30.00           C
ATOM   3150  CG  TYR C 466     143.810 175.379 203.586  1.00 30.00           C
ATOM   3151  CD2 TYR C 466     143.563 174.555 202.502  1.00 30.00           C
ATOM   3152  CD1 TYR C 466     143.158 175.089 204.774  1.00 30.00           C
ATOM   3153  CE2 TYR C 466     142.725 173.458 202.606  1.00 30.00           C
ATOM   3154  CE1 TYR C 466     142.318 173.995 204.896  1.00 30.00           C
ATOM   3155  CZ  TYR C 466     142.100 173.175 203.805  1.00 30.00           C
ATOM   3156  OH  TYR C 466     141.276 172.093 203.909  1.00 30.00           O
ATOM   3157  N   PHE C 467     147.508 178.107 203.014  1.00162.65           N
ATOM   3158  CA  PHE C 467     148.089 179.407 202.562  1.00162.65           C
ATOM   3159  C   PHE C 467     147.593 179.654 201.126  1.00162.65           C
ATOM   3160  O   PHE C 467     147.069 178.691 200.550  1.00162.65           O
ATOM   3161  CB  PHE C 467     149.617 179.346 202.564  1.00 30.00           C
ATOM   3162  CG  PHE C 467     150.242 178.929 203.870  1.00 30.00           C
ATOM   3163  CD1 PHE C 467     150.453 179.851 204.881  1.00 30.00           C
ATOM   3164  CD2 PHE C 467     150.632 177.617 204.083  1.00 30.00           C
ATOM   3165  CE1 PHE C 467     151.030 179.467 206.080  1.00 30.00           C
ATOM   3166  CE2 PHE C 467     151.208 177.235 205.283  1.00 30.00           C
ATOM   3167  CZ  PHE C 467     151.409 178.161 206.278  1.00 30.00           C
ATOM   3168  N   ILE C 468     147.776 180.843 200.530  1.00164.05           N
ATOM   3169  CA  ILE C 468     147.183 181.120 199.175  1.00164.05           C
ATOM   3170  C   ILE C 468     148.263 181.492 198.153  1.00164.05           C
ATOM   3171  O   ILE C 468     149.115 182.328 198.491  1.00164.05           O
ATOM   3172  CB  ILE C 468     146.109 182.227 199.237  1.00 30.00           C
ATOM   3173  CG1 ILE C 468     144.962 181.878 200.188  1.00 30.00           C
ATOM   3174  CG2 ILE C 468     145.597 182.587 197.850  1.00 30.00           C
ATOM   3175  CD1 ILE C 468     143.950 182.984 200.338  1.00 30.00           C
ATOM   3176  N   GLN C 469     148.224 180.903 196.950  1.00154.67           N
ATOM   3177  CA  GLN C 469     149.186 181.280 195.877  1.00154.67           C
ATOM   3178  C   GLN C 469     148.483 182.095 194.787  1.00154.67           C
ATOM   3179  O   GLN C 469     148.997 183.179 194.452  1.00154.67           O
ATOM   3180  CB  GLN C 469     149.824 180.038 195.254  1.00 30.00           C
ATOM   3181  CG  GLN C 469     150.724 180.348 194.068  1.00 30.00           C
ATOM   3182  CD  GLN C 469     151.446 179.129 193.550  1.00 30.00           C
ATOM   3183  OE1 GLN C 469     152.164 178.452 194.282  1.00 30.00           O
ATOM   3184  NE2 GLN C 469     151.273 178.848 192.269  1.00 30.00           N
ATOM   3185  N   HIS C 470     147.352 181.604 194.269  1.00154.10           N
ATOM   3186  CA  HIS C 470     146.636 182.294 193.158  1.00154.10           C
ATOM   3187  C   HIS C 470     145.128 182.278 193.407  1.00154.10           C
ATOM   3188  O   HIS C 470     144.678 181.429 194.190  1.00154.10           O
ATOM   3189  CB  HIS C 470     146.951 181.647 191.806  1.00 30.00           C
ATOM   3190  CG  HIS C 470     148.242 182.081 191.203  1.00 30.00           C
ATOM   3191  ND1 HIS C 470     148.479 183.389 190.831  1.00 30.00           N
ATOM   3192  CD2 HIS C 470     149.356 181.388 190.884  1.00 30.00           C
ATOM   3193  CE1 HIS C 470     149.690 183.486 190.322  1.00 30.00           C
ATOM   3194  NE2 HIS C 470     150.249 182.272 190.344  1.00 30.00           N
ATOM   3195  N   GLY C 471     144.386 183.197 192.787  1.00162.09           N
ATOM   3196  CA  GLY C 471     142.916 183.193 192.910  1.00162.09           C
ATOM   3197  C   GLY C 471     142.417 184.136 193.987  1.00162.09           C
ATOM   3198  O   GLY C 471     143.258 184.668 194.732  1.00162.09           O
ATOM   3199  N   LEU C 472     141.097 184.332 194.070  1.00167.52           N
ATOM   3200  CA  LEU C 472     140.491 185.232 195.089  1.00167.52           C
ATOM   3201  C   LEU C 472     139.363 184.471 195.795  1.00167.52           C
ATOM   3202  O   LEU C 472     138.630 183.760 195.102  1.00167.52           O
ATOM   3203  CB  LEU C 472     139.941 186.463 194.363  1.00167.52           C
ATOM   3204  CG  LEU C 472     139.122 187.435 195.212  1.00167.52           C
ATOM   3205  CD1 LEU C 472     140.018 188.486 195.843  1.00167.52           C
ATOM   3206  CD2 LEU C 472     138.045 188.104 194.372  1.00167.52           C
ATOM   3207  N   LEU C 473     139.238 184.609 197.118  1.00172.31           N
ATOM   3208  CA  LEU C 473     138.154 183.940 197.885  1.00172.31           C
ATOM   3209  C   LEU C 473     137.582 184.917 198.917  1.00172.31           C
ATOM   3210  O   LEU C 473     138.261 185.913 199.204  1.00172.31           O
ATOM   3211  CB  LEU C 473     138.711 182.675 198.543  1.00172.31           C
ATOM   3212  CG  LEU C 473     140.152 182.745 199.043  1.00172.31           C
ATOM   3213  CD1 LEU C 473     140.215 183.361 200.430  1.00172.31           C
ATOM   3214  CD2 LEU C 473     140.766 181.355 199.070  1.00172.31           C
ATOM   3215  N   SER C 474     136.372 184.663 199.425  1.00180.16           N
ATOM   3216  CA  SER C 474     135.729 185.592 200.394  1.00180.16           C
ATOM   3217  C   SER C 474     135.457 184.902 201.733  1.00180.16           C
ATOM   3218  O   SER C 474     134.910 183.786 201.717  1.00180.16           O
ATOM   3219  CB  SER C 474     134.455 186.155 199.845  1.00180.16           C
ATOM   3220  OG  SER C 474     133.514 185.121 199.607  1.00180.16           O
ATOM   3221  N   VAL C 475     135.812 185.552 202.845  1.00191.19           N
ATOM   3222  CA  VAL C 475     135.496 184.991 204.192  1.00191.19           C
ATOM   3223  C   VAL C 475     134.050 185.374 204.533  1.00191.19           C
ATOM   3224  O   VAL C 475     133.681 186.543 204.310  1.00191.19           O
ATOM   3225  CB  VAL C 475     136.495 185.488 205.255  1.00191.19           C
ATOM   3226  CG1 VAL C 475     136.762 186.981 205.144  1.00191.19           C
ATOM   3227  CG2 VAL C 475     136.079 185.109 206.668  1.00191.19           C
ATOM   3228  N   LEU C 476     133.253 184.422 205.024  1.00195.93           N
ATOM   3229  CA  LEU C 476     131.822 184.706 205.314  1.00195.93           C
ATOM   3230  C   LEU C 476     131.637 184.874 206.826  1.00195.93           C
ATOM   3231  O   LEU C 476     130.735 184.205 207.364  1.00195.93           O
ATOM   3232  CB  LEU C 476     130.955 183.560 204.781  1.00195.93           C
ATOM   3233  CG  LEU C 476     130.334 183.768 203.400  1.00195.93           C
ATOM   3234  CD1 LEU C 476     131.396 183.789 202.312  1.00195.93           C
ATOM   3235  CD2 LEU C 476     129.307 182.686 203.109  1.00195.93           C
ATOM   3236  N   ARG C 484     137.134 189.748 200.999  1.00182.95           N
ATOM   3237  CA  ARG C 484     137.841 189.322 199.762  1.00182.95           C
ATOM   3238  C   ARG C 484     139.335 189.196 200.063  1.00182.95           C
ATOM   3239  O   ARG C 484     139.942 190.214 200.447  1.00182.95           O
ATOM   3240  CB  ARG C 484     137.638 190.349 198.645  1.00182.95           C
ATOM   3241  CG  ARG C 484     136.219 190.889 198.537  1.00182.95           C
ATOM   3242  CD  ARG C 484     135.203 189.832 198.153  1.00182.95           C
ATOM   3243  NE  ARG C 484     133.874 190.393 197.962  1.00182.95           N
ATOM   3244  CZ  ARG C 484     132.801 189.687 197.629  1.00182.95           C
ATOM   3245  NH1 ARG C 484     132.897 188.381 197.450  1.00182.95           N
ATOM   3246  NH2 ARG C 484     131.635 190.288 197.477  1.00182.95           N
ATOM   3247  N   LEU C 485     139.895 187.992 199.917  1.00170.92           N
ATOM   3248  CA  LEU C 485     141.348 187.776 200.149  1.00170.92           C
ATOM   3249  C   LEU C 485     142.022 187.506 198.802  1.00170.92           C
ATOM   3250  O   LEU C 485     141.648 186.514 198.147  1.00170.92           O
ATOM   3251  CB  LEU C 485     141.537 186.607 201.120  1.00170.92           C
ATOM   3252  CG  LEU C 485     140.948 186.806 202.515  1.00170.92           C
ATOM   3253  CD1 LEU C 485     141.160 185.569 203.371  1.00170.92           C
ATOM   3254  CD2 LEU C 485     141.555 188.028 203.187  1.00170.92           C
ATOM   3255  N   THR C 486     142.992 188.337 198.410  1.00166.87           N
ATOM   3256  CA  THR C 486     143.638 188.184 197.077  1.00166.87           C
ATOM   3257  C   THR C 486     144.825 187.219 197.160  1.00166.87           C
ATOM   3258  O   THR C 486     144.943 186.515 198.179  1.00166.87           O
ATOM   3259  CB  THR C 486     144.050 189.544 196.502  1.00166.87           C
ATOM   3260  N   ASP C 487     145.674 187.202 196.130  1.00162.62           N
ATOM   3261  CA  ASP C 487     146.818 186.254 196.084  1.00162.62           C
ATOM   3262  C   ASP C 487     147.812 186.548 197.211  1.00162.62           C
ATOM   3263  O   ASP C 487     148.049 187.735 197.493  1.00162.62           O
ATOM   3264  CB  ASP C 487     147.489 186.275 194.710  1.00162.62           C
ATOM   3265  N   GLY C 488     148.376 185.501 197.820  1.00162.30           N
ATOM   3266  CA  GLY C 488     149.380 185.664 198.889  1.00162.30           C
ATOM   3267  C   GLY C 488     148.783 185.716 200.284  1.00162.30           C
ATOM   3268  O   GLY C 488     149.545 185.626 201.252  1.00162.30           O
ATOM   3269  N   SER C 489     147.459 185.770 200.394  1.00165.65           N
ATOM   3270  CA  SER C 489     146.787 185.855 201.716  1.00165.65           C
ATOM   3271  C   SER C 489     146.843 184.499 202.427  1.00165.65           C
ATOM   3272  O   SER C 489     147.275 183.527 201.800  1.00165.65           O
ATOM   3273  CB  SER C 489     145.370 186.334 201.563  1.00165.65           C
ATOM   3274  OG  SER C 489     145.324 187.542 200.820  1.00165.65           O
ATOM   3275  N   TYR C 490     146.396 184.432 203.682  1.00171.29           N
ATOM   3276  CA  TYR C 490     146.334 183.134 204.405  1.00171.29           C
ATOM   3277  C   TYR C 490     145.039 183.104 205.226  1.00171.29           C
ATOM   3278  O   TYR C 490     144.629 184.172 205.722  1.00171.29           O
ATOM   3279  CB  TYR C 490     147.593 182.923 205.249  1.00 30.00           C
ATOM   3280  CG  TYR C 490     148.030 184.118 206.058  1.00 30.00           C
ATOM   3281  CD2 TYR C 490     148.922 185.043 205.542  1.00 30.00           C
ATOM   3282  CD1 TYR C 490     147.561 184.320 207.345  1.00 30.00           C
ATOM   3283  CE2 TYR C 490     149.327 186.144 206.277  1.00 30.00           C
ATOM   3284  CE1 TYR C 490     147.955 185.415 208.094  1.00 30.00           C
ATOM   3285  CZ  TYR C 490     148.843 186.330 207.559  1.00 30.00           C
ATOM   3286  OH  TYR C 490     149.236 187.412 208.291  1.00 30.00           O
ATOM   3287  N   PHE C 491     144.403 181.933 205.338  1.00175.59           N
ATOM   3288  CA  PHE C 491     143.148 181.804 206.126  1.00175.59           C
ATOM   3289  C   PHE C 491     143.139 180.470 206.876  1.00175.59           C
ATOM   3290  O   PHE C 491     143.768 179.512 206.394  1.00175.59           O
ATOM   3291  CB  PHE C 491     141.925 181.946 205.217  1.00 30.00           C
ATOM   3292  CG  PHE C 491     141.763 180.857 204.187  1.00 30.00           C
ATOM   3293  CD2 PHE C 491     140.923 179.781 204.418  1.00 30.00           C
ATOM   3294  CD1 PHE C 491     142.445 180.912 202.983  1.00 30.00           C
ATOM   3295  CE2 PHE C 491     140.777 178.781 203.471  1.00 30.00           C
ATOM   3296  CE1 PHE C 491     142.300 179.911 202.038  1.00 30.00           C
ATOM   3297  CZ  PHE C 491     141.464 178.849 202.283  1.00 30.00           C
ATOM   3298  N   GLY C 492     142.451 180.412 208.020  1.00185.05           N
ATOM   3299  CA  GLY C 492     142.335 179.153 208.785  1.00185.05           C
ATOM   3300  C   GLY C 492     143.603 178.820 209.549  1.00185.05           C
ATOM   3301  O   GLY C 492     143.703 177.684 210.052  1.00185.05           O
ATOM   3302  N   GLU C 493     144.533 179.771 209.647  1.00194.96           N
ATOM   3303  CA  GLU C 493     145.833 179.521 210.320  1.00194.96           C
ATOM   3304  C   GLU C 493     145.630 179.417 211.831  1.00194.96           C
ATOM   3305  O   GLU C 493     146.091 178.422 212.421  1.00194.96           O
ATOM   3306  CB  GLU C 493     146.790 180.674 210.022  1.00 30.00           C
ATOM   3307  N   ILE C 494     144.971 180.410 212.428  1.00200.20           N
ATOM   3308  CA  ILE C 494     144.801 180.443 213.913  1.00200.20           C
ATOM   3309  C   ILE C 494     144.000 179.227 214.387  1.00200.20           C
ATOM   3310  O   ILE C 494     144.192 178.819 215.546  1.00200.20           O
ATOM   3311  CB  ILE C 494     144.165 181.778 214.355  1.00 30.00           C
ATOM   3312  CG1 ILE C 494     144.364 182.046 215.849  1.00 30.00           C
ATOM   3313  CG2 ILE C 494     142.701 181.861 213.949  1.00 30.00           C
ATOM   3314  CD1 ILE C 494     143.765 183.349 216.322  1.00 30.00           C
ATOM   3315  N   CYS C 495     143.172 178.645 213.519  1.00203.60           N
ATOM   3316  CA  CYS C 495     142.294 177.527 213.955  1.00203.60           C
ATOM   3317  C   CYS C 495     143.153 176.357 214.436  1.00203.60           C
ATOM   3318  O   CYS C 495     142.806 175.756 215.469  1.00203.60           O
ATOM   3319  CB  CYS C 495     141.420 177.052 212.803  1.00 30.00           C
ATOM   3320  SG  CYS C 495     140.626 175.452 213.110  1.00 30.00           S
ATOM   3321  N   LEU C 496     144.230 176.053 213.712  1.00200.16           N
ATOM   3322  CA  LEU C 496     145.104 174.910 214.085  1.00200.16           C
ATOM   3323  C   LEU C 496     145.784 175.161 215.439  1.00200.16           C
ATOM   3324  O   LEU C 496     145.819 174.223 216.256  1.00200.16           O
ATOM   3325  CB  LEU C 496     146.106 174.676 212.951  1.00 30.00           C
ATOM   3326  CG  LEU C 496     147.374 173.915 213.320  1.00 30.00           C
ATOM   3327  CD1 LEU C 496     147.771 172.956 212.209  1.00 30.00           C
ATOM   3328  CD2 LEU C 496     148.489 174.901 213.599  1.00 30.00           C
ATOM   3329  N   LEU C 497     146.293 176.376 215.670  1.00203.61           N
ATOM   3330  CA  LEU C 497     146.998 176.688 216.946  1.00203.61           C
ATOM   3331  C   LEU C 497     146.017 176.581 218.118  1.00203.61           C
ATOM   3332  O   LEU C 497     146.392 175.987 219.147  1.00203.61           O
ATOM   3333  CB  LEU C 497     147.565 178.107 216.859  1.00 30.00           C
ATOM   3334  CG  LEU C 497     148.568 178.349 215.732  1.00 30.00           C
ATOM   3335  CD1 LEU C 497     148.857 179.833 215.575  1.00 30.00           C
ATOM   3336  CD2 LEU C 497     149.854 177.579 215.982  1.00 30.00           C
ATOM   3337  N   THR C 498     144.811 177.136 217.964  1.00209.08           N
ATOM   3338  CA  THR C 498     143.769 177.090 219.026  1.00209.08           C
ATOM   3339  C   THR C 498     143.225 175.670 219.207  1.00209.08           C
ATOM   3340  O   THR C 498     142.769 175.374 220.328  1.00209.08           O
ATOM   3341  CB  THR C 498     142.625 178.067 218.730  1.00 30.00           C
ATOM   3342  OG1 THR C 498     142.053 177.714 217.470  1.00 30.00           O
ATOM   3343  CG2 THR C 498     143.076 179.511 218.707  1.00 30.00           C
ATOM   3344  N   ARG C 499     143.226 174.851 218.149  1.00210.83           N
ATOM   3345  CA  ARG C 499     142.597 173.501 218.218  1.00210.83           C
ATOM   3346  C   ARG C 499     141.112 173.672 218.558  1.00210.83           C
ATOM   3347  O   ARG C 499     140.598 172.874 219.366  1.00210.83           O
ATOM   3348  CB  ARG C 499     143.350 172.574 219.180  1.00 30.00           C
ATOM   3349  CG  ARG C 499     144.797 172.329 218.779  1.00 30.00           C
ATOM   3350  CD  ARG C 499     145.552 171.403 219.712  1.00 30.00           C
ATOM   3351  NE  ARG C 499     146.937 171.243 219.290  1.00 30.00           N
ATOM   3352  CZ  ARG C 499     147.830 170.482 219.911  1.00 30.00           C
ATOM   3353  NH1 ARG C 499     147.484 169.801 220.990  1.00 30.00           N
ATOM   3354  NH2 ARG C 499     149.066 170.403 219.451  1.00 30.00           N
ATOM   3355  N   GLY C 500     140.459 174.677 217.961  1.00211.98           N
ATOM   3356  CA  GLY C 500     139.025 174.941 218.202  1.00211.98           C
ATOM   3357  C   GLY C 500     138.264 174.976 216.888  1.00211.98           C
ATOM   3358  O   GLY C 500     138.914 175.191 215.850  1.00211.98           O
ATOM   3359  N   ARG C 501     136.938 174.805 216.906  1.00208.75           N
ATOM   3360  CA  ARG C 501     136.154 174.719 215.638  1.00208.75           C
ATOM   3361  C   ARG C 501     136.262 176.013 214.818  1.00208.75           C
ATOM   3362  O   ARG C 501     136.399 177.090 215.430  1.00208.75           O
ATOM   3363  CB  ARG C 501     134.701 174.331 215.927  1.00 30.00           C
ATOM   3364  CG  ARG C 501     134.513 172.841 216.172  1.00 30.00           C
ATOM   3365  CD  ARG C 501     133.059 172.436 216.308  1.00 30.00           C
ATOM   3366  NE  ARG C 501     132.894 170.997 216.168  1.00 30.00           N
ATOM   3367  CZ  ARG C 501     131.724 170.371 216.176  1.00 30.00           C
ATOM   3368  NH1 ARG C 501     130.605 171.061 216.314  1.00 30.00           N
ATOM   3369  NH2 ARG C 501     131.675 169.058 216.041  1.00 30.00           N
ATOM   3370  N   ARG C 502     136.176 175.908 213.484  1.00205.53           N
ATOM   3371  CA  ARG C 502     136.333 177.100 212.603  1.00205.53           C
ATOM   3372  C   ARG C 502     135.104 178.004 212.716  1.00205.53           C
ATOM   3373  O   ARG C 502     133.980 177.499 212.543  1.00205.53           O
ATOM   3374  CB  ARG C 502     136.539 176.667 211.149  1.00205.53           C
ATOM   3375  N   THR C 503     135.319 179.289 213.006  1.00200.78           N
ATOM   3376  CA  THR C 503     134.204 180.265 213.149  1.00200.78           C
ATOM   3377  C   THR C 503     133.509 180.571 211.817  1.00200.78           C
ATOM   3378  O   THR C 503     132.271 180.687 211.835  1.00200.78           O
ATOM   3379  CB  THR C 503     134.690 181.550 213.829  1.00 30.00           C
ATOM   3380  OG1 THR C 503     135.660 182.165 212.980  1.00 30.00           O
ATOM   3381  CG2 THR C 503     135.289 181.300 215.195  1.00 30.00           C
ATOM   3382  N   ALA C 504     134.256 180.700 210.714  1.00198.97           N
ATOM   3383  CA  ALA C 504     133.638 181.154 209.440  1.00198.97           C
ATOM   3384  C   ALA C 504     133.934 180.209 208.273  1.00198.97           C
ATOM   3385  O   ALA C 504     134.894 179.423 208.370  1.00198.97           O
ATOM   3386  CB  ALA C 504     134.087 182.557 209.119  1.00 30.00           C
ATOM   3387  N   SER C 505     133.120 180.288 207.217  1.00193.20           N
ATOM   3388  CA  SER C 505     133.302 179.414 206.029  1.00193.20           C
ATOM   3389  C   SER C 505     133.822 180.253 204.858  1.00193.20           C
ATOM   3390  O   SER C 505     133.238 181.318 204.600  1.00193.20           O
ATOM   3391  CB  SER C 505     132.004 178.750 205.676  1.00 30.00           C
ATOM   3392  OG  SER C 505     130.984 179.718 205.486  1.00 30.00           O
ATOM   3393  N   VAL C 506     134.880 179.793 204.183  1.00180.70           N
ATOM   3394  CA  VAL C 506     135.487 180.600 203.082  1.00180.70           C
ATOM   3395  C   VAL C 506     135.033 180.023 201.741  1.00180.70           C
ATOM   3396  O   VAL C 506     135.248 178.820 201.518  1.00180.70           O
ATOM   3397  CB  VAL C 506     137.021 180.624 203.189  1.00 30.00           C
ATOM   3398  CG1 VAL C 506     137.660 181.257 201.966  1.00 30.00           C
ATOM   3399  CG2 VAL C 506     137.480 181.322 204.459  1.00 30.00           C
ATOM   3400  N   ARG C 507     134.426 180.855 200.892  1.00171.86           N
ATOM   3401  CA  ARG C 507     133.929 180.389 199.572  1.00171.86           C
ATOM   3402  C   ARG C 507     134.823 180.970 198.481  1.00171.86           C
ATOM   3403  O   ARG C 507     134.954 182.205 198.430  1.00171.86           O
ATOM   3404  CB  ARG C 507     132.489 180.853 199.343  1.00 30.00           C
ATOM   3405  CG  ARG C 507     131.499 180.326 200.370  1.00 30.00           C
ATOM   3406  CD  ARG C 507     130.070 180.418 199.874  1.00 30.00           C
ATOM   3407  NE  ARG C 507     129.154 179.671 200.722  1.00 30.00           N
ATOM   3408  CZ  ARG C 507     127.864 179.497 200.463  1.00 30.00           C
ATOM   3409  NH1 ARG C 507     127.333 180.019 199.370  1.00 30.00           N
ATOM   3410  NH2 ARG C 507     127.110 178.800 201.294  1.00 30.00           N
ATOM   3411  N   ALA C 508     135.406 180.111 197.644  1.00164.36           N
ATOM   3412  CA  ALA C 508     136.342 180.590 196.604  1.00164.36           C
ATOM   3413  C   ALA C 508     135.621 181.547 195.651  1.00164.36           C
ATOM   3414  O   ALA C 508     134.939 181.041 194.741  1.00164.36           O
ATOM   3415  CB  ALA C 508     136.895 179.405 195.861  1.00 30.00           C
ATOM   3416  N   ASP C 509     135.917 182.843 195.639  1.00159.79           N
ATOM   3417  CA  ASP C 509     135.268 183.704 194.607  1.00159.79           C
ATOM   3418  C   ASP C 509     135.556 183.174 193.191  1.00159.79           C
ATOM   3419  O   ASP C 509     134.688 183.375 192.326  1.00159.79           O
ATOM   3420  CB  ASP C 509     135.639 185.179 194.771  1.00 30.00           C
ATOM   3421  CG  ASP C 509     135.097 185.782 196.054  1.00 30.00           C
ATOM   3422  OD1 ASP C 509     134.199 185.162 196.653  1.00 30.00           O
ATOM   3423  OD2 ASP C 509     135.582 186.859 196.446  1.00 30.00           O
ATOM   3424  N   THR C 510     136.696 182.509 192.960  1.00152.40           N
ATOM   3425  CA  THR C 510     137.104 182.038 191.598  1.00152.40           C
ATOM   3426  C   THR C 510     137.973 180.781 191.723  1.00152.40           C
ATOM   3427  O   THR C 510     138.134 180.306 192.860  1.00152.40           O
ATOM   3428  CB  THR C 510     137.965 183.072 190.860  1.00 30.00           C
ATOM   3429  OG1 THR C 510     138.218 182.588 189.540  1.00 30.00           O
ATOM   3430  CG2 THR C 510     139.274 183.387 191.551  1.00 30.00           C
ATOM   3431  N   TYR C 511     138.497 180.250 190.608  1.00142.78           N
ATOM   3432  CA  TYR C 511     139.429 179.090 190.687  1.00142.78           C
ATOM   3433  C   TYR C 511     140.647 179.514 191.509  1.00142.78           C
ATOM   3434  O   TYR C 511     141.139 180.629 191.282  1.00142.78           O
ATOM   3435  CB  TYR C 511     139.854 178.620 189.295  1.00 30.00           C
ATOM   3436  CG  TYR C 511     138.760 177.979 188.480  1.00 30.00           C
ATOM   3437  CD1 TYR C 511     138.496 176.624 188.582  1.00 30.00           C
ATOM   3438  CD2 TYR C 511     137.990 178.725 187.604  1.00 30.00           C
ATOM   3439  CE1 TYR C 511     137.492 176.027 187.839  1.00 30.00           C
ATOM   3440  CE2 TYR C 511     136.983 178.143 186.852  1.00 30.00           C
ATOM   3441  CZ  TYR C 511     136.733 176.788 186.970  1.00 30.00           C
ATOM   3442  OH  TYR C 511     135.743 176.206 186.233  1.00 30.00           O
ATOM   3443  N   CYS C 512     141.129 178.659 192.414  1.00143.80           N
ATOM   3444  CA  CYS C 512     142.218 179.094 193.330  1.00143.80           C
ATOM   3445  C   CYS C 512     143.343 178.063 193.430  1.00143.80           C
ATOM   3446  O   CYS C 512     143.074 176.875 193.193  1.00143.80           O
ATOM   3447  CB  CYS C 512     141.670 179.298 194.736  1.00 30.00           C
ATOM   3448  SG  CYS C 512     140.538 180.702 194.889  1.00 30.00           S
ATOM   3449  N   ARG C 513     144.569 178.497 193.714  1.00148.35           N
ATOM   3450  CA  ARG C 513     145.683 177.538 193.927  1.00148.35           C
ATOM   3451  C   ARG C 513     146.147 177.705 195.371  1.00148.35           C
ATOM   3452  O   ARG C 513     146.643 178.794 195.689  1.00148.35           O
ATOM   3453  CB  ARG C 513     146.835 177.826 192.965  1.00 30.00           C
ATOM   3454  CG  ARG C 513     146.527 177.538 191.504  1.00 30.00           C
ATOM   3455  CD  ARG C 513     147.816 177.499 190.706  1.00 30.00           C
ATOM   3456  NE  ARG C 513     147.662 176.838 189.420  1.00 30.00           N
ATOM   3457  CZ  ARG C 513     148.674 176.429 188.664  1.00 30.00           C
ATOM   3458  NH1 ARG C 513     149.919 176.604 189.073  1.00 30.00           N
ATOM   3459  NH2 ARG C 513     148.439 175.836 187.507  1.00 30.00           N
ATOM   3460  N   LEU C 514     146.004 176.675 196.207  1.00151.77           N
ATOM   3461  CA  LEU C 514     146.317 176.838 197.651  1.00151.77           C
ATOM   3462  C   LEU C 514     147.299 175.759 198.113  1.00151.77           C
ATOM   3463  O   LEU C 514     147.403 174.739 197.423  1.00151.77           O
ATOM   3464  CB  LEU C 514     145.015 176.743 198.452  1.00 30.00           C
ATOM   3465  CG  LEU C 514     143.852 177.618 197.989  1.00 30.00           C
ATOM   3466  CD1 LEU C 514     142.631 177.388 198.863  1.00 30.00           C
ATOM   3467  CD2 LEU C 514     144.230 179.087 198.013  1.00 30.00           C
ATOM   3468  N   TYR C 515     148.039 176.016 199.194  1.00156.72           N
ATOM   3469  CA  TYR C 515     148.972 175.012 199.769  1.00156.72           C
ATOM   3470  C   TYR C 515     148.523 174.741 201.204  1.00156.72           C
ATOM   3471  O   TYR C 515     148.321 175.720 201.933  1.00156.72           O
ATOM   3472  CB  TYR C 515     150.406 175.534 199.710  1.00156.72           C
ATOM   3473  CG  TYR C 515     151.136 175.227 198.429  1.00156.72           C
ATOM   3474  CD2 TYR C 515     151.979 174.133 198.334  1.00156.72           C
ATOM   3475  CD1 TYR C 515     150.988 176.029 197.311  1.00156.72           C
ATOM   3476  CE2 TYR C 515     152.654 173.842 197.161  1.00156.72           C
ATOM   3477  CE1 TYR C 515     151.655 175.751 196.131  1.00156.72           C
ATOM   3478  CZ  TYR C 515     152.492 174.654 196.055  1.00156.72           C
ATOM   3479  OH  TYR C 515     153.153 174.375 194.894  1.00156.72           O
ATOM   3480  N   SER C 516     148.397 173.474 201.610  1.00169.20           N
ATOM   3481  CA  SER C 516     147.819 173.181 202.948  1.00169.20           C
ATOM   3482  C   SER C 516     148.782 172.442 203.878  1.00169.20           C
ATOM   3483  O   SER C 516     149.401 171.469 203.423  1.00169.20           O
ATOM   3484  CB  SER C 516     146.542 172.413 202.799  1.00 30.00           C
ATOM   3485  OG  SER C 516     146.768 171.195 202.107  1.00 30.00           O
ATOM   3486  N   LEU C 517     148.877 172.878 205.138  1.00181.97           N
ATOM   3487  CA  LEU C 517     149.711 172.176 206.150  1.00181.97           C
ATOM   3488  C   LEU C 517     148.769 171.485 207.142  1.00181.97           C
ATOM   3489  O   LEU C 517     147.985 172.195 207.787  1.00181.97           O
ATOM   3490  CB  LEU C 517     150.563 173.219 206.878  1.00181.97           C
ATOM   3491  CG  LEU C 517     151.400 172.698 208.043  1.00181.97           C
ATOM   3492  CD1 LEU C 517     152.451 171.711 207.560  1.00181.97           C
ATOM   3493  CD2 LEU C 517     152.055 173.850 208.786  1.00181.97           C
ATOM   3494  N   SER C 518     148.837 170.161 207.293  1.00192.60           N
ATOM   3495  CA  SER C 518     147.881 169.468 208.198  1.00192.60           C
ATOM   3496  C   SER C 518     148.277 169.721 209.658  1.00192.60           C
ATOM   3497  O   SER C 518     149.438 170.101 209.892  1.00192.60           O
ATOM   3498  CB  SER C 518     147.826 168.003 207.899  1.00192.60           C
ATOM   3499  OG  SER C 518     146.926 167.339 208.773  1.00192.60           O
ATOM   3500  N   VAL C 519     147.358 169.503 210.605  1.00195.41           N
ATOM   3501  CA  VAL C 519     147.698 169.664 212.052  1.00195.41           C
ATOM   3502  C   VAL C 519     148.781 168.654 212.440  1.00195.41           C
ATOM   3503  O   VAL C 519     149.749 169.060 213.111  1.00195.41           O
ATOM   3504  CB  VAL C 519     146.460 169.552 212.964  1.00195.41           C
ATOM   3505  CG1 VAL C 519     145.730 168.227 212.803  1.00195.41           C
ATOM   3506  CG2 VAL C 519     146.799 169.808 214.424  1.00195.41           C
ATOM   3507  N   ASP C 520     148.648 167.406 211.990  1.00194.47           N
ATOM   3508  CA  ASP C 520     149.624 166.353 212.368  1.00194.47           C
ATOM   3509  C   ASP C 520     150.997 166.731 211.805  1.00194.47           C
ATOM   3510  O   ASP C 520     152.000 166.579 212.533  1.00194.47           O
ATOM   3511  CB  ASP C 520     149.152 164.979 211.886  1.00194.47           C
ATOM   3512  N   HIS C 521     151.030 167.226 210.567  1.00191.47           N
ATOM   3513  CA  HIS C 521     152.322 167.564 209.919  1.00191.47           C
ATOM   3514  C   HIS C 521     153.013 168.683 210.697  1.00191.47           C
ATOM   3515  O   HIS C 521     154.238 168.589 210.893  1.00191.47           O
ATOM   3516  CB  HIS C 521     152.086 167.937 208.454  1.00 30.00           C
ATOM   3517  CG  HIS C 521     151.496 166.831 207.648  1.00 30.00           C
ATOM   3518  ND1 HIS C 521     151.645 165.504 207.998  1.00 30.00           N
ATOM   3519  CD2 HIS C 521     150.773 166.844 206.509  1.00 30.00           C
ATOM   3520  CE1 HIS C 521     151.028 164.747 207.115  1.00 30.00           C
ATOM   3521  NE2 HIS C 521     150.484 165.546 206.193  1.00 30.00           N
ATOM   3522  N   PHE C 522     152.256 169.694 211.127  1.00196.19           N
ATOM   3523  CA  PHE C 522     152.858 170.843 211.853  1.00196.19           C
ATOM   3524  C   PHE C 522     153.446 170.363 213.181  1.00196.19           C
ATOM   3525  O   PHE C 522     154.523 170.845 213.568  1.00196.19           O
ATOM   3526  CB  PHE C 522     151.836 171.958 212.079  1.00196.19           C
ATOM   3527  CG  PHE C 522     152.430 173.232 212.623  1.00196.19           C
ATOM   3528  CD1 PHE C 522     153.544 173.803 212.031  1.00196.19           C
ATOM   3529  CD2 PHE C 522     151.877 173.861 213.726  1.00196.19           C
ATOM   3530  CE1 PHE C 522     154.090 174.975 212.526  1.00196.19           C
ATOM   3531  CE2 PHE C 522     152.422 175.036 214.219  1.00196.19           C
ATOM   3532  CZ  PHE C 522     153.528 175.589 213.619  1.00196.19           C
ATOM   3533  N   ASN C 523     152.753 169.442 213.855  1.00197.31           N
ATOM   3534  CA  ASN C 523     153.210 168.963 215.186  1.00197.31           C
ATOM   3535  C   ASN C 523     154.576 168.279 215.056  1.00197.31           C
ATOM   3536  O   ASN C 523     155.407 168.466 215.961  1.00197.31           O
ATOM   3537  CB  ASN C 523     152.159 168.079 215.858  1.00197.31           C
ATOM   3538  CG  ASN C 523     150.897 168.842 216.202  1.00197.31           C
ATOM   3539  OD1 ASN C 523     150.873 170.069 216.138  1.00197.31           O
ATOM   3540  ND2 ASN C 523     149.847 168.127 216.570  1.00197.31           N
ATOM   3541  N   ALA C 524     154.790 167.507 213.987  1.00197.83           N
ATOM   3542  CA  ALA C 524     156.078 166.799 213.793  1.00197.83           C
ATOM   3543  C   ALA C 524     157.231 167.808 213.752  1.00197.83           C
ATOM   3544  O   ALA C 524     158.271 167.540 214.379  1.00197.83           O
ATOM   3545  CB  ALA C 524     156.021 165.981 212.531  1.00 30.00           C
ATOM   3546  N   VAL C 525     157.057 168.915 213.027  1.00199.50           N
ATOM   3547  CA  VAL C 525     158.099 169.979 212.922  1.00199.50           C
ATOM   3548  C   VAL C 525     158.290 170.608 214.305  1.00199.50           C
ATOM   3549  O   VAL C 525     159.447 170.875 214.683  1.00199.50           O
ATOM   3550  CB  VAL C 525     157.702 171.036 211.875  1.00199.50           C
ATOM   3551  CG1 VAL C 525     158.795 172.073 211.676  1.00199.50           C
ATOM   3552  CG2 VAL C 525     157.323 170.397 210.549  1.00199.50           C
ATOM   3553  N   LEU C 526     157.191 170.818 215.034  1.00202.01           N
ATOM   3554  CA  LEU C 526     157.263 171.432 216.384  1.00202.01           C
ATOM   3555  C   LEU C 526     158.069 170.518 217.308  1.00202.01           C
ATOM   3556  O   LEU C 526     158.766 171.040 218.192  1.00202.01           O
ATOM   3557  CB  LEU C 526     155.850 171.674 216.918  1.00202.01           C
ATOM   3558  CG  LEU C 526     155.118 172.867 216.307  1.00202.01           C
ATOM   3559  CD1 LEU C 526     153.789 173.098 217.007  1.00202.01           C
ATOM   3560  CD2 LEU C 526     155.978 174.120 216.376  1.00202.01           C
ATOM   3561  N   GLU C 527     157.942 169.201 217.132  1.00202.50           N
ATOM   3562  CA  GLU C 527     158.694 168.247 217.986  1.00202.50           C
ATOM   3563  C   GLU C 527     160.198 168.483 217.796  1.00202.50           C
ATOM   3564  O   GLU C 527     160.924 168.467 218.808  1.00202.50           O
ATOM   3565  CB  GLU C 527     158.313 166.807 217.640  1.00202.50           C
ATOM   3566  N   GLU C 528     160.643 168.688 216.553  1.00205.78           N
ATOM   3567  CA  GLU C 528     162.086 168.922 216.263  1.00205.78           C
ATOM   3568  C   GLU C 528     162.586 170.247 216.851  1.00205.78           C
ATOM   3569  O   GLU C 528     163.713 170.252 217.377  1.00205.78           O
ATOM   3570  CB  GLU C 528     162.338 168.891 214.755  1.00205.78           C
ATOM   3571  N   PHE C 529     161.801 171.326 216.759  1.00208.94           N
ATOM   3572  CA  PHE C 529     162.299 172.661 217.197  1.00208.94           C
ATOM   3573  C   PHE C 529     161.419 173.236 218.310  1.00208.94           C
ATOM   3574  O   PHE C 529     160.205 173.386 218.095  1.00208.94           O
ATOM   3575  CB  PHE C 529     162.364 173.607 215.995  1.00 30.00           C
ATOM   3576  CG  PHE C 529     162.944 172.987 214.749  1.00 30.00           C
ATOM   3577  CD1 PHE C 529     164.307 172.771 214.631  1.00 30.00           C
ATOM   3578  CD2 PHE C 529     162.127 172.613 213.695  1.00 30.00           C
ATOM   3579  CE1 PHE C 529     164.839 172.195 213.489  1.00 30.00           C
ATOM   3580  CE2 PHE C 529     162.660 172.036 212.553  1.00 30.00           C
ATOM   3581  CZ  PHE C 529     164.015 171.830 212.451  1.00 30.00           C
ATOM   3582  N   PRO C 530     161.949 173.312 219.569  1.00211.37           N
ATOM   3583  CA  PRO C 530     161.161 173.734 220.722  1.00211.37           C
ATOM   3584  C   PRO C 530     161.324 175.207 221.099  1.00211.37           C
ATOM   3585  O   PRO C 530     160.597 175.633 221.943  1.00211.37           O
ATOM   3586  CB  PRO C 530     161.709 172.845 221.844  1.00211.37           C
ATOM   3587  CG  PRO C 530     163.185 172.736 221.538  1.00211.37           C
ATOM   3588  CD  PRO C 530     163.313 172.955 220.044  1.00211.37           C
ATOM   3589  O   MET C 531     160.319 178.667 220.749  1.00 30.00           O
ATOM   3590  N   MET C 531     162.314 175.913 220.552  1.00 30.00           N
ATOM   3591  CA  MET C 531     162.344 177.377 220.800  1.00 30.00           C
ATOM   3592  C   MET C 531     161.066 177.873 220.129  1.00 30.00           C
ATOM   3593  CB  MET C 531     163.551 178.030 220.122  1.00 30.00           C
ATOM   3594  CG  MET C 531     164.880 177.600 220.708  1.00 30.00           C
ATOM   3595  SD  MET C 531     165.140 178.250 222.377  1.00 30.00           S
ATOM   3596  CE  MET C 531     165.107 180.012 222.052  1.00 30.00           C
ATOM   3597  N   MET C 532     160.795 177.337 218.935  1.00211.85           N
ATOM   3598  CA  MET C 532     159.562 177.696 218.197  1.00211.85           C
ATOM   3599  C   MET C 532     158.354 177.245 219.021  1.00211.85           C
ATOM   3600  O   MET C 532     157.370 177.998 219.076  1.00211.85           O
ATOM   3601  CB  MET C 532     159.543 176.985 216.842  1.00 30.00           C
ATOM   3602  CG  MET C 532     160.806 177.210 216.038  1.00 30.00           C
ATOM   3603  SD  MET C 532     161.111 178.965 215.719  1.00 30.00           S
ATOM   3604  CE  MET C 532     159.626 179.399 214.814  1.00 30.00           C
ATOM   3605  N   ARG C 533     158.436 176.063 219.638  1.00211.90           N
ATOM   3606  CA  ARG C 533     157.282 175.542 220.413  1.00211.90           C
ATOM   3607  C   ARG C 533     157.006 176.511 221.565  1.00211.90           C
ATOM   3608  O   ARG C 533     155.833 176.832 221.780  1.00211.90           O
ATOM   3609  CB  ARG C 533     157.582 174.128 220.920  1.00 30.00           C
ATOM   3610  CG  ARG C 533     156.443 173.467 221.685  1.00 30.00           C
ATOM   3611  CD  ARG C 533     155.249 173.091 220.827  1.00 30.00           C
ATOM   3612  NE  ARG C 533     154.286 174.169 220.647  1.00 30.00           N
ATOM   3613  CZ  ARG C 533     153.223 174.367 221.418  1.00 30.00           C
ATOM   3614  NH1 ARG C 533     152.977 173.554 222.431  1.00 30.00           N
ATOM   3615  NH2 ARG C 533     152.406 175.376 221.172  1.00 30.00           N
ATOM   3616  N   ARG C 534     158.070 176.963 222.238  1.00375.44           N
ATOM   3617  CA  ARG C 534     157.936 177.923 223.365  1.00380.05           C
ATOM   3618  C   ARG C 534     157.286 179.209 222.848  1.00375.95           C
ATOM   3619  O   ARG C 534     156.363 179.706 223.510  1.00373.27           O
ATOM   3620  CB  ARG C 534     159.321 178.225 223.943  1.00 30.00           C
ATOM   3621  CG  ARG C 534     159.311 178.784 225.357  1.00 30.00           C
ATOM   3622  CD  ARG C 534     160.737 178.879 225.863  1.00 30.00           C
ATOM   3623  NE  ARG C 534     161.467 177.656 225.561  1.00 30.00           N
ATOM   3624  CZ  ARG C 534     162.754 177.460 225.822  1.00 30.00           C
ATOM   3625  NH1 ARG C 534     163.466 178.414 226.397  1.00 30.00           N
ATOM   3626  NH2 ARG C 534     163.325 176.311 225.507  1.00 30.00           N
ATOM   3627  N   ALA C 535     157.767 179.725 221.714  1.00366.98           N
ATOM   3628  CA  ALA C 535     157.202 180.976 221.161  1.00361.23           C
ATOM   3629  C   ALA C 535     155.704 180.784 220.900  1.00362.72           C
ATOM   3630  O   ALA C 535     154.923 181.683 221.254  1.00364.14           O
ATOM   3631  CB  ALA C 535     157.941 181.383 219.911  1.00 30.00           C
ATOM   3632  N   PHE C 536     155.317 179.630 220.349  1.00354.85           N
ATOM   3633  CA  PHE C 536     153.880 179.356 220.090  1.00345.33           C
ATOM   3634  C   PHE C 536     153.124 179.316 221.421  1.00343.39           C
ATOM   3635  O   PHE C 536     151.997 179.836 221.478  1.00341.51           O
ATOM   3636  CB  PHE C 536     153.694 178.109 219.221  1.00 30.00           C
ATOM   3637  CG  PHE C 536     153.984 178.333 217.758  1.00 30.00           C
ATOM   3638  CD1 PHE C 536     153.226 179.223 217.015  1.00 30.00           C
ATOM   3639  CD2 PHE C 536     155.013 177.659 217.122  1.00 30.00           C
ATOM   3640  CE1 PHE C 536     153.494 179.436 215.672  1.00 30.00           C
ATOM   3641  CE2 PHE C 536     155.283 177.874 215.780  1.00 30.00           C
ATOM   3642  CZ  PHE C 536     154.521 178.761 215.056  1.00 30.00           C
ATOM   3643  N   GLU C 537     153.731 178.729 222.456  1.00343.89           N
ATOM   3644  CA  GLU C 537     153.082 178.657 223.790  1.00348.00           C
ATOM   3645  C   GLU C 537     152.867 180.076 224.320  1.00353.03           C
ATOM   3646  O   GLU C 537     151.775 180.342 224.844  1.00357.49           O
ATOM   3647  CB  GLU C 537     153.949 177.861 224.766  1.00 30.00           C
ATOM   3648  CG  GLU C 537     154.040 176.385 224.431  1.00 30.00           C
ATOM   3649  CD  GLU C 537     155.172 175.654 225.132  1.00 30.00           C
ATOM   3650  OE1 GLU C 537     155.861 176.287 225.956  1.00 30.00           O
ATOM   3651  OE2 GLU C 537     155.365 174.456 224.848  1.00 30.00           O
ATOM   3652  N   THR C 538     153.865 180.952 224.168  1.00355.76           N
ATOM   3653  CA  THR C 538     153.738 182.355 224.646  1.00359.66           C
ATOM   3654  C   THR C 538     152.627 183.051 223.856  1.00361.64           C
ATOM   3655  O   THR C 538     151.850 183.795 224.474  1.00357.96           O
ATOM   3656  CB  THR C 538     155.073 183.112 224.620  1.00 30.00           C
ATOM   3657  OG1 THR C 538     155.520 183.261 223.273  1.00 30.00           O
ATOM   3658  CG2 THR C 538     156.145 182.450 225.459  1.00 30.00           C
ATOM   3659  N   VAL C 539     152.547 182.785 222.548  1.00362.28           N
ATOM   3660  CA  VAL C 539     151.490 183.412 221.702  1.00364.02           C
ATOM   3661  C   VAL C 539     150.131 182.957 222.242  1.00357.48           C
ATOM   3662  O   VAL C 539     149.249 183.821 222.434  1.00351.05           O
ATOM   3663  CB  VAL C 539     151.669 183.020 220.223  1.00 30.00           C
ATOM   3664  CG1 VAL C 539     150.395 183.203 219.412  1.00 30.00           C
ATOM   3665  CG2 VAL C 539     152.831 183.757 219.577  1.00 30.00           C
ATOM   3666  N   ALA C 540     150.002 181.665 222.553  1.00351.83           N
ATOM   3667  CA  ALA C 540     148.719 181.124 223.056  1.00349.15           C
ATOM   3668  C   ALA C 540     148.381 181.780 224.397  1.00348.90           C
ATOM   3669  O   ALA C 540     147.208 182.134 224.596  1.00349.57           O
ATOM   3670  CB  ALA C 540     148.810 179.624 223.179  1.00 30.00           C
ATOM   3671  N   MET C 541     149.381 181.950 225.266  1.00353.89           N
ATOM   3672  CA  MET C 541     149.145 182.569 226.596  1.00360.42           C
ATOM   3673  C   MET C 541     148.668 184.012 226.407  1.00367.90           C
ATOM   3674  O   MET C 541     147.724 184.406 227.104  1.00369.86           O
ATOM   3675  CB  MET C 541     150.421 182.559 227.444  1.00 30.00           C
ATOM   3676  CG  MET C 541     150.802 181.180 227.944  1.00 30.00           C
ATOM   3677  SD  MET C 541     149.493 180.412 228.932  1.00 30.00           S
ATOM   3678  CE  MET C 541     149.334 181.602 230.262  1.00 30.00           C
ATOM   3679  N   ASP C 542     149.283 184.751 225.480  1.00371.71           N
ATOM   3680  CA  ASP C 542     148.879 186.157 225.215  1.00372.04           C
ATOM   3681  C   ASP C 542     147.439 186.174 224.694  1.00364.69           C
ATOM   3682  O   ASP C 542     146.677 187.066 225.098  1.00356.93           O
ATOM   3683  CB  ASP C 542     149.846 186.844 224.248  1.00 30.00           C
ATOM   3684  CG  ASP C 542     151.265 186.936 224.780  1.00 30.00           C
ATOM   3685  OD1 ASP C 542     151.465 186.629 225.972  1.00 30.00           O
ATOM   3686  OD2 ASP C 542     152.160 187.306 223.995  1.00 30.00           O
ATOM   3687  O   ARG C 543     143.652 185.503 224.419  1.00 30.00           O
ATOM   3688  N   ARG C 543     147.093 185.220 223.826  1.00 30.00           N
ATOM   3689  CA  ARG C 543     145.715 185.143 223.273  1.00 30.00           C
ATOM   3690  C   ARG C 543     144.731 184.879 224.418  1.00 30.00           C
ATOM   3691  CB  ARG C 543     145.652 184.052 222.200  1.00 30.00           C
ATOM   3692  CG  ARG C 543     145.518 184.571 220.775  1.00 30.00           C
ATOM   3693  CD  ARG C 543     146.310 185.832 220.482  1.00 30.00           C
ATOM   3694  NE  ARG C 543     147.753 185.696 220.619  1.00 30.00           N
ATOM   3695  CZ  ARG C 543     148.612 186.698 220.478  1.00 30.00           C
ATOM   3696  NH1 ARG C 543     148.171 187.911 220.194  1.00 30.00           N
ATOM   3697  NH2 ARG C 543     149.908 186.487 220.623  1.00 30.00           N
TER    3698      ARG C 543
HETATM 3699  CAA DRG C 601     177.836 159.867 160.795  1.00 20.00           C
HETATM 3700  CAB DRG C 601     178.443 159.070 161.950  1.00 20.00           C
HETATM 3701  CAC DRG C 601     177.812 157.692 162.018  1.00 20.00           C
HETATM 3702  CAD DRG C 601     178.144 159.785 163.251  1.00 20.00           C
HETATM 3703  CAE DRG C 601     176.633 159.927 163.381  1.00 20.00           C
HETATM 3704  CAF DRG C 601     176.302 160.013 164.855  1.00 20.00           C
HETATM 3705  CAG DRG C 601     175.475 161.251 165.104  1.00 20.00           C
HETATM 3706  CAH DRG C 601     174.215 160.833 165.844  1.00 20.00           C
HETATM 3707  CAI DRG C 601     176.254 162.192 166.004  1.00 20.00           C
HETATM 3708  CAJ DRG C 601     177.617 162.591 165.414  1.00 20.00           C
HETATM 3709  CAK DRG C 601     177.857 164.029 165.910  1.00 20.00           C
HETATM 3710  CAL DRG C 601     176.645 164.270 166.789  1.00 20.00           C
HETATM 3711  CAM DRG C 601     175.576 163.511 166.041  1.00 20.00           C
HETATM 3712  CAN DRG C 601     175.309 164.082 164.641  1.00 20.00           C
HETATM 3713  CAO DRG C 601     174.289 163.509 166.833  1.00 20.00           C
HETATM 3714  CAP DRG C 601     173.869 164.950 167.051  1.00 20.00           C
HETATM 3715  CAQ DRG C 601     174.982 165.664 167.814  1.00 20.00           C
HETATM 3716  CAR DRG C 601     176.232 165.716 166.947  1.00 20.00           C
HETATM 3717  CAS DRG C 601     177.349 166.498 167.637  1.00 20.00           C
HETATM 3718  CAT DRG C 601     176.962 167.589 168.423  1.00 20.00           C
HETATM 3719  CAU DRG C 601     175.625 167.848 168.734  1.00 20.00           C
HETATM 3720  CAV DRG C 601     175.357 168.976 169.522  1.00 20.00           C
HETATM 3721  CAW DRG C 601     174.557 167.064 168.243  1.00 20.00           C
HETATM 3722  CAX DRG C 601     173.971 167.801 167.048  1.00 20.00           C
HETATM 3723  CAY DRG C 601     173.462 166.858 169.272  1.00 20.00           C
HETATM 3724  CAZ DRG C 601     173.034 168.170 169.865  1.00 20.00           C
HETATM 3725  CBA DRG C 601     174.250 168.720 170.559  1.00 20.00           C
HETATM 3726  CBC DRG C 601     174.927 170.274 172.052  1.00 20.00           C
HETATM 3727  CBE DRG C 601     174.588 170.388 173.538  1.00 20.00           C
HETATM 3728  CBF DRG C 601     174.974 171.776 174.064  1.00 20.00           C
HETATM 3729  CBG DRG C 601     176.456 172.050 173.813  1.00 20.00           C
HETATM 3730  OBB DRG C 601     173.897 169.923 171.251  1.00 20.00           O
HETATM 3731  OBD DRG C 601     176.064 170.489 171.643  1.00 20.00           O
HETATM 3732  OBH DRG C 601     176.743 172.675 172.773  1.00 20.00           O
HETATM 3733  OBI DRG C 601     177.268 171.631 174.662  1.00 20.00           O
TER    3734      DRG C 601
ATOM   3735  N   GLY A  50     158.544 100.395 173.010  1.00145.57           N
ATOM   3736  CA  GLY A  50     157.178 100.883 172.999  1.00145.57           C
ATOM   3737  C   GLY A  50     156.986 102.134 173.829  1.00145.57           C
ATOM   3738  O   GLY A  50     155.865 102.601 174.022  1.00145.57           O
ATOM   3739  N   THR A  51     158.093 102.690 174.321  1.00143.22           N
ATOM   3740  CA  THR A  51     158.011 103.891 175.142  1.00143.22           C
ATOM   3741  C   THR A  51     157.967 105.147 174.281  1.00143.22           C
ATOM   3742  O   THR A  51     157.818 106.259 174.797  1.00143.22           O
ATOM   3743  CB  THR A  51     159.193 103.950 176.105  1.00143.22           C
ATOM   3744  OG1 THR A  51     160.410 104.046 175.358  1.00143.22           O
ATOM   3745  CG2 THR A  51     159.232 102.698 176.954  1.00143.22           C
ATOM   3746  N   LEU A  52     158.105 104.988 172.965  1.00140.04           N
ATOM   3747  CA  LEU A  52     158.094 106.115 172.043  1.00140.04           C
ATOM   3748  C   LEU A  52     156.735 106.787 171.931  1.00140.04           C
ATOM   3749  O   LEU A  52     156.670 107.931 171.477  1.00140.04           O
ATOM   3750  CB  LEU A  52     158.542 105.662 170.655  1.00140.04           C
ATOM   3751  CG  LEU A  52     160.004 105.244 170.540  1.00140.04           C
ATOM   3752  CD1 LEU A  52     160.273 104.677 169.166  1.00140.04           C
ATOM   3753  CD2 LEU A  52     160.909 106.427 170.818  1.00140.04           C
ATOM   3754  N   LEU A  53     155.658 106.113 172.325  1.00142.17           N
ATOM   3755  CA  LEU A  53     154.348 106.734 172.273  1.00142.17           C
ATOM   3756  C   LEU A  53     154.097 107.630 173.476  1.00142.17           C
ATOM   3757  O   LEU A  53     153.183 108.457 173.439  1.00142.17           O
ATOM   3758  CB  LEU A  53     153.268 105.663 172.195  1.00142.17           C
ATOM   3759  CG  LEU A  53     153.431 104.705 171.018  1.00142.17           C
ATOM   3760  CD1 LEU A  53     152.323 103.667 171.022  1.00142.17           C
ATOM   3761  CD2 LEU A  53     153.482 105.453 169.708  1.00142.17           C
ATOM   3762  N   GLN A  54     154.827 107.420 174.572  1.00144.52           N
ATOM   3763  CA  GLN A  54     154.529 108.172 175.821  1.00144.52           C
ATOM   3764  C   GLN A  54     155.396 109.430 175.892  1.00144.52           C
ATOM   3765  O   GLN A  54     156.467 109.437 175.264  1.00144.52           O
ATOM   3766  CB  GLN A  54     154.764 107.254 177.020  1.00144.52           C
ATOM   3767  CG  GLN A  54     154.040 105.922 176.896  1.00144.52           C
ATOM   3768  CD  GLN A  54     154.575 104.896 177.863  1.00144.52           C
ATOM   3769  OE1 GLN A  54     154.978 105.216 178.978  1.00144.52           O
ATOM   3770  NE2 GLN A  54     154.580 103.645 177.435  1.00144.52           N
ATOM   3771  N   PRO A  55     154.986 110.495 176.615  1.00139.19           N
ATOM   3772  CA  PRO A  55     155.770 111.721 176.648  1.00139.19           C
ATOM   3773  C   PRO A  55     157.143 111.461 177.281  1.00139.19           C
ATOM   3774  O   PRO A  55     157.199 110.854 178.329  1.00139.19           O
ATOM   3775  CB  PRO A  55     154.940 112.668 177.527  1.00139.19           C
ATOM   3776  CG  PRO A  55     154.024 111.759 178.314  1.00139.19           C
ATOM   3777  CD  PRO A  55     153.755 110.585 177.399  1.00139.19           C
ATOM   3778  N   THR A  56     158.214 111.926 176.637  1.00144.00           N
ATOM   3779  CA  THR A  56     159.583 111.772 177.197  1.00144.00           C
ATOM   3780  C   THR A  56     159.829 112.879 178.228  1.00144.00           C
ATOM   3781  O   THR A  56     159.046 113.842 178.250  1.00144.00           O
ATOM   3782  CB  THR A  56     160.637 111.770 176.084  1.00144.00           C
ATOM   3783  OG1 THR A  56     160.627 113.055 175.463  1.00144.00           O
ATOM   3784  CG2 THR A  56     160.388 110.700 175.044  1.00144.00           C
ATOM   3785  N   VAL A  57     160.879 112.792 179.036  1.00141.89           N
ATOM   3786  CA  VAL A  57     161.136 113.845 180.013  1.00141.89           C
ATOM   3787  C   VAL A  57     162.174 114.789 179.418  1.00141.89           C
ATOM   3788  O   VAL A  57     163.316 114.410 179.201  1.00141.89           O
ATOM   3789  CB  VAL A  57     161.638 113.258 181.343  1.00141.89           C
ATOM   3790  CG1 VAL A  57     161.372 114.222 182.485  1.00141.89           C
ATOM   3791  CG2 VAL A  57     160.949 111.933 181.623  1.00141.89           C
ATOM   3792  N   ASN A  58     161.766 116.027 179.170  1.00144.11           N
ATOM   3793  CA  ASN A  58     162.617 117.036 178.549  1.00144.11           C
ATOM   3794  C   ASN A  58     162.309 118.438 179.062  1.00144.11           C
ATOM   3795  O   ASN A  58     161.380 118.619 179.836  1.00144.11           O
ATOM   3796  CB  ASN A  58     162.471 116.970 177.034  1.00144.11           C
ATOM   3797  CG  ASN A  58     161.024 116.948 176.594  1.00144.11           C
ATOM   3798  OD1 ASN A  58     160.304 117.929 176.753  1.00144.11           O
ATOM   3799  ND2 ASN A  58     160.590 115.827 176.034  1.00144.11           N
ATOM   3800  N   LYS A  59     163.070 119.433 178.626  1.00143.05           N
ATOM   3801  CA  LYS A  59     162.861 120.795 179.106  1.00143.05           C
ATOM   3802  C   LYS A  59     161.438 121.269 178.845  1.00143.05           C
ATOM   3803  O   LYS A  59     160.865 121.944 179.681  1.00143.05           O
ATOM   3804  CB  LYS A  59     163.894 121.739 178.510  1.00143.05           C
ATOM   3805  CG  LYS A  59     165.259 121.611 179.169  1.00143.05           C
ATOM   3806  CD  LYS A  59     166.325 122.396 178.423  1.00143.05           C
ATOM   3807  CE  LYS A  59     167.099 121.527 177.444  1.00143.05           C
ATOM   3808  NZ  LYS A  59     168.203 120.781 178.110  1.00143.05           N
ATOM   3809  N   PHE A  60     160.867 120.919 177.703  1.00141.12           N
ATOM   3810  CA  PHE A  60     159.482 121.218 177.408  1.00141.12           C
ATOM   3811  C   PHE A  60     158.551 120.438 178.328  1.00141.12           C
ATOM   3812  O   PHE A  60     157.542 120.951 178.789  1.00141.12           O
ATOM   3813  CB  PHE A  60     159.138 120.889 175.972  1.00 30.00           C
ATOM   3814  CG  PHE A  60     157.714 121.153 175.642  1.00 30.00           C
ATOM   3815  CD1 PHE A  60     157.184 122.409 175.820  1.00 30.00           C
ATOM   3816  CD2 PHE A  60     156.905 120.153 175.171  1.00 30.00           C
ATOM   3817  CE1 PHE A  60     155.865 122.668 175.521  1.00 30.00           C
ATOM   3818  CE2 PHE A  60     155.585 120.399 174.874  1.00 30.00           C
ATOM   3819  CZ  PHE A  60     155.061 121.659 175.048  1.00 30.00           C
ATOM   3820  N   SER A  61     158.897 119.182 178.575  1.00143.14           N
ATOM   3821  CA  SER A  61     158.113 118.303 179.428  1.00143.14           C
ATOM   3822  C   SER A  61     158.118 118.759 180.878  1.00143.14           C
ATOM   3823  O   SER A  61     157.063 118.762 181.521  1.00143.14           O
ATOM   3824  CB  SER A  61     158.648 116.880 179.330  1.00143.14           C
ATOM   3825  OG  SER A  61     157.937 116.013 180.188  1.00143.14           O
ATOM   3826  N   LEU A  62     159.287 119.060 181.420  1.00143.37           N
ATOM   3827  CA  LEU A  62     159.329 119.467 182.803  1.00143.37           C
ATOM   3828  C   LEU A  62     158.567 120.758 182.965  1.00143.37           C
ATOM   3829  O   LEU A  62     157.794 120.911 183.897  1.00143.37           O
ATOM   3830  CB  LEU A  62     160.763 119.659 183.278  1.00143.37           C
ATOM   3831  CG  LEU A  62     161.671 118.439 183.258  1.00143.37           C
ATOM   3832  CD1 LEU A  62     162.915 118.698 184.084  1.00143.37           C
ATOM   3833  CD2 LEU A  62     160.930 117.229 183.782  1.00143.37           C
ATOM   3834  N   ARG A  63     158.776 121.694 182.052  1.00142.82           N
ATOM   3835  CA  ARG A  63     158.096 122.968 182.147  1.00142.82           C
ATOM   3836  C   ARG A  63     156.590 122.877 182.011  1.00142.82           C
ATOM   3837  O   ARG A  63     155.858 123.476 182.781  1.00142.82           O
ATOM   3838  CB  ARG A  63     158.621 123.900 181.067  1.00142.82           C
ATOM   3839  CG  ARG A  63     159.972 124.523 181.360  1.00142.82           C
ATOM   3840  CD  ARG A  63     160.582 125.023 180.067  1.00142.82           C
ATOM   3841  NE  ARG A  63     160.955 126.426 180.130  1.00142.82           N
ATOM   3842  CZ  ARG A  63     162.206 126.858 180.153  1.00142.82           C
ATOM   3843  NH1 ARG A  63     163.202 125.991 180.122  1.00142.82           N
ATOM   3844  NH2 ARG A  63     162.464 128.152 180.202  1.00142.82           N
ATOM   3845  N   VAL A  64     156.129 122.131 181.022  1.00140.48           N
ATOM   3846  CA  VAL A  64     154.697 121.971 180.777  1.00140.48           C
ATOM   3847  C   VAL A  64     153.888 121.176 181.806  1.00140.48           C
ATOM   3848  O   VAL A  64     152.738 121.491 182.070  1.00140.48           O
ATOM   3849  CB  VAL A  64     154.421 121.459 179.360  1.00140.48           C
ATOM   3850  CG1 VAL A  64     154.805 120.000 179.249  1.00140.48           C
ATOM   3851  CG2 VAL A  64     152.969 121.673 179.001  1.00140.48           C
ATOM   3852  N   PHE A  65     154.487 120.124 182.353  1.00145.39           N
ATOM   3853  CA  PHE A  65     153.814 119.210 183.318  1.00145.39           C
ATOM   3854  C   PHE A  65     154.268 119.481 184.753  1.00145.39           C
ATOM   3855  O   PHE A  65     153.398 119.605 185.632  1.00145.39           O
ATOM   3856  CB  PHE A  65     154.030 117.743 182.937  1.00 30.00           C
ATOM   3857  CG  PHE A  65     153.395 117.320 181.637  1.00 30.00           C
ATOM   3858  CD1 PHE A  65     152.047 117.533 181.404  1.00 30.00           C
ATOM   3859  CD2 PHE A  65     154.143 116.697 180.653  1.00 30.00           C
ATOM   3860  CE1 PHE A  65     151.464 117.143 180.210  1.00 30.00           C
ATOM   3861  CE2 PHE A  65     153.559 116.305 179.459  1.00 30.00           C
ATOM   3862  CZ  PHE A  65     152.221 116.531 179.240  1.00 30.00           C
ATOM   3863  N   GLY A  66     155.568 119.532 185.005  1.00147.05           N
ATOM   3864  CA  GLY A  66     156.051 119.730 186.354  1.00147.05           C
ATOM   3865  C   GLY A  66     157.374 119.018 186.533  1.00147.05           C
ATOM   3866  O   GLY A  66     158.131 118.875 185.589  1.00147.05           O
ATOM   3867  N   SER A  67     157.654 118.569 187.746  1.00151.84           N
ATOM   3868  CA  SER A  67     158.909 117.896 188.048  1.00151.84           C
ATOM   3869  C   SER A  67     158.929 116.508 187.444  1.00151.84           C
ATOM   3870  O   SER A  67     157.929 116.041 186.928  1.00151.84           O
ATOM   3871  CB  SER A  67     159.180 117.853 189.557  1.00151.84           C
ATOM   3872  OG  SER A  67     158.829 116.608 190.139  1.00151.84           O
ATOM   3873  N   HIS A  68     160.073 115.846 187.515  1.00152.16           N
ATOM   3874  CA  HIS A  68     160.202 114.533 186.919  1.00152.16           C
ATOM   3875  C   HIS A  68     159.128 113.613 187.484  1.00152.16           C
ATOM   3876  O   HIS A  68     158.576 112.797 186.762  1.00152.16           O
ATOM   3877  CB  HIS A  68     161.594 113.970 187.188  1.00152.16           C
ATOM   3878  CG  HIS A  68     161.750 112.536 186.800  1.00152.16           C
ATOM   3879  ND1 HIS A  68     161.042 111.520 187.401  1.00152.16           N
ATOM   3880  CD2 HIS A  68     162.545 111.943 185.878  1.00152.16           C
ATOM   3881  CE1 HIS A  68     161.388 110.365 186.863  1.00152.16           C
ATOM   3882  NE2 HIS A  68     162.298 110.593 185.936  1.00152.16           N
ATOM   3883  N   LYS A  69     158.824 113.739 188.766  1.00152.63           N
ATOM   3884  CA  LYS A  69     157.775 112.930 189.373  1.00152.63           C
ATOM   3885  C   LYS A  69     156.446 113.270 188.722  1.00152.63           C
ATOM   3886  O   LYS A  69     155.615 112.408 188.520  1.00152.63           O
ATOM   3887  CB  LYS A  69     157.689 113.173 190.876  1.00152.63           C
ATOM   3888  N   ALA A  70     156.257 114.547 188.418  1.00152.52           N
ATOM   3889  CA  ALA A  70     155.034 115.060 187.803  1.00152.52           C
ATOM   3890  C   ALA A  70     154.746 114.507 186.415  1.00152.52           C
ATOM   3891  O   ALA A  70     153.599 114.265 186.064  1.00152.52           O
ATOM   3892  CB  ALA A  70     155.092 116.575 187.747  1.00152.52           C
ATOM   3893  N   VAL A  71     155.795 114.363 185.620  1.00151.91           N
ATOM   3894  CA  VAL A  71     155.716 113.833 184.258  1.00151.91           C
ATOM   3895  C   VAL A  71     155.305 112.357 184.214  1.00151.91           C
ATOM   3896  O   VAL A  71     154.587 111.939 183.326  1.00151.91           O
ATOM   3897  CB  VAL A  71     157.004 114.164 183.451  1.00151.91           C
ATOM   3898  CG1 VAL A  71     157.467 113.049 182.522  1.00151.91           C
ATOM   3899  CG2 VAL A  71     156.813 115.450 182.679  1.00151.91           C
ATOM   3900  N   GLU A  72     155.782 111.580 185.172  1.00155.15           N
ATOM   3901  CA  GLU A  72     155.501 110.155 185.217  1.00155.15           C
ATOM   3902  C   GLU A  72     154.032 109.860 185.322  1.00155.15           C
ATOM   3903  O   GLU A  72     153.572 108.862 184.799  1.00155.15           O
ATOM   3904  CB  GLU A  72     156.275 109.486 186.333  1.00 30.00           C
ATOM   3905  CG  GLU A  72     157.762 109.532 186.068  1.00 30.00           C
ATOM   3906  CD  GLU A  72     158.572 108.862 187.144  1.00 30.00           C
ATOM   3907  OE1 GLU A  72     157.972 108.387 188.130  1.00 30.00           O
ATOM   3908  OE2 GLU A  72     159.809 108.818 186.998  1.00 30.00           O
ATOM   3909  N   ILE A  73     153.294 110.706 186.016  1.00154.14           N
ATOM   3910  CA  ILE A  73     151.865 110.503 186.144  1.00154.14           C
ATOM   3911  C   ILE A  73     151.201 110.573 184.777  1.00154.14           C
ATOM   3912  O   ILE A  73     150.266 109.835 184.495  1.00154.14           O
ATOM   3913  CB  ILE A  73     151.231 111.529 187.076  1.00 30.00           C
ATOM   3914  CG1 ILE A  73     151.937 111.491 188.425  1.00 30.00           C
ATOM   3915  CG2 ILE A  73     149.748 111.244 187.225  1.00 30.00           C
ATOM   3916  CD1 ILE A  73     151.161 112.151 189.535  1.00 30.00           C
ATOM   3917  N   GLU A  74     151.676 111.482 183.935  1.00155.15           N
ATOM   3918  CA  GLU A  74     151.144 111.629 182.584  1.00155.15           C
ATOM   3919  C   GLU A  74     151.406 110.400 181.734  1.00155.15           C
ATOM   3920  O   GLU A  74     150.556 109.971 180.983  1.00155.15           O
ATOM   3921  CB  GLU A  74     151.732 112.854 181.901  1.00155.15           C
ATOM   3922  CG  GLU A  74     151.181 113.095 180.508  1.00155.15           C
ATOM   3923  CD  GLU A  74     149.685 113.306 180.500  1.00155.15           C
ATOM   3924  OE1 GLU A  74     149.182 113.962 179.574  1.00155.15           O
ATOM   3925  OE2 GLU A  74     149.013 112.820 181.422  1.00155.15           O
ATOM   3926  N   GLN A  75     152.591 109.830 181.855  1.00151.91           N
ATOM   3927  CA  GLN A  75     152.927 108.646 181.089  1.00151.91           C
ATOM   3928  C   GLN A  75     152.000 107.529 181.492  1.00151.91           C
ATOM   3929  O   GLN A  75     151.587 106.734 180.669  1.00151.91           O
ATOM   3930  CB  GLN A  75     154.369 108.233 181.318  1.00 30.00           C
ATOM   3931  CG  GLN A  75     155.356 109.347 181.065  1.00 30.00           C
ATOM   3932  CD  GLN A  75     156.773 108.867 181.183  1.00 30.00           C
ATOM   3933  OE1 GLN A  75     157.016 107.681 181.358  1.00 30.00           O
ATOM   3934  NE2 GLN A  75     157.716 109.781 181.091  1.00 30.00           N
ATOM   3935  N   GLU A  76     151.678 107.463 182.771  1.00154.78           N
ATOM   3936  CA  GLU A  76     150.790 106.431 183.259  1.00154.78           C
ATOM   3937  C   GLU A  76     149.450 106.606 182.582  1.00154.78           C
ATOM   3938  O   GLU A  76     148.790 105.641 182.231  1.00154.78           O
ATOM   3939  CB  GLU A  76     150.634 106.528 184.771  1.00154.78           C
ATOM   3940  N   ARG A  77     149.041 107.849 182.399  1.00153.12           N
ATOM   3941  CA  ARG A  77     147.759 108.125 181.770  1.00153.12           C
ATOM   3942  C   ARG A  77     147.671 107.612 180.339  1.00153.12           C
ATOM   3943  O   ARG A  77     146.648 107.071 179.941  1.00153.12           O
ATOM   3944  CB  ARG A  77     147.488 109.622 181.795  1.00 30.00           C
ATOM   3945  CG  ARG A  77     146.041 110.006 181.597  1.00 30.00           C
ATOM   3946  CD  ARG A  77     145.903 111.507 181.744  1.00 30.00           C
ATOM   3947  NE  ARG A  77     144.722 112.021 181.067  1.00 30.00           N
ATOM   3948  CZ  ARG A  77     144.661 113.219 180.505  1.00 30.00           C
ATOM   3949  NH1 ARG A  77     143.551 113.623 179.910  1.00 30.00           N
ATOM   3950  NH2 ARG A  77     145.716 114.012 180.536  1.00 30.00           N
ATOM   3951  N   VAL A  78     148.734 107.782 179.562  1.00152.79           N
ATOM   3952  CA  VAL A  78     148.733 107.318 178.177  1.00152.79           C
ATOM   3953  C   VAL A  78     148.600 105.806 178.143  1.00152.79           C
ATOM   3954  O   VAL A  78     147.911 105.263 177.302  1.00152.79           O
ATOM   3955  CB  VAL A  78     149.967 107.794 177.384  1.00152.79           C
ATOM   3956  CG1 VAL A  78     150.053 107.086 176.050  1.00152.79           C
ATOM   3957  CG2 VAL A  78     149.901 109.290 177.154  1.00152.79           C
ATOM   3958  N   LYS A  79     149.258 105.131 179.071  1.00156.37           N
ATOM   3959  CA  LYS A  79     149.208 103.677 179.140  1.00156.37           C
ATOM   3960  C   LYS A  79     147.810 103.119 179.383  1.00156.37           C
ATOM   3961  O   LYS A  79     147.452 102.083 178.833  1.00156.37           O
ATOM   3962  CB  LYS A  79     150.154 103.162 180.214  1.00 30.00           C
ATOM   3963  CG  LYS A  79     151.560 102.938 179.707  1.00 30.00           C
ATOM   3964  CD  LYS A  79     152.412 102.195 180.719  1.00 30.00           C
ATOM   3965  CE  LYS A  79     153.771 101.863 180.131  1.00 30.00           C
ATOM   3966  NZ  LYS A  79     154.826 101.809 181.175  1.00 30.00           N
ATOM   3967  N   SER A  80     147.001 103.854 180.138  1.00161.05           N
ATOM   3968  CA  SER A  80     145.636 103.445 180.453  1.00161.05           C
ATOM   3969  C   SER A  80     144.739 103.278 179.230  1.00161.05           C
ATOM   3970  O   SER A  80     143.916 102.371 179.199  1.00161.05           O
ATOM   3971  CB  SER A  80     144.991 104.430 181.426  1.00161.05           C
ATOM   3972  OG  SER A  80     143.583 104.262 181.466  1.00161.05           O
ATOM   3973  N   ALA A  81     144.875 104.149 178.236  1.00165.13           N
ATOM   3974  CA  ALA A  81     144.060 104.045 177.026  1.00165.13           C
ATOM   3975  C   ALA A  81     144.385 102.761 176.255  1.00165.13           C
ATOM   3976  O   ALA A  81     145.523 102.301 176.232  1.00165.13           O
ATOM   3977  CB  ALA A  81     144.237 105.270 176.156  1.00165.13           C
ATOM   3978  N   GLY A  82     143.374 102.187 175.620  1.00172.32           N
ATOM   3979  CA  GLY A  82     143.514 100.929 174.907  1.00172.32           C
ATOM   3980  C   GLY A  82     144.446 100.768 173.719  1.00172.32           C
ATOM   3981  O   GLY A  82     144.625 101.669 172.908  1.00172.32           O
ATOM   3982  N   ALA A  83     145.053  99.587 173.633  1.00172.44           N
ATOM   3983  CA  ALA A  83     145.953  99.267 172.538  1.00172.44           C
ATOM   3984  C   ALA A  83     147.051 100.313 172.508  1.00172.44           C
ATOM   3985  O   ALA A  83     147.708 100.541 173.521  1.00172.44           O
ATOM   3986  CB  ALA A  83     145.197  99.184 171.221  1.00172.44           C
ATOM   3987  N   TRP A  84     147.260 100.943 171.359  1.00168.94           N
ATOM   3988  CA  TRP A  84     148.276 101.963 171.248  1.00168.94           C
ATOM   3989  C   TRP A  84     147.616 103.314 171.027  1.00168.94           C
ATOM   3990  O   TRP A  84     146.810 103.463 170.117  1.00168.94           O
ATOM   3991  CB  TRP A  84     149.186 101.649 170.070  1.00168.94           C
ATOM   3992  CG  TRP A  84     149.585 100.204 169.972  1.00168.94           C
ATOM   3993  CD1 TRP A  84     148.874  99.198 169.390  1.00168.94           C
ATOM   3994  CD2 TRP A  84     150.798  99.610 170.453  1.00168.94           C
ATOM   3995  NE1 TRP A  84     149.564  98.013 169.481  1.00168.94           N
ATOM   3996  CE2 TRP A  84     150.748  98.239 170.132  1.00168.94           C
ATOM   3997  CE3 TRP A  84     151.919 100.103 171.128  1.00168.94           C
ATOM   3998  CZ2 TRP A  84     151.774  97.358 170.461  1.00168.94           C
ATOM   3999  CZ3 TRP A  84     152.936  99.223 171.455  1.00168.94           C
ATOM   4000  CH2 TRP A  84     152.857  97.869 171.120  1.00168.94           C
ATOM   4001  N   ILE A  85     147.960 104.286 171.867  1.00151.09           N
ATOM   4002  CA  ILE A  85     147.434 105.679 171.752  1.00151.09           C
ATOM   4003  C   ILE A  85     148.653 106.597 171.756  1.00151.09           C
ATOM   4004  O   ILE A  85     149.537 106.380 172.600  1.00151.09           O
ATOM   4005  CB  ILE A  85     146.441 106.005 172.881  1.00151.09           C
ATOM   4006  CG1 ILE A  85     145.125 105.242 172.711  1.00151.09           C
ATOM   4007  CG2 ILE A  85     146.205 107.503 172.987  1.00151.09           C
ATOM   4008  CD1 ILE A  85     144.338 105.636 171.487  1.00151.09           C
ATOM   4009  N   ILE A  86     148.717 107.551 170.826  1.00137.58           N
ATOM   4010  CA  ILE A  86     149.933 108.405 170.709  1.00137.58           C
ATOM   4011  C   ILE A  86     149.676 109.726 171.436  1.00137.58           C
ATOM   4012  O   ILE A  86     148.626 110.325 171.207  1.00137.58           O
ATOM   4013  CB  ILE A  86     150.303 108.611 169.228  1.00137.58           C
ATOM   4014  CG1 ILE A  86     150.025 107.357 168.396  1.00137.58           C
ATOM   4015  CG2 ILE A  86     151.744 109.072 169.088  1.00137.58           C
ATOM   4016  CD1 ILE A  86     150.376 107.500 166.934  1.00137.58           C
ATOM   4017  N   HIS A  87     150.583 110.129 172.321  1.00128.81           N
ATOM   4018  CA  HIS A  87     150.456 111.432 173.021  1.00128.81           C
ATOM   4019  C   HIS A  87     150.771 112.520 171.995  1.00128.81           C
ATOM   4020  O   HIS A  87     151.398 112.204 170.978  1.00128.81           O
ATOM   4021  CB  HIS A  87     151.411 111.397 174.222  1.00 30.00           C
ATOM   4022  CG  HIS A  87     151.307 112.508 175.211  1.00 30.00           C
ATOM   4023  ND1 HIS A  87     152.140 113.606 175.172  1.00 30.00           N
ATOM   4024  CD2 HIS A  87     150.532 112.662 176.304  1.00 30.00           C
ATOM   4025  CE1 HIS A  87     151.857 114.408 176.175  1.00 30.00           C
ATOM   4026  NE2 HIS A  87     150.879 113.848 176.887  1.00 30.00           N
ATOM   4027  N   PRO A  88     150.272 113.762 172.114  1.00123.06           N
ATOM   4028  CA  PRO A  88     150.689 114.809 171.191  1.00123.06           C
ATOM   4029  C   PRO A  88     152.153 115.246 171.369  1.00123.06           C
ATOM   4030  O   PRO A  88     152.691 115.781 170.426  1.00123.06           O
ATOM   4031  CB  PRO A  88     149.714 115.954 171.466  1.00123.06           C
ATOM   4032  CG  PRO A  88     149.171 115.673 172.840  1.00123.06           C
ATOM   4033  CD  PRO A  88     149.190 114.170 172.997  1.00123.06           C
ATOM   4034  N   TYR A  89     152.761 115.023 172.542  1.00126.01           N
ATOM   4035  CA  TYR A  89     154.167 115.377 172.739  1.00126.01           C
ATOM   4036  C   TYR A  89     155.149 114.217 172.637  1.00126.01           C
ATOM   4037  O   TYR A  89     156.336 114.408 172.799  1.00126.01           O
ATOM   4038  CB  TYR A  89     154.393 116.087 174.071  1.00126.01           C
ATOM   4039  CG  TYR A  89     153.506 117.266 174.288  1.00126.01           C
ATOM   4040  CD1 TYR A  89     152.875 117.873 173.233  1.00126.01           C
ATOM   4041  CD2 TYR A  89     153.314 117.783 175.544  1.00126.01           C
ATOM   4042  CE1 TYR A  89     152.051 118.954 173.427  1.00126.01           C
ATOM   4043  CE2 TYR A  89     152.495 118.865 175.751  1.00126.01           C
ATOM   4044  CZ  TYR A  89     151.868 119.446 174.685  1.00126.01           C
ATOM   4045  OH  TYR A  89     151.048 120.524 174.877  1.00126.01           O
ATOM   4046  N   SER A  90     154.648 113.034 172.348  1.00127.71           N
ATOM   4047  CA  SER A  90     155.486 111.866 172.278  1.00127.71           C
ATOM   4048  C   SER A  90     156.481 112.037 171.181  1.00127.71           C
ATOM   4049  O   SER A  90     156.258 112.796 170.270  1.00127.71           O
ATOM   4050  CB  SER A  90     154.637 110.640 172.020  1.00127.71           C
ATOM   4051  OG  SER A  90     153.307 111.025 171.749  1.00127.71           O
ATOM   4052  N   ASP A  91     157.590 111.324 171.278  1.00131.42           N
ATOM   4053  CA  ASP A  91     158.635 111.384 170.272  1.00131.42           C
ATOM   4054  C   ASP A  91     158.176 110.889 168.916  1.00131.42           C
ATOM   4055  O   ASP A  91     158.601 111.403 167.894  1.00131.42           O
ATOM   4056  CB  ASP A  91     159.894 110.659 170.720  1.00131.42           C
ATOM   4057  CG  ASP A  91     161.039 111.607 170.971  1.00131.42           C
ATOM   4058  OD1 ASP A  91     160.798 112.834 170.991  1.00131.42           O
ATOM   4059  OD2 ASP A  91     162.180 111.133 171.138  1.00131.42           O
ATOM   4060  N   PHE A  92     157.315 109.889 168.900  1.00124.41           N
ATOM   4061  CA  PHE A  92     156.851 109.364 167.635  1.00124.41           C
ATOM   4062  C   PHE A  92     156.165 110.463 166.851  1.00124.41           C
ATOM   4063  O   PHE A  92     156.377 110.579 165.672  1.00124.41           O
ATOM   4064  CB  PHE A  92     155.882 108.217 167.870  1.00124.41           C
ATOM   4065  CG  PHE A  92     155.242 107.706 166.623  1.00124.41           C
ATOM   4066  CD2 PHE A  92     155.599 106.483 166.105  1.00124.41           C
ATOM   4067  CD1 PHE A  92     154.282 108.447 165.975  1.00124.41           C
ATOM   4068  CE2 PHE A  92     155.009 106.005 164.957  1.00124.41           C
ATOM   4069  CE1 PHE A  92     153.690 107.977 164.826  1.00124.41           C
ATOM   4070  CZ  PHE A  92     154.055 106.756 164.314  1.00124.41           C
ATOM   4071  N   ARG A  93     155.357 111.282 167.503  1.00118.96           N
ATOM   4072  CA  ARG A  93     154.657 112.371 166.822  1.00118.96           C
ATOM   4073  C   ARG A  93     155.552 113.458 166.229  1.00118.96           C
ATOM   4074  O   ARG A  93     155.257 113.986 165.185  1.00118.96           O
ATOM   4075  CB  ARG A  93     153.598 112.995 167.710  1.00 30.00           C
ATOM   4076  CG  ARG A  93     152.527 113.705 166.924  1.00 30.00           C
ATOM   4077  CD  ARG A  93     151.819 112.735 166.001  1.00 30.00           C
ATOM   4078  NE  ARG A  93     150.904 113.406 165.083  1.00 30.00           N
ATOM   4079  CZ  ARG A  93     150.089 112.768 164.257  1.00 30.00           C
ATOM   4080  NH1 ARG A  93     149.281 113.434 163.453  1.00 30.00           N
ATOM   4081  NH2 ARG A  93     150.082 111.452 164.252  1.00 30.00           N
ATOM   4082  N   PHE A  94     156.626 113.811 166.903  1.00116.28           N
ATOM   4083  CA  PHE A  94     157.566 114.854 166.425  1.00116.28           C
ATOM   4084  C   PHE A  94     158.228 114.381 165.128  1.00116.28           C
ATOM   4085  O   PHE A  94     158.344 115.185 164.193  1.00116.28           O
ATOM   4086  CB  PHE A  94     158.627 115.157 167.481  1.00116.28           C
ATOM   4087  CG  PHE A  94     159.726 116.084 167.021  1.00116.28           C
ATOM   4088  CD1 PHE A  94     159.529 117.455 166.988  1.00116.28           C
ATOM   4089  CD2 PHE A  94     160.956 115.587 166.626  1.00116.28           C
ATOM   4090  CE1 PHE A  94     160.537 118.306 166.566  1.00116.28           C
ATOM   4091  CE2 PHE A  94     161.963 116.438 166.200  1.00116.28           C
ATOM   4092  CZ  PHE A  94     161.752 117.797 166.172  1.00116.28           C
ATOM   4093  N   TYR A  95     158.636 113.127 165.077  1.00124.89           N
ATOM   4094  CA  TYR A  95     159.230 112.566 163.879  1.00124.89           C
ATOM   4095  C   TYR A  95     158.263 112.460 162.707  1.00124.89           C
ATOM   4096  O   TYR A  95     158.653 112.675 161.575  1.00124.89           O
ATOM   4097  CB  TYR A  95     159.894 111.231 164.175  1.00124.89           C
ATOM   4098  CG  TYR A  95     161.179 111.404 164.935  1.00124.89           C
ATOM   4099  CD2 TYR A  95     161.536 110.543 165.955  1.00124.89           C
ATOM   4100  CD1 TYR A  95     162.039 112.444 164.625  1.00124.89           C
ATOM   4101  CE2 TYR A  95     162.716 110.718 166.644  1.00124.89           C
ATOM   4102  CE1 TYR A  95     163.214 112.628 165.307  1.00124.89           C
ATOM   4103  CZ  TYR A  95     163.548 111.764 166.309  1.00124.89           C
ATOM   4104  OH  TYR A  95     164.729 111.959 166.977  1.00124.89           O
ATOM   4105  N   TRP A  96     157.060 112.009 163.003  1.00112.82           N
ATOM   4106  CA  TRP A  96     156.063 111.851 161.993  1.00112.82           C
ATOM   4107  C   TRP A  96     155.724 113.209 161.474  1.00112.82           C
ATOM   4108  O   TRP A  96     155.500 113.377 160.306  1.00112.82           O
ATOM   4109  CB  TRP A  96     154.840 111.187 162.549  1.00112.82           C
ATOM   4110  CG  TRP A  96     153.867 110.921 161.529  1.00112.82           C
ATOM   4111  CD1 TRP A  96     152.700 111.557 161.348  1.00112.82           C
ATOM   4112  CD2 TRP A  96     153.962 109.942 160.509  1.00112.82           C
ATOM   4113  NE1 TRP A  96     152.037 111.030 160.282  1.00112.82           N
ATOM   4114  CE2 TRP A  96     152.799 110.030 159.745  1.00112.82           C
ATOM   4115  CE3 TRP A  96     154.917 108.989 160.173  1.00112.82           C
ATOM   4116  CZ2 TRP A  96     152.562 109.209 158.659  1.00112.82           C
ATOM   4117  CZ3 TRP A  96     154.683 108.179 159.101  1.00112.82           C
ATOM   4118  CH2 TRP A  96     153.516 108.289 158.354  1.00112.82           C
ATOM   4119  N   ASP A  97     155.657 114.188 162.354  1.00109.51           N
ATOM   4120  CA  ASP A  97     155.363 115.537 161.926  1.00109.51           C
ATOM   4121  C   ASP A  97     156.467 116.114 161.063  1.00109.51           C
ATOM   4122  O   ASP A  97     156.185 116.873 160.169  1.00109.51           O
ATOM   4123  CB  ASP A  97     154.965 116.444 163.075  1.00109.51           C
ATOM   4124  CG  ASP A  97     153.514 116.255 163.476  1.00109.51           C
ATOM   4125  OD1 ASP A  97     152.888 115.302 162.990  1.00109.51           O
ATOM   4126  OD2 ASP A  97     152.990 117.048 164.277  1.00109.51           O
ATOM   4127  N   LEU A  98     157.722 115.789 161.341  1.00106.30           N
ATOM   4128  CA  LEU A  98     158.836 116.308 160.540  1.00106.30           C
ATOM   4129  C   LEU A  98     158.858 115.866 159.073  1.00106.30           C
ATOM   4130  O   LEU A  98     159.137 116.650 158.204  1.00106.30           O
ATOM   4131  CB  LEU A  98     160.163 115.959 161.184  1.00106.30           C
ATOM   4132  CG  LEU A  98     161.327 116.660 160.519  1.00106.30           C
ATOM   4133  CD1 LEU A  98     161.121 118.155 160.662  1.00106.30           C
ATOM   4134  CD2 LEU A  98     162.627 116.224 161.166  1.00106.30           C
ATOM   4135  N   ILE A  99     158.573 114.602 158.819  1.00102.20           N
ATOM   4136  CA  ILE A  99     158.478 113.983 157.466  1.00102.20           C
ATOM   4137  C   ILE A  99     157.254 114.564 156.755  1.00102.20           C
ATOM   4138  O   ILE A  99     157.404 115.009 155.599  1.00102.20           O
ATOM   4139  CB  ILE A  99     158.370 112.453 157.596  1.00102.20           C
ATOM   4140  CG1 ILE A  99     159.553 111.867 158.368  1.00102.20           C
ATOM   4141  CG2 ILE A  99     158.202 111.798 156.235  1.00102.20           C
ATOM   4142  CD1 ILE A  99     159.453 110.379 158.598  1.00102.20           C
ATOM   4143  N   MET A 100     156.119 114.626 157.432  1.00104.91           N
ATOM   4144  CA  MET A 100     154.928 115.207 156.850  1.00104.91           C
ATOM   4145  C   MET A 100     155.130 116.665 156.538  1.00104.91           C
ATOM   4146  O   MET A 100     154.598 117.141 155.569  1.00104.91           O
ATOM   4147  CB  MET A 100     153.718 115.041 157.740  1.00104.91           C
ATOM   4148  CG  MET A 100     153.281 113.609 157.819  1.00104.91           C
ATOM   4149  SD  MET A 100     153.253 112.888 156.188  1.00104.91           S
ATOM   4150  CE  MET A 100     151.496 112.848 155.934  1.00104.91           C
ATOM   4151  N   LEU A 101     155.846 117.391 157.376  1.00 95.88           N
ATOM   4152  CA  LEU A 101     156.089 118.793 157.097  1.00 95.88           C
ATOM   4153  C   LEU A 101     156.937 118.939 155.863  1.00 95.88           C
ATOM   4154  O   LEU A 101     156.691 119.795 155.054  1.00 95.88           O
ATOM   4155  CB  LEU A 101     156.746 119.491 158.274  1.00 95.88           C
ATOM   4156  CG  LEU A 101     155.719 120.040 159.245  1.00 95.88           C
ATOM   4157  CD1 LEU A 101     156.410 120.831 160.322  1.00 95.88           C
ATOM   4158  CD2 LEU A 101     154.766 120.921 158.477  1.00 95.88           C
ATOM   4159  N   LEU A 102     157.955 118.106 155.733  1.00 95.07           N
ATOM   4160  CA  LEU A 102     158.837 118.133 154.571  1.00 95.07           C
ATOM   4161  C   LEU A 102     158.132 117.726 153.296  1.00 95.07           C
ATOM   4162  O   LEU A 102     158.375 118.290 152.253  1.00 95.07           O
ATOM   4163  CB  LEU A 102     160.069 117.252 154.778  1.00 30.00           C
ATOM   4164  CG  LEU A 102     161.153 117.813 155.697  1.00 30.00           C
ATOM   4165  CD1 LEU A 102     162.305 116.833 155.818  1.00 30.00           C
ATOM   4166  CD2 LEU A 102     161.648 119.161 155.207  1.00 30.00           C
ATOM   4167  N   LEU A 103     157.278 116.719 153.369  1.00 91.33           N
ATOM   4168  CA  LEU A 103     156.567 116.281 152.186  1.00 91.33           C
ATOM   4169  C   LEU A 103     155.640 117.348 151.657  1.00 91.33           C
ATOM   4170  O   LEU A 103     155.563 117.558 150.472  1.00 91.33           O
ATOM   4171  CB  LEU A 103     155.762 115.022 152.473  1.00 91.33           C
ATOM   4172  CG  LEU A 103     156.243 113.731 151.842  1.00 91.33           C
ATOM   4173  CD1 LEU A 103     155.449 112.578 152.408  1.00 91.33           C
ATOM   4174  CD2 LEU A 103     156.029 113.809 150.351  1.00 91.33           C
ATOM   4175  N   MET A 104     154.923 118.013 152.542  1.00 90.01           N
ATOM   4176  CA  MET A 104     153.983 119.031 152.130  1.00 90.01           C
ATOM   4177  C   MET A 104     154.655 120.179 151.428  1.00 90.01           C
ATOM   4178  O   MET A 104     154.131 120.675 150.463  1.00 90.01           O
ATOM   4179  CB  MET A 104     153.207 119.571 153.315  1.00 30.00           C
ATOM   4180  CG  MET A 104     152.141 118.649 153.844  1.00 30.00           C
ATOM   4181  SD  MET A 104     151.287 119.436 155.212  1.00 30.00           S
ATOM   4182  CE  MET A 104     150.550 118.028 156.013  1.00 30.00           C
ATOM   4183  N   VAL A 105     155.806 120.616 151.904  1.00 85.18           N
ATOM   4184  CA  VAL A 105     156.490 121.716 151.258  1.00 85.18           C
ATOM   4185  C   VAL A 105     156.847 121.279 149.849  1.00 85.18           C
ATOM   4186  O   VAL A 105     156.723 122.045 148.917  1.00 85.18           O
ATOM   4187  CB  VAL A 105     157.726 122.154 152.040  1.00 85.18           C
ATOM   4188  CG1 VAL A 105     158.576 123.091 151.212  1.00 85.18           C
ATOM   4189  CG2 VAL A 105     157.309 122.856 153.312  1.00 85.18           C
ATOM   4190  N   GLY A 106     157.294 120.045 149.691  1.00 85.46           N
ATOM   4191  CA  GLY A 106     157.630 119.533 148.381  1.00 85.46           C
ATOM   4192  C   GLY A 106     156.440 119.428 147.461  1.00 85.46           C
ATOM   4193  O   GLY A 106     156.546 119.755 146.308  1.00 85.46           O
ATOM   4194  N   ASN A 107     155.314 118.941 147.963  1.00 88.46           N
ATOM   4195  CA  ASN A 107     154.087 118.808 147.180  1.00 88.46           C
ATOM   4196  C   ASN A 107     153.393 120.077 146.751  1.00 88.46           C
ATOM   4197  O   ASN A 107     152.935 120.197 145.641  1.00 88.46           O
ATOM   4198  CB  ASN A 107     153.056 118.022 147.963  1.00 88.46           C
ATOM   4199  CG  ASN A 107     152.939 116.614 147.496  1.00 88.46           C
ATOM   4200  OD1 ASN A 107     153.935 115.952 147.271  1.00 88.46           O
ATOM   4201  ND2 ASN A 107     151.717 116.141 147.345  1.00 88.46           N
ATOM   4202  N   LEU A 108     153.291 121.022 147.661  1.00 80.34           N
ATOM   4203  CA  LEU A 108     152.609 122.248 147.369  1.00 80.34           C
ATOM   4204  C   LEU A 108     153.331 122.997 146.289  1.00 80.34           C
ATOM   4205  O   LEU A 108     152.696 123.613 145.466  1.00 80.34           O
ATOM   4206  CB  LEU A 108     152.407 123.072 148.626  1.00 80.34           C
ATOM   4207  CG  LEU A 108     151.573 122.369 149.698  1.00 80.34           C
ATOM   4208  CD1 LEU A 108     151.425 123.217 150.937  1.00 80.34           C
ATOM   4209  CD2 LEU A 108     150.214 121.971 149.173  1.00 80.34           C
ATOM   4210  N   ILE A 109     154.658 122.992 146.318  1.00 79.08           N
ATOM   4211  CA  ILE A 109     155.452 123.657 145.285  1.00 79.08           C
ATOM   4212  C   ILE A 109     155.428 122.986 143.911  1.00 79.08           C
ATOM   4213  O   ILE A 109     155.249 123.650 142.917  1.00 79.08           O
ATOM   4214  CB  ILE A 109     156.907 123.806 145.744  1.00 79.08           C
ATOM   4215  CG1 ILE A 109     156.975 124.735 146.937  1.00 79.08           C
ATOM   4216  CG2 ILE A 109     157.780 124.396 144.664  1.00 79.08           C
ATOM   4217  CD1 ILE A 109     158.385 125.012 147.385  1.00 79.08           C
ATOM   4218  N   VAL A 110     155.633 121.677 143.874  1.00 83.84           N
ATOM   4219  CA  VAL A 110     155.626 120.865 142.655  1.00 83.84           C
ATOM   4220  C   VAL A 110     154.321 120.529 141.925  1.00 83.84           C
ATOM   4221  O   VAL A 110     154.318 120.426 140.724  1.00 83.84           O
ATOM   4222  CB  VAL A 110     156.451 119.586 142.803  1.00 83.84           C
ATOM   4223  CG1 VAL A 110     156.645 118.944 141.452  1.00 83.84           C
ATOM   4224  CG2 VAL A 110     157.800 119.910 143.379  1.00 83.84           C
ATOM   4225  N   LEU A 111     153.230 120.304 142.633  1.00 88.82           N
ATOM   4226  CA  LEU A 111     151.986 119.915 141.980  1.00 88.82           C
ATOM   4227  C   LEU A 111     151.418 120.912 141.013  1.00 88.82           C
ATOM   4228  O   LEU A 111     150.960 120.511 139.952  1.00 88.82           O
ATOM   4229  CB  LEU A 111     150.896 119.587 142.990  1.00 88.82           C
ATOM   4230  CG  LEU A 111     150.759 118.168 143.521  1.00 88.82           C
ATOM   4231  CD1 LEU A 111     149.356 117.707 143.193  1.00 88.82           C
ATOM   4232  CD2 LEU A 111     151.761 117.225 142.890  1.00 88.82           C
ATOM   4233  N   PRO A 112     151.415 122.244 141.403  1.00 82.06           N
ATOM   4234  CA  PRO A 112     150.856 123.155 140.403  1.00 82.06           C
ATOM   4235  C   PRO A 112     151.703 123.279 139.141  1.00 82.06           C
ATOM   4236  O   PRO A 112     151.168 123.353 138.052  1.00 82.06           O
ATOM   4237  CB  PRO A 112     150.787 124.489 141.132  1.00 82.06           C
ATOM   4238  CG  PRO A 112     150.752 124.149 142.552  1.00 82.06           C
ATOM   4239  CD  PRO A 112     151.776 123.097 142.606  1.00 82.06           C
ATOM   4240  N   VAL A 113     153.020 123.324 139.296  1.00 82.68           N
ATOM   4241  CA  VAL A 113     153.943 123.513 138.149  1.00 82.68           C
ATOM   4242  C   VAL A 113     153.747 122.377 137.177  1.00 82.68           C
ATOM   4243  O   VAL A 113     153.202 122.660 136.127  1.00 82.68           O
ATOM   4244  CB  VAL A 113     155.411 123.631 138.584  1.00 82.68           C
ATOM   4245  CG1 VAL A 113     156.358 123.506 137.401  1.00 82.68           C
ATOM   4246  CG2 VAL A 113     155.667 124.929 139.327  1.00 82.68           C
ATOM   4247  N   GLY A 114     153.958 121.139 137.610  1.00 91.71           N
ATOM   4248  CA  GLY A 114     153.949 120.071 136.603  1.00 91.71           C
ATOM   4249  C   GLY A 114     152.678 120.073 135.796  1.00 91.71           C
ATOM   4250  O   GLY A 114     152.788 120.458 134.608  1.00 91.71           O
ATOM   4251  N   ILE A 115     151.516 120.022 136.435  1.00 89.82           N
ATOM   4252  CA  ILE A 115     150.282 119.887 135.613  1.00 89.82           C
ATOM   4253  C   ILE A 115     150.142 121.088 134.676  1.00 89.82           C
ATOM   4254  O   ILE A 115     150.376 120.905 133.440  1.00 89.82           O
ATOM   4255  CB  ILE A 115     149.088 119.849 136.586  1.00 89.82           C
ATOM   4256  CG1 ILE A 115     149.131 118.620 137.497  1.00 89.82           C
ATOM   4257  CG2 ILE A 115     147.764 119.963 135.850  1.00 89.82           C
ATOM   4258  CD1 ILE A 115     148.128 118.664 138.623  1.00 89.82           C
ATOM   4259  N   THR A 116     150.162 122.294 135.232  1.00 92.07           N
ATOM   4260  CA  THR A 116     149.867 123.487 134.404  1.00 92.07           C
ATOM   4261  C   THR A 116     150.872 123.684 133.278  1.00 92.07           C
ATOM   4262  O   THR A 116     150.438 124.059 132.190  1.00 92.07           O
ATOM   4263  CB  THR A 116     149.785 124.752 135.263  1.00 92.07           C
ATOM   4264  OG1 THR A 116     151.048 124.922 135.899  1.00 92.07           O
ATOM   4265  CG2 THR A 116     148.701 124.679 136.313  1.00 92.07           C
ATOM   4266  N   PHE A 117     152.161 123.444 133.471  1.00 88.13           N
ATOM   4267  CA  PHE A 117     153.111 123.636 132.378  1.00 88.13           C
ATOM   4268  C   PHE A 117     153.561 122.388 131.642  1.00 88.13           C
ATOM   4269  O   PHE A 117     154.338 122.484 130.713  1.00 88.13           O
ATOM   4270  CB  PHE A 117     154.340 124.411 132.844  1.00 88.13           C
ATOM   4271  CG  PHE A 117     154.016 125.734 133.438  1.00 88.13           C
ATOM   4272  CD1 PHE A 117     153.720 126.793 132.647  1.00 88.13           C
ATOM   4273  CD2 PHE A 117     153.979 125.896 134.793  1.00 88.13           C
ATOM   4274  CE1 PHE A 117     153.391 127.995 133.197  1.00 88.13           C
ATOM   4275  CE2 PHE A 117     153.655 127.094 135.356  1.00 88.13           C
ATOM   4276  CZ  PHE A 117     153.361 128.146 134.554  1.00 88.13           C
ATOM   4277  N   PHE A 118     153.078 121.219 132.032  1.00106.80           N
ATOM   4278  CA  PHE A 118     153.505 119.984 131.377  1.00106.80           C
ATOM   4279  C   PHE A 118     152.404 119.288 130.614  1.00106.80           C
ATOM   4280  O   PHE A 118     151.238 119.399 130.953  1.00106.80           O
ATOM   4281  CB  PHE A 118     154.114 119.019 132.376  1.00106.80           C
ATOM   4282  CG  PHE A 118     155.513 119.365 132.770  1.00106.80           C
ATOM   4283  CD1 PHE A 118     156.558 119.117 131.917  1.00106.80           C
ATOM   4284  CD2 PHE A 118     155.775 119.934 133.988  1.00106.80           C
ATOM   4285  CE1 PHE A 118     157.844 119.421 132.276  1.00106.80           C
ATOM   4286  CE2 PHE A 118     157.056 120.244 134.359  1.00106.80           C
ATOM   4287  CZ  PHE A 118     158.093 119.985 133.504  1.00106.80           C
ATOM   4288  N   LYS A 119     152.800 118.582 129.564  1.00126.88           N
ATOM   4289  CA  LYS A 119     151.881 117.879 128.667  1.00126.88           C
ATOM   4290  C   LYS A 119     150.996 116.721 129.155  1.00126.88           C
ATOM   4291  O   LYS A 119     149.838 116.641 128.760  1.00126.88           O
ATOM   4292  CB  LYS A 119     152.647 117.426 127.420  1.00126.88           C
ATOM   4293  N   GLU A 120     151.515 115.815 129.976  1.00139.02           N
ATOM   4294  CA  GLU A 120     150.689 114.681 130.407  1.00139.02           C
ATOM   4295  C   GLU A 120     150.842 114.146 131.834  1.00139.02           C
ATOM   4296  O   GLU A 120     151.873 114.318 132.484  1.00139.02           O
ATOM   4297  CB  GLU A 120     150.815 113.531 129.405  1.00139.02           C
ATOM   4298  N   GLU A 121     149.778 113.489 132.292  1.00147.00           N
ATOM   4299  CA  GLU A 121     149.698 112.870 133.611  1.00147.00           C
ATOM   4300  C   GLU A 121     150.007 111.382 133.540  1.00147.00           C
ATOM   4301  O   GLU A 121     149.866 110.672 134.530  1.00147.00           O
ATOM   4302  CB  GLU A 121     148.305 113.049 134.209  1.00 30.00           C
ATOM   4303  N   ASN A 122     150.392 110.914 132.358  1.00151.50           N
ATOM   4304  CA  ASN A 122     150.714 109.507 132.157  1.00151.50           C
ATOM   4305  C   ASN A 122     152.201 109.166 132.235  1.00151.50           C
ATOM   4306  O   ASN A 122     152.574 108.008 132.116  1.00151.50           O
ATOM   4307  CB  ASN A 122     150.139 109.008 130.824  1.00151.50           C
ATOM   4308  CG  ASN A 122     148.632 108.800 130.869  1.00151.50           C
ATOM   4309  OD1 ASN A 122     148.107 108.163 131.783  1.00151.50           O
ATOM   4310  ND2 ASN A 122     147.933 109.328 129.869  1.00151.50           N
ATOM   4311  N   SER A 123     153.037 110.170 132.449  1.00144.98           N
ATOM   4312  CA  SER A 123     154.476 109.953 132.523  1.00144.98           C
ATOM   4313  C   SER A 123     154.858 109.040 133.684  1.00144.98           C
ATOM   4314  O   SER A 123     154.215 109.062 134.728  1.00144.98           O
ATOM   4315  CB  SER A 123     155.187 111.291 132.609  1.00 30.00           C
ATOM   4316  OG  SER A 123     154.243 112.308 132.883  1.00 30.00           O
ATOM   4317  N   PRO A 124     155.928 108.181 133.463  1.00138.55           N
ATOM   4318  CA  PRO A 124     156.230 107.279 134.592  1.00138.55           C
ATOM   4319  C   PRO A 124     156.720 107.938 135.869  1.00138.55           C
ATOM   4320  O   PRO A 124     156.280 107.557 136.947  1.00138.55           O
ATOM   4321  CB  PRO A 124     157.330 106.376 134.044  1.00 30.00           C
ATOM   4322  CG  PRO A 124     158.084 107.252 133.129  1.00 30.00           C
ATOM   4323  CD  PRO A 124     156.992 107.947 132.386  1.00 30.00           C
ATOM   4324  N   PRO A 125     157.661 108.946 135.725  1.00136.35           N
ATOM   4325  CA  PRO A 125     158.116 109.532 136.993  1.00136.35           C
ATOM   4326  C   PRO A 125     156.994 110.233 137.723  1.00136.35           C
ATOM   4327  O   PRO A 125     156.930 110.196 138.944  1.00136.35           O
ATOM   4328  CB  PRO A 125     159.178 110.546 136.569  1.00136.35           C
ATOM   4329  CG  PRO A 125     159.682 110.046 135.270  1.00136.35           C
ATOM   4330  CD  PRO A 125     158.407 109.669 134.605  1.00136.35           C
ATOM   4331  N   TRP A 126     156.125 110.894 136.976  1.00124.57           N
ATOM   4332  CA  TRP A 126     155.033 111.615 137.593  1.00124.57           C
ATOM   4333  C   TRP A 126     154.105 110.705 138.348  1.00124.57           C
ATOM   4334  O   TRP A 126     153.674 111.040 139.431  1.00124.57           O
ATOM   4335  CB  TRP A 126     154.234 112.393 136.561  1.00124.57           C
ATOM   4336  CG  TRP A 126     153.304 113.325 137.196  1.00124.57           C
ATOM   4337  CD1 TRP A 126     151.976 113.158 137.366  1.00124.57           C
ATOM   4338  CD2 TRP A 126     153.635 114.572 137.792  1.00124.57           C
ATOM   4339  NE1 TRP A 126     151.442 114.237 138.017  1.00124.57           N
ATOM   4340  CE2 TRP A 126     152.447 115.122 138.288  1.00124.57           C
ATOM   4341  CE3 TRP A 126     154.821 115.284 137.942  1.00124.57           C
ATOM   4342  CZ2 TRP A 126     152.410 116.342 138.931  1.00124.57           C
ATOM   4343  CZ3 TRP A 126     154.787 116.488 138.569  1.00124.57           C
ATOM   4344  CH2 TRP A 126     153.589 117.012 139.060  1.00124.57           C
ATOM   4345  N   ILE A 127     153.771 109.560 137.781  1.00127.73           N
ATOM   4346  CA  ILE A 127     152.884 108.650 138.478  1.00127.73           C
ATOM   4347  C   ILE A 127     153.485 108.103 139.763  1.00127.73           C
ATOM   4348  O   ILE A 127     152.803 108.023 140.776  1.00127.73           O
ATOM   4349  CB  ILE A 127     152.461 107.483 137.586  1.00 30.00           C
ATOM   4350  CG1 ILE A 127     151.727 108.014 136.367  1.00 30.00           C
ATOM   4351  CG2 ILE A 127     151.565 106.534 138.351  1.00 30.00           C
ATOM   4352  CD1 ILE A 127     151.182 106.924 135.478  1.00 30.00           C
ATOM   4353  N   VAL A 128     154.755 107.723 139.735  1.00126.67           N
ATOM   4354  CA  VAL A 128     155.366 107.178 140.937  1.00126.67           C
ATOM   4355  C   VAL A 128     155.443 108.190 142.075  1.00126.67           C
ATOM   4356  O   VAL A 128     155.123 107.865 143.207  1.00126.67           O
ATOM   4357  CB  VAL A 128     156.757 106.586 140.647  1.00126.67           C
ATOM   4358  CG1 VAL A 128     157.479 106.207 141.933  1.00126.67           C
ATOM   4359  CG2 VAL A 128     156.623 105.367 139.753  1.00126.67           C
ATOM   4360  N   PHE A 129     155.859 109.412 141.779  1.00118.80           N
ATOM   4361  CA  PHE A 129     155.950 110.421 142.818  1.00118.80           C
ATOM   4362  C   PHE A 129     154.565 110.716 143.354  1.00118.80           C
ATOM   4363  O   PHE A 129     154.387 110.842 144.548  1.00118.80           O
ATOM   4364  CB  PHE A 129     156.640 111.682 142.299  1.00118.80           C
ATOM   4365  CG  PHE A 129     156.371 112.912 143.113  1.00118.80           C
ATOM   4366  CD1 PHE A 129     157.180 113.247 144.175  1.00118.80           C
ATOM   4367  CD2 PHE A 129     155.324 113.748 142.795  1.00118.80           C
ATOM   4368  CE1 PHE A 129     156.938 114.386 144.916  1.00118.80           C
ATOM   4369  CE2 PHE A 129     155.079 114.889 143.527  1.00118.80           C
ATOM   4370  CZ  PHE A 129     155.887 115.208 144.591  1.00118.80           C
ATOM   4371  N   ASN A 130     153.583 110.832 142.470  1.00120.61           N
ATOM   4372  CA  ASN A 130     152.212 111.090 142.893  1.00120.61           C
ATOM   4373  C   ASN A 130     151.556 109.997 143.703  1.00120.61           C
ATOM   4374  O   ASN A 130     150.816 110.280 144.626  1.00120.61           O
ATOM   4375  CB  ASN A 130     151.324 111.464 141.731  1.00120.61           C
ATOM   4376  CG  ASN A 130     151.007 112.929 141.713  1.00120.61           C
ATOM   4377  OD1 ASN A 130     149.893 113.330 141.398  1.00120.61           O
ATOM   4378  ND2 ASN A 130     151.981 113.740 142.080  1.00120.61           N
ATOM   4379  N   VAL A 131     151.799 108.743 143.346  1.00118.63           N
ATOM   4380  CA  VAL A 131     151.220 107.631 144.094  1.00118.63           C
ATOM   4381  C   VAL A 131     151.803 107.452 145.498  1.00118.63           C
ATOM   4382  O   VAL A 131     151.068 107.218 146.445  1.00118.63           O
ATOM   4383  CB  VAL A 131     151.313 106.310 143.327  1.00 30.00           C
ATOM   4384  CG1 VAL A 131     150.687 105.201 144.141  1.00 30.00           C
ATOM   4385  CG2 VAL A 131     150.593 106.438 142.007  1.00 30.00           C
ATOM   4386  N   LEU A 132     153.118 107.555 145.637  1.00116.45           N
ATOM   4387  CA  LEU A 132     153.726 107.402 146.946  1.00116.45           C
ATOM   4388  C   LEU A 132     153.333 108.492 147.906  1.00116.45           C
ATOM   4389  O   LEU A 132     153.066 108.235 149.058  1.00116.45           O
ATOM   4390  CB  LEU A 132     155.244 107.362 146.857  1.00116.45           C
ATOM   4391  CG  LEU A 132     155.903 106.075 146.381  1.00116.45           C
ATOM   4392  CD1 LEU A 132     157.228 105.931 147.107  1.00116.45           C
ATOM   4393  CD2 LEU A 132     155.015 104.875 146.662  1.00116.45           C
ATOM   4394  N   SER A 133     153.294 109.722 147.425  1.00113.14           N
ATOM   4395  CA  SER A 133     152.958 110.833 148.293  1.00113.14           C
ATOM   4396  C   SER A 133     151.555 110.659 148.843  1.00113.14           C
ATOM   4397  O   SER A 133     151.300 110.994 149.977  1.00113.14           O
ATOM   4398  CB  SER A 133     153.170 112.181 147.600  1.00113.14           C
ATOM   4399  OG  SER A 133     151.957 112.763 147.196  1.00113.14           O
ATOM   4400  N   ASP A 134     150.646 110.141 148.032  1.00117.35           N
ATOM   4401  CA  ASP A 134     149.275 109.903 148.465  1.00117.35           C
ATOM   4402  C   ASP A 134     149.195 108.863 149.578  1.00117.35           C
ATOM   4403  O   ASP A 134     148.389 108.977 150.476  1.00117.35           O
ATOM   4404  CB  ASP A 134     148.408 109.470 147.289  1.00117.35           C
ATOM   4405  N   THR A 135     150.024 107.832 149.498  1.00116.19           N
ATOM   4406  CA  THR A 135     150.035 106.778 150.498  1.00116.19           C
ATOM   4407  C   THR A 135     150.409 107.295 151.865  1.00116.19           C
ATOM   4408  O   THR A 135     149.774 106.953 152.834  1.00116.19           O
ATOM   4409  CB  THR A 135     151.081 105.719 150.138  1.00116.19           C
ATOM   4410  OG1 THR A 135     150.766 105.165 148.864  1.00116.19           O
ATOM   4411  CG2 THR A 135     151.099 104.618 151.157  1.00116.19           C
ATOM   4412  N   PHE A 136     151.439 108.123 151.949  1.00112.24           N
ATOM   4413  CA  PHE A 136     151.834 108.682 153.226  1.00112.24           C
ATOM   4414  C   PHE A 136     150.776 109.594 153.779  1.00112.24           C
ATOM   4415  O   PHE A 136     150.451 109.527 154.947  1.00112.24           O
ATOM   4416  CB  PHE A 136     153.145 109.438 153.116  1.00112.24           C
ATOM   4417  CG  PHE A 136     154.337 108.557 153.211  1.00112.24           C
ATOM   4418  CD2 PHE A 136     155.125 108.565 154.333  1.00112.24           C
ATOM   4419  CD1 PHE A 136     154.650 107.694 152.187  1.00112.24           C
ATOM   4420  CE2 PHE A 136     156.220 107.736 154.424  1.00112.24           C
ATOM   4421  CE1 PHE A 136     155.739 106.862 152.268  1.00112.24           C
ATOM   4422  CZ  PHE A 136     156.527 106.884 153.391  1.00112.24           C
ATOM   4423  N   PHE A 137     150.226 110.446 152.941  1.00107.69           N
ATOM   4424  CA  PHE A 137     149.198 111.348 153.398  1.00107.69           C
ATOM   4425  C   PHE A 137     148.000 110.577 153.860  1.00107.69           C
ATOM   4426  O   PHE A 137     147.332 110.985 154.774  1.00107.69           O
ATOM   4427  CB  PHE A 137     148.868 112.412 152.377  1.00107.69           C
ATOM   4428  CG  PHE A 137     149.834 113.537 152.388  1.00107.69           C
ATOM   4429  CD1 PHE A 137     149.701 114.552 153.292  1.00107.69           C
ATOM   4430  CD2 PHE A 137     150.897 113.547 151.537  1.00107.69           C
ATOM   4431  CE1 PHE A 137     150.602 115.579 153.327  1.00107.69           C
ATOM   4432  CE2 PHE A 137     151.806 114.565 151.562  1.00107.69           C
ATOM   4433  CZ  PHE A 137     151.658 115.586 152.457  1.00107.69           C
ATOM   4434  N   LEU A 138     147.711 109.467 153.204  1.00115.62           N
ATOM   4435  CA  LEU A 138     146.586 108.636 153.593  1.00115.62           C
ATOM   4436  C   LEU A 138     146.831 108.112 154.993  1.00115.62           C
ATOM   4437  O   LEU A 138     145.921 108.027 155.798  1.00115.62           O
ATOM   4438  CB  LEU A 138     146.452 107.452 152.661  1.00115.62           C
ATOM   4439  CG  LEU A 138     145.188 106.656 152.925  1.00115.62           C
ATOM   4440  CD1 LEU A 138     144.228 106.886 151.774  1.00115.62           C
ATOM   4441  CD2 LEU A 138     145.510 105.180 153.082  1.00115.62           C
ATOM   4442  N   LEU A 139     148.072 107.748 155.274  1.00114.68           N
ATOM   4443  CA  LEU A 139     148.452 107.245 156.579  1.00114.68           C
ATOM   4444  C   LEU A 139     148.264 108.280 157.661  1.00114.68           C
ATOM   4445  O   LEU A 139     147.843 107.952 158.740  1.00114.68           O
ATOM   4446  CB  LEU A 139     149.890 106.764 156.578  1.00114.68           C
ATOM   4447  CG  LEU A 139     149.986 105.279 156.277  1.00114.68           C
ATOM   4448  CD1 LEU A 139     151.429 104.860 156.062  1.00114.68           C
ATOM   4449  CD2 LEU A 139     149.346 104.498 157.409  1.00114.68           C
ATOM   4450  N   ASP A 140     148.560 109.537 157.378  1.00115.60           N
ATOM   4451  CA  ASP A 140     148.425 110.569 158.387  1.00115.60           C
ATOM   4452  C   ASP A 140     146.998 110.574 158.830  1.00115.60           C
ATOM   4453  O   ASP A 140     146.704 110.794 159.987  1.00115.60           O
ATOM   4454  CB  ASP A 140     148.777 111.942 157.838  1.00115.60           C
ATOM   4455  CG  ASP A 140     149.519 112.792 158.843  1.00115.60           C
ATOM   4456  OD1 ASP A 140     150.547 112.317 159.349  1.00115.60           O
ATOM   4457  OD2 ASP A 140     149.088 113.926 159.127  1.00115.60           O
ATOM   4458  N   LEU A 141     146.094 110.344 157.903  1.00119.76           N
ATOM   4459  CA  LEU A 141     144.693 110.320 158.247  1.00119.76           C
ATOM   4460  C   LEU A 141     144.406 109.199 159.249  1.00119.76           C
ATOM   4461  O   LEU A 141     143.665 109.398 160.199  1.00119.76           O
ATOM   4462  CB  LEU A 141     143.854 110.128 157.000  1.00119.76           C
ATOM   4463  CG  LEU A 141     142.384 110.143 157.359  1.00119.76           C
ATOM   4464  CD1 LEU A 141     141.982 111.576 157.637  1.00119.76           C
ATOM   4465  CD2 LEU A 141     141.534 109.540 156.259  1.00119.76           C
ATOM   4466  N   VAL A 142     144.980 108.021 159.048  1.00120.82           N
ATOM   4467  CA  VAL A 142     144.743 106.931 159.981  1.00120.82           C
ATOM   4468  C   VAL A 142     145.303 107.213 161.365  1.00120.82           C
ATOM   4469  O   VAL A 142     144.654 106.943 162.359  1.00120.82           O
ATOM   4470  CB  VAL A 142     145.299 105.603 159.464  1.00120.82           C
ATOM   4471  CG1 VAL A 142     145.079 104.509 160.488  1.00120.82           C
ATOM   4472  CG2 VAL A 142     144.620 105.238 158.161  1.00120.82           C
ATOM   4473  N   LEU A 143     146.509 107.758 161.422  1.00120.75           N
ATOM   4474  CA  LEU A 143     147.161 108.074 162.684  1.00120.75           C
ATOM   4475  C   LEU A 143     146.466 109.155 163.445  1.00120.75           C
ATOM   4476  O   LEU A 143     146.616 109.236 164.638  1.00120.75           O
ATOM   4477  CB  LEU A 143     148.618 108.459 162.504  1.00120.75           C
ATOM   4478  CG  LEU A 143     149.531 107.382 161.954  1.00120.75           C
ATOM   4479  CD1 LEU A 143     150.919 107.639 162.484  1.00120.75           C
ATOM   4480  CD2 LEU A 143     149.076 105.990 162.345  1.00120.75           C
ATOM   4481  N   ASN A 144     145.744 110.023 162.759  1.00131.02           N
ATOM   4482  CA  ASN A 144     145.068 111.121 163.440  1.00131.02           C
ATOM   4483  C   ASN A 144     144.018 110.722 164.443  1.00131.02           C
ATOM   4484  O   ASN A 144     143.870 111.376 165.451  1.00131.02           O
ATOM   4485  CB  ASN A 144     144.561 112.178 162.478  1.00131.02           C
ATOM   4486  CG  ASN A 144     145.622 113.198 162.152  1.00131.02           C
ATOM   4487  OD1 ASN A 144     146.799 112.960 162.372  1.00131.02           O
ATOM   4488  ND2 ASN A 144     145.213 114.340 161.637  1.00131.02           N
ATOM   4489  N   PHE A 145     143.272 109.667 164.164  1.00146.28           N
ATOM   4490  CA  PHE A 145     142.245 109.224 165.093  1.00146.28           C
ATOM   4491  C   PHE A 145     142.855 108.796 166.430  1.00146.28           C
ATOM   4492  O   PHE A 145     142.323 109.086 167.492  1.00146.28           O
ATOM   4493  CB  PHE A 145     141.422 108.097 164.471  1.00146.28           C
ATOM   4494  CG  PHE A 145     140.420 108.574 163.459  1.00146.28           C
ATOM   4495  CD2 PHE A 145     139.069 108.498 163.715  1.00146.28           C
ATOM   4496  CD1 PHE A 145     140.830 109.117 162.265  1.00146.28           C
ATOM   4497  CE2 PHE A 145     138.148 108.943 162.797  1.00146.28           C
ATOM   4498  CE1 PHE A 145     139.914 109.568 161.340  1.00146.28           C
ATOM   4499  CZ  PHE A 145     138.571 109.477 161.607  1.00146.28           C
ATOM   4500  N   ARG A 146     143.968 108.091 166.355  1.00147.50           N
ATOM   4501  CA  ARG A 146     144.717 107.609 167.506  1.00147.50           C
ATOM   4502  C   ARG A 146     145.467 108.548 168.463  1.00147.50           C
ATOM   4503  O   ARG A 146     145.486 108.308 169.650  1.00147.50           O
ATOM   4504  CB  ARG A 146     145.716 106.562 167.027  1.00 30.00           C
ATOM   4505  CG  ARG A 146     145.354 105.141 167.386  1.00 30.00           C
ATOM   4506  CD  ARG A 146     143.868 104.897 167.255  1.00 30.00           C
ATOM   4507  NE  ARG A 146     143.515 103.590 167.783  1.00 30.00           N
ATOM   4508  CZ  ARG A 146     143.550 102.477 167.068  1.00 30.00           C
ATOM   4509  NH1 ARG A 146     143.919 102.528 165.800  1.00 30.00           N
ATOM   4510  NH2 ARG A 146     143.214 101.318 167.615  1.00 30.00           N
ATOM   4511  N   THR A 147     146.117 109.581 167.941  1.00138.29           N
ATOM   4512  CA  THR A 147     146.971 110.489 168.731  1.00138.29           C
ATOM   4513  C   THR A 147     146.493 111.230 169.980  1.00138.29           C
ATOM   4514  O   THR A 147     147.247 111.368 170.934  1.00138.29           O
ATOM   4515  CB  THR A 147     147.671 111.531 167.843  1.00 30.00           C
ATOM   4516  OG1 THR A 147     146.748 112.570 167.524  1.00 30.00           O
ATOM   4517  CG2 THR A 147     148.188 110.897 166.585  1.00 30.00           C
ATOM   4518  N   GLY A 148     145.275 111.726 169.983  1.00133.15           N
ATOM   4519  CA  GLY A 148     144.786 112.462 171.131  1.00133.15           C
ATOM   4520  C   GLY A 148     145.055 113.903 170.808  1.00133.15           C
ATOM   4521  O   GLY A 148     145.991 114.196 170.092  1.00133.15           O
ATOM   4522  N   ILE A 149     144.242 114.799 171.344  1.00132.52           N
ATOM   4523  CA  ILE A 149     144.340 116.210 171.036  1.00132.52           C
ATOM   4524  C   ILE A 149     144.630 117.167 172.162  1.00132.52           C
ATOM   4525  O   ILE A 149     143.929 117.170 173.151  1.00132.52           O
ATOM   4526  CB  ILE A 149     142.975 116.666 170.516  1.00132.52           C
ATOM   4527  CG1 ILE A 149     142.452 115.674 169.481  1.00132.52           C
ATOM   4528  CG2 ILE A 149     143.050 118.081 169.973  1.00132.52           C
ATOM   4529  CD1 ILE A 149     141.011 115.899 169.106  1.00132.52           C
ATOM   4530  N   VAL A 150     145.630 118.016 171.998  1.00130.00           N
ATOM   4531  CA  VAL A 150     145.918 119.010 173.012  1.00130.00           C
ATOM   4532  C   VAL A 150     144.752 119.976 172.955  1.00130.00           C
ATOM   4533  O   VAL A 150     144.237 120.238 171.884  1.00130.00           O
ATOM   4534  CB  VAL A 150     147.199 119.791 172.703  1.00 30.00           C
ATOM   4535  CG1 VAL A 150     147.337 120.965 173.650  1.00 30.00           C
ATOM   4536  CG2 VAL A 150     148.417 118.889 172.786  1.00 30.00           C
ATOM   4537  N   VAL A 151     144.325 120.506 174.093  1.00128.93           N
ATOM   4538  CA  VAL A 151     143.207 121.447 174.103  1.00128.93           C
ATOM   4539  C   VAL A 151     143.563 122.717 174.865  1.00128.93           C
ATOM   4540  O   VAL A 151     142.823 123.699 174.833  1.00128.93           O
ATOM   4541  CB  VAL A 151     141.941 120.823 174.716  1.00128.93           C
ATOM   4542  CG1 VAL A 151     140.842 121.860 174.846  1.00128.93           C
ATOM   4543  CG2 VAL A 151     141.459 119.664 173.869  1.00128.93           C
TER    4544      VAL A 151
ATOM   4545  N   GLU A 156     144.750 117.810 177.887  1.00135.69           N
ATOM   4546  CA  GLU A 156     144.961 116.851 176.813  1.00135.69           C
ATOM   4547  C   GLU A 156     143.989 115.696 176.864  1.00135.69           C
ATOM   4548  O   GLU A 156     143.562 115.281 177.933  1.00135.69           O
ATOM   4549  CB  GLU A 156     146.357 116.259 176.892  1.00 30.00           C
ATOM   4550  CG  GLU A 156     147.447 117.128 176.324  1.00 30.00           C
ATOM   4551  CD  GLU A 156     148.712 116.342 176.126  1.00 30.00           C
ATOM   4552  OE1 GLU A 156     148.609 115.129 175.878  1.00 30.00           O
ATOM   4553  OE2 GLU A 156     149.807 116.925 176.231  1.00 30.00           O
ATOM   4554  N   ILE A 157     143.649 115.165 175.700  1.00139.18           N
ATOM   4555  CA  ILE A 157     142.754 114.036 175.632  1.00139.18           C
ATOM   4556  C   ILE A 157     143.538 112.839 175.138  1.00139.18           C
ATOM   4557  O   ILE A 157     144.035 112.851 174.028  1.00139.18           O
ATOM   4558  CB  ILE A 157     141.655 114.282 174.591  1.00 30.00           C
ATOM   4559  CG1 ILE A 157     140.784 115.460 174.986  1.00 30.00           C
ATOM   4560  CG2 ILE A 157     140.789 113.053 174.410  1.00 30.00           C
ATOM   4561  CD1 ILE A 157     139.586 115.622 174.080  1.00 30.00           C
ATOM   4562  N   LEU A 158     143.731 111.833 175.973  1.00144.45           N
ATOM   4563  CA  LEU A 158     144.440 110.641 175.522  1.00144.45           C
ATOM   4564  C   LEU A 158     143.461 109.491 175.356  1.00144.45           C
ATOM   4565  O   LEU A 158     143.835 108.405 174.940  1.00144.45           O
ATOM   4566  CB  LEU A 158     145.541 110.246 176.492  1.00 30.00           C
ATOM   4567  CG  LEU A 158     146.559 111.322 176.849  1.00 30.00           C
ATOM   4568  CD1 LEU A 158     147.875 110.673 177.245  1.00 30.00           C
ATOM   4569  CD2 LEU A 158     146.781 112.264 175.683  1.00 30.00           C
ATOM   4570  N   LEU A 159     142.205 109.761 175.697  1.00152.07           N
ATOM   4571  CA  LEU A 159     141.100 108.823 175.663  1.00152.07           C
ATOM   4572  C   LEU A 159     140.636 108.399 174.287  1.00152.07           C
ATOM   4573  O   LEU A 159     140.529 109.206 173.374  1.00152.07           O
ATOM   4574  CB  LEU A 159     139.918 109.437 176.407  1.00 30.00           C
ATOM   4575  CG  LEU A 159     139.587 110.890 176.064  1.00 30.00           C
ATOM   4576  CD1 LEU A 159     138.247 111.263 176.673  1.00 30.00           C
ATOM   4577  CD2 LEU A 159     140.666 111.840 176.551  1.00 30.00           C
ATOM   4578  N   ALA A 160     140.329 107.121 174.152  1.00153.71           N
ATOM   4579  CA  ALA A 160     139.862 106.617 172.891  1.00153.71           C
ATOM   4580  C   ALA A 160     138.622 105.774 173.130  1.00153.71           C
ATOM   4581  O   ALA A 160     138.485 105.225 174.219  1.00153.71           O
ATOM   4582  CB  ALA A 160     140.931 105.782 172.220  1.00153.71           C
ATOM   4583  N   PRO A 161     137.682 105.613 172.111  1.00156.94           N
ATOM   4584  CA  PRO A 161     137.930 106.331 170.862  1.00156.94           C
ATOM   4585  C   PRO A 161     136.952 107.476 170.748  1.00156.94           C
ATOM   4586  O   PRO A 161     137.005 108.213 169.775  1.00156.94           O
ATOM   4587  CB  PRO A 161     137.593 105.277 169.810  1.00156.94           C
ATOM   4588  CG  PRO A 161     136.466 104.494 170.408  1.00156.94           C
ATOM   4589  CD  PRO A 161     136.388 104.835 171.875  1.00156.94           C
ATOM   4590  N   ARG A 162     136.063 107.614 171.720  1.00155.77           N
ATOM   4591  CA  ARG A 162     135.041 108.639 171.632  1.00155.77           C
ATOM   4592  C   ARG A 162     135.482 110.092 171.604  1.00155.77           C
ATOM   4593  O   ARG A 162     134.990 110.851 170.768  1.00155.77           O
ATOM   4594  CB  ARG A 162     134.015 108.444 172.747  1.00155.77           C
ATOM   4595  N   ALA A 163     136.382 110.497 172.491  1.00153.08           N
ATOM   4596  CA  ALA A 163     136.813 111.884 172.460  1.00153.08           C
ATOM   4597  C   ALA A 163     137.640 112.186 171.213  1.00153.08           C
ATOM   4598  O   ALA A 163     137.407 113.174 170.531  1.00153.08           O
ATOM   4599  CB  ALA A 163     137.578 112.235 173.719  1.00153.08           C
ATOM   4600  N   ILE A 164     138.603 111.316 170.925  1.00148.56           N
ATOM   4601  CA  ILE A 164     139.472 111.472 169.764  1.00148.56           C
ATOM   4602  C   ILE A 164     138.778 111.262 168.431  1.00148.56           C
ATOM   4603  O   ILE A 164     138.952 112.039 167.505  1.00148.56           O
ATOM   4604  CB  ILE A 164     140.679 110.528 169.865  1.00 30.00           C
ATOM   4605  CG1 ILE A 164     141.521 110.896 171.078  1.00 30.00           C
ATOM   4606  CG2 ILE A 164     141.535 110.588 168.612  1.00 30.00           C
ATOM   4607  CD1 ILE A 164     142.856 110.204 171.114  1.00 30.00           C
ATOM   4608  N   ARG A 165     137.982 110.207 168.352  1.00143.90           N
ATOM   4609  CA  ARG A 165     137.257 109.868 167.138  1.00143.90           C
ATOM   4610  C   ARG A 165     136.151 110.854 166.836  1.00143.90           C
ATOM   4611  O   ARG A 165     135.949 111.232 165.701  1.00143.90           O
ATOM   4612  CB  ARG A 165     136.724 108.442 167.183  1.00 30.00           C
ATOM   4613  CG  ARG A 165     136.548 107.837 165.810  1.00 30.00           C
ATOM   4614  CD  ARG A 165     136.181 106.375 165.893  1.00 30.00           C
ATOM   4615  NE  ARG A 165     136.854 105.721 167.005  1.00 30.00           N
ATOM   4616  CZ  ARG A 165     136.811 104.414 167.241  1.00 30.00           C
ATOM   4617  NH1 ARG A 165     136.132 103.616 166.429  1.00 30.00           N
ATOM   4618  NH2 ARG A 165     137.444 103.902 168.285  1.00 30.00           N
ATOM   4619  N   THR A 166     135.435 111.268 167.867  1.00146.45           N
ATOM   4620  CA  THR A 166     134.343 112.217 167.709  1.00146.45           C
ATOM   4621  C   THR A 166     134.765 113.669 167.531  1.00146.45           C
ATOM   4622  O   THR A 166     134.177 114.394 166.745  1.00146.45           O
ATOM   4623  CB  THR A 166     133.282 112.105 168.827  1.00146.45           C
ATOM   4624  OG1 THR A 166     133.519 113.080 169.844  1.00146.45           O
ATOM   4625  CG2 THR A 166     133.285 110.722 169.443  1.00146.45           C
ATOM   4626  N   ARG A 167     135.753 114.109 168.290  1.00143.95           N
ATOM   4627  CA  ARG A 167     136.174 115.492 168.183  1.00143.95           C
ATOM   4628  C   ARG A 167     136.689 115.733 166.794  1.00143.95           C
ATOM   4629  O   ARG A 167     136.437 116.770 166.200  1.00143.95           O
ATOM   4630  CB  ARG A 167     137.274 115.817 169.189  1.00143.95           C
ATOM   4631  N   TYR A 168     137.427 114.764 166.280  1.00143.60           N
ATOM   4632  CA  TYR A 168     138.014 114.881 164.965  1.00143.60           C
ATOM   4633  C   TYR A 168     137.004 114.997 163.846  1.00143.60           C
ATOM   4634  O   TYR A 168     137.128 115.872 163.017  1.00143.60           O
ATOM   4635  CB  TYR A 168     138.882 113.650 164.731  1.00143.60           C
ATOM   4636  CG  TYR A 168     139.772 113.693 163.529  1.00143.60           C
ATOM   4637  CD2 TYR A 168     139.879 112.602 162.692  1.00143.60           C
ATOM   4638  CD1 TYR A 168     140.540 114.804 163.248  1.00143.60           C
ATOM   4639  CE2 TYR A 168     140.709 112.626 161.596  1.00143.60           C
ATOM   4640  CE1 TYR A 168     141.373 114.834 162.149  1.00143.60           C
ATOM   4641  CZ  TYR A 168     141.451 113.745 161.336  1.00143.60           C
ATOM   4642  OH  TYR A 168     142.276 113.780 160.257  1.00143.60           O
ATOM   4643  N   LEU A 169     135.978 114.156 163.842  1.00141.85           N
ATOM   4644  CA  LEU A 169     134.987 114.171 162.771  1.00141.85           C
ATOM   4645  C   LEU A 169     134.245 115.479 162.676  1.00141.85           C
ATOM   4646  O   LEU A 169     133.970 115.979 161.595  1.00141.85           O
ATOM   4647  CB  LEU A 169     133.982 113.054 162.971  1.00 30.00           C
ATOM   4648  CG  LEU A 169     134.521 111.644 162.858  1.00 30.00           C
ATOM   4649  CD1 LEU A 169     133.456 110.657 163.284  1.00 30.00           C
ATOM   4650  CD2 LEU A 169     134.902 111.403 161.419  1.00 30.00           C
ATOM   4651  N   ARG A 170     133.914 116.034 163.820  1.00140.93           N
ATOM   4652  CA  ARG A 170     133.192 117.286 163.858  1.00140.93           C
ATOM   4653  C   ARG A 170     134.028 118.434 163.309  1.00140.93           C
ATOM   4654  O   ARG A 170     133.488 119.473 162.953  1.00140.93           O
ATOM   4655  CB  ARG A 170     132.695 117.587 165.276  1.00140.93           C
ATOM   4656  N   THR A 171     135.345 118.275 163.271  1.00135.95           N
ATOM   4657  CA  THR A 171     136.184 119.365 162.789  1.00135.95           C
ATOM   4658  C   THR A 171     136.943 119.217 161.468  1.00135.95           C
ATOM   4659  O   THR A 171     136.487 119.660 160.420  1.00135.95           O
ATOM   4660  CB  THR A 171     137.216 119.752 163.858  1.00135.95           C
ATOM   4661  OG1 THR A 171     138.066 118.636 164.123  1.00135.95           O
ATOM   4662  CG2 THR A 171     136.526 120.142 165.136  1.00135.95           C
ATOM   4663  N   TRP A 172     138.118 118.610 161.534  1.00124.81           N
ATOM   4664  CA  TRP A 172     138.993 118.478 160.378  1.00124.81           C
ATOM   4665  C   TRP A 172     138.969 117.222 159.531  1.00124.81           C
ATOM   4666  O   TRP A 172     139.751 117.129 158.612  1.00124.81           O
ATOM   4667  CB  TRP A 172     140.431 118.714 160.827  1.00124.81           C
ATOM   4668  CG  TRP A 172     140.649 120.033 161.436  1.00124.81           C
ATOM   4669  CD1 TRP A 172     140.959 120.292 162.727  1.00124.81           C
ATOM   4670  CD2 TRP A 172     140.573 121.289 160.780  1.00124.81           C
ATOM   4671  NE1 TRP A 172     141.080 121.639 162.924  1.00124.81           N
ATOM   4672  CE2 TRP A 172     140.843 122.274 161.736  1.00124.81           C
ATOM   4673  CE3 TRP A 172     140.296 121.680 159.475  1.00124.81           C
ATOM   4674  CZ2 TRP A 172     140.854 123.620 161.427  1.00124.81           C
ATOM   4675  CZ3 TRP A 172     140.307 123.011 159.171  1.00124.81           C
ATOM   4676  CH2 TRP A 172     140.586 123.967 160.139  1.00124.81           C
ATOM   4677  N   PHE A 173     138.116 116.261 159.825  1.00122.89           N
ATOM   4678  CA  PHE A 173     138.106 115.040 159.042  1.00122.89           C
ATOM   4679  C   PHE A 173     137.748 115.225 157.585  1.00122.89           C
ATOM   4680  O   PHE A 173     138.332 114.576 156.734  1.00122.89           O
ATOM   4681  CB  PHE A 173     137.186 113.998 159.659  1.00122.89           C
ATOM   4682  CG  PHE A 173     136.982 112.783 158.806  1.00122.89           C
ATOM   4683  CD1 PHE A 173     138.022 111.938 158.535  1.00122.89           C
ATOM   4684  CD2 PHE A 173     135.748 112.508 158.274  1.00122.89           C
ATOM   4685  CE1 PHE A 173     137.836 110.825 157.754  1.00122.89           C
ATOM   4686  CE2 PHE A 173     135.549 111.401 157.493  1.00122.89           C
ATOM   4687  CZ  PHE A 173     136.595 110.555 157.232  1.00122.89           C
ATOM   4688  N   LEU A 174     136.773 116.068 157.288  1.00119.13           N
ATOM   4689  CA  LEU A 174     136.363 116.225 155.902  1.00119.13           C
ATOM   4690  C   LEU A 174     137.437 116.762 154.967  1.00119.13           C
ATOM   4691  O   LEU A 174     137.647 116.203 153.899  1.00119.13           O
ATOM   4692  CB  LEU A 174     135.133 117.107 155.822  1.00119.13           C
ATOM   4693  CG  LEU A 174     134.210 116.710 154.679  1.00119.13           C
ATOM   4694  CD1 LEU A 174     133.766 115.271 154.871  1.00119.13           C
ATOM   4695  CD2 LEU A 174     133.024 117.653 154.634  1.00119.13           C
ATOM   4696  N   VAL A 175     138.142 117.812 155.370  1.00113.86           N
ATOM   4697  CA  VAL A 175     139.190 118.374 154.533  1.00113.86           C
ATOM   4698  C   VAL A 175     140.343 117.412 154.301  1.00113.86           C
ATOM   4699  O   VAL A 175     140.873 117.327 153.214  1.00113.86           O
ATOM   4700  CB  VAL A 175     139.782 119.636 155.151  1.00 30.00           C
ATOM   4701  CG1 VAL A 175     140.688 120.314 154.159  1.00 30.00           C
ATOM   4702  CG2 VAL A 175     138.696 120.583 155.583  1.00 30.00           C
ATOM   4703  N   ASP A 176     140.723 116.700 155.353  1.00114.92           N
ATOM   4704  CA  ASP A 176     141.812 115.739 155.332  1.00114.92           C
ATOM   4705  C   ASP A 176     141.564 114.569 154.414  1.00114.92           C
ATOM   4706  O   ASP A 176     142.484 114.050 153.812  1.00114.92           O
ATOM   4707  CB  ASP A 176     142.128 115.239 156.732  1.00 30.00           C
ATOM   4708  CG  ASP A 176     142.794 116.286 157.590  1.00 30.00           C
ATOM   4709  OD1 ASP A 176     142.992 117.412 157.116  1.00 30.00           O
ATOM   4710  OD2 ASP A 176     143.128 115.990 158.749  1.00 30.00           O
ATOM   4711  N   LEU A 177     140.321 114.122 154.342  1.00120.36           N
ATOM   4712  CA  LEU A 177     139.939 112.981 153.471  1.00120.36           C
ATOM   4713  C   LEU A 177     140.125 113.371 152.004  1.00120.36           C
ATOM   4714  O   LEU A 177     140.697 112.561 151.260  1.00120.36           O
ATOM   4715  CB  LEU A 177     138.475 112.626 153.746  1.00120.36           C
ATOM   4716  CG  LEU A 177     137.932 111.422 152.982  1.00120.36           C
ATOM   4717  CD1 LEU A 177     138.654 110.150 153.398  1.00120.36           C
ATOM   4718  CD2 LEU A 177     136.435 111.279 153.203  1.00120.36           C
ATOM   4719  N   ILE A 178     139.710 114.579 151.620  1.00117.24           N
ATOM   4720  CA  ILE A 178     139.768 114.996 150.185  1.00117.24           C
ATOM   4721  C   ILE A 178     141.230 115.108 149.734  1.00117.24           C
ATOM   4722  O   ILE A 178     141.548 114.603 148.643  1.00117.24           O
ATOM   4723  CB  ILE A 178     138.989 116.309 149.975  1.00117.24           C
ATOM   4724  CG1 ILE A 178     137.542 116.191 150.458  1.00117.24           C
ATOM   4725  CG2 ILE A 178     139.056 116.757 148.526  1.00117.24           C
ATOM   4726  CD1 ILE A 178     136.772 117.489 150.407  1.00117.24           C
ATOM   4727  N   SER A 179     142.081 115.742 150.542  1.00114.67           N
ATOM   4728  CA  SER A 179     143.504 115.932 150.164  1.00114.67           C
ATOM   4729  C   SER A 179     144.193 114.578 150.000  1.00114.67           C
ATOM   4730  O   SER A 179     144.987 114.433 149.060  1.00114.67           O
ATOM   4731  CB  SER A 179     144.206 116.771 151.186  1.00114.67           C
ATOM   4732  OG  SER A 179     144.216 116.132 152.452  1.00114.67           O
ATOM   4733  N   SER A 180     143.853 113.601 150.837  1.00119.02           N
ATOM   4734  CA  SER A 180     144.545 112.286 150.819  1.00119.02           C
ATOM   4735  C   SER A 180     144.124 111.417 149.633  1.00119.02           C
ATOM   4736  O   SER A 180     145.020 110.972 148.901  1.00119.02           O
ATOM   4737  CB  SER A 180     144.289 111.571 152.107  1.00119.02           C
ATOM   4738  OG  SER A 180     144.418 110.170 151.927  1.00119.02           O
ATOM   4739  N   ILE A 181     142.822 111.187 149.439  1.00127.67           N
ATOM   4740  CA  ILE A 181     142.339 110.251 148.371  1.00127.67           C
ATOM   4741  C   ILE A 181     142.761 110.726 146.975  1.00127.67           C
ATOM   4742  O   ILE A 181     142.800 111.951 146.751  1.00127.67           O
ATOM   4743  CB  ILE A 181     140.817 110.036 148.475  1.00127.67           C
ATOM   4744  CG1 ILE A 181     140.043 111.351 148.352  1.00127.67           C
ATOM   4745  CG2 ILE A 181     140.469 109.296 149.755  1.00127.67           C
ATOM   4746  CD1 ILE A 181     138.552 111.208 148.535  1.00127.67           C
ATOM   4747  N   PRO A 182     143.063 109.841 145.983  1.00133.80           N
ATOM   4748  CA  PRO A 182     143.354 110.289 144.611  1.00133.80           C
ATOM   4749  C   PRO A 182     142.068 110.410 143.777  1.00133.80           C
ATOM   4750  O   PRO A 182     141.786 109.512 143.011  1.00133.80           O
ATOM   4751  CB  PRO A 182     144.273 109.191 144.062  1.00133.80           C
ATOM   4752  CG  PRO A 182     143.831 107.928 144.766  1.00133.80           C
ATOM   4753  CD  PRO A 182     143.206 108.371 146.072  1.00133.80           C
ATOM   4754  N   VAL A 183     141.347 111.527 143.906  1.00140.70           N
ATOM   4755  CA  VAL A 183     140.031 111.688 143.217  1.00140.70           C
ATOM   4756  C   VAL A 183     140.204 111.644 141.697  1.00140.70           C
ATOM   4757  O   VAL A 183     139.361 111.010 141.033  1.00140.70           O
ATOM   4758  CB  VAL A 183     139.345 112.994 143.650  1.00140.70           C
ATOM   4759  CG1 VAL A 183     137.884 113.033 143.234  1.00140.70           C
ATOM   4760  CG2 VAL A 183     139.478 113.229 145.146  1.00140.70           C
ATOM   4761  N   ASP A 184     141.250 112.271 141.160  1.00146.69           N
ATOM   4762  CA  ASP A 184     141.383 112.354 139.680  1.00146.69           C
ATOM   4763  C   ASP A 184     141.485 110.948 139.088  1.00146.69           C
ATOM   4764  O   ASP A 184     140.814 110.691 138.073  1.00146.69           O
ATOM   4765  CB  ASP A 184     142.580 113.215 139.270  1.00146.69           C
ATOM   4766  CG  ASP A 184     143.911 112.738 139.825  1.00146.69           C
ATOM   4767  OD1 ASP A 184     144.106 112.840 141.050  1.00146.69           O
ATOM   4768  OD2 ASP A 184     144.748 112.281 139.024  1.00146.69           O
ATOM   4769  N   TYR A 185     142.268 110.070 139.714  1.00155.00           N
ATOM   4770  CA  TYR A 185     142.465 108.704 139.170  1.00155.00           C
ATOM   4771  C   TYR A 185     141.132 107.948 139.179  1.00155.00           C
ATOM   4772  O   TYR A 185     140.875 107.206 138.223  1.00155.00           O
ATOM   4773  CB  TYR A 185     143.599 107.981 139.899  1.00155.00           C
ATOM   4774  CG  TYR A 185     144.970 108.555 139.641  1.00155.00           C
ATOM   4775  CD2 TYR A 185     145.707 109.136 140.659  1.00155.00           C
ATOM   4776  CD1 TYR A 185     145.536 108.514 138.378  1.00155.00           C
ATOM   4777  CE2 TYR A 185     146.968 109.662 140.430  1.00155.00           C
ATOM   4778  CE1 TYR A 185     146.795 109.037 138.131  1.00155.00           C
ATOM   4779  CZ  TYR A 185     147.515 109.613 139.162  1.00155.00           C
ATOM   4780  OH  TYR A 185     148.756 110.130 138.928  1.00155.00           O
ATOM   4781  N   ILE A 186     140.319 108.126 140.224  1.00155.66           N
ATOM   4782  CA  ILE A 186     139.047 107.350 140.332  1.00155.66           C
ATOM   4783  C   ILE A 186     138.154 107.708 139.141  1.00155.66           C
ATOM   4784  O   ILE A 186     137.639 106.780 138.493  1.00155.66           O
ATOM   4785  CB  ILE A 186     138.336 107.653 141.667  1.00155.66           C
ATOM   4786  CG1 ILE A 186     139.227 107.327 142.868  1.00155.66           C
ATOM   4787  CG2 ILE A 186     136.999 106.936 141.750  1.00155.66           C
ATOM   4788  CD1 ILE A 186     138.637 107.731 144.198  1.00155.66           C
ATOM   4789  N   PHE A 187     138.035 108.999 138.834  1.00157.53           N
ATOM   4790  CA  PHE A 187     137.168 109.450 137.714  1.00157.53           C
ATOM   4791  C   PHE A 187     137.728 108.898 136.399  1.00157.53           C
ATOM   4792  O   PHE A 187     136.937 108.454 135.544  1.00157.53           O
ATOM   4793  CB  PHE A 187     137.044 110.976 137.745  1.00157.53           C
ATOM   4794  CG  PHE A 187     136.332 111.607 136.577  1.00157.53           C
ATOM   4795  CD1 PHE A 187     134.953 111.540 136.464  1.00157.53           C
ATOM   4796  CD2 PHE A 187     137.037 112.298 135.606  1.00157.53           C
ATOM   4797  CE1 PHE A 187     134.299 112.131 135.394  1.00157.53           C
ATOM   4798  CE2 PHE A 187     136.384 112.889 134.536  1.00157.53           C
ATOM   4799  CZ  PHE A 187     135.016 112.804 134.433  1.00157.53           C
ATOM   4800  N   LEU A 188     139.052 108.925 136.249  1.00159.08           N
ATOM   4801  CA  LEU A 188     139.694 108.427 135.006  1.00159.08           C
ATOM   4802  C   LEU A 188     139.425 106.928 134.862  1.00159.08           C
ATOM   4803  O   LEU A 188     139.124 106.496 133.737  1.00159.08           O
ATOM   4804  CB  LEU A 188     141.196 108.710 135.091  1.00159.08           C
ATOM   4805  CG  LEU A 188     141.937 108.780 133.759  1.00159.08           C
ATOM   4806  CD1 LEU A 188     141.314 109.830 132.853  1.00159.08           C
ATOM   4807  CD2 LEU A 188     143.412 109.077 133.983  1.00159.08           C
ATOM   4808  N   VAL A 189     139.528 106.172 135.960  1.00162.66           N
ATOM   4809  CA  VAL A 189     139.312 104.693 135.911  1.00162.66           C
ATOM   4810  C   VAL A 189     137.860 104.417 135.511  1.00162.66           C
ATOM   4811  O   VAL A 189     137.639 103.534 134.656  1.00162.66           O
ATOM   4812  CB  VAL A 189     139.675 104.020 137.248  1.00162.66           C
ATOM   4813  CG1 VAL A 189     139.064 102.635 137.386  1.00162.66           C
ATOM   4814  CG2 VAL A 189     141.179 103.966 137.463  1.00162.66           C
ATOM   4815  N   VAL A 190     136.917 105.178 136.072  1.00162.69           N
ATOM   4816  CA  VAL A 190     135.473 104.942 135.782  1.00162.69           C
ATOM   4817  C   VAL A 190     135.222 105.172 134.286  1.00162.69           C
ATOM   4818  O   VAL A 190     134.510 104.350 133.676  1.00162.69           O
ATOM   4819  CB  VAL A 190     134.578 105.831 136.668  1.00162.69           C
ATOM   4820  CG1 VAL A 190     133.141 105.886 136.172  1.00162.69           C
ATOM   4821  CG2 VAL A 190     134.624 105.396 138.124  1.00162.69           C
ATOM   4822  N   GLU A 191     135.814 106.223 133.709  1.00165.57           N
ATOM   4823  CA  GLU A 191     135.583 106.546 132.275  1.00165.57           C
ATOM   4824  C   GLU A 191     136.091 105.388 131.410  1.00165.57           C
ATOM   4825  O   GLU A 191     137.147 105.575 130.777  1.00165.57           O
ATOM   4826  CB  GLU A 191     136.280 107.852 131.895  1.00165.57           C
TER    4827      GLU A 191
ATOM   4828  N   VAL A 210     139.179 114.765 129.494  1.00159.73           N
ATOM   4829  CA  VAL A 210     140.351 114.654 130.354  1.00159.73           C
ATOM   4830  C   VAL A 210     140.809 115.999 130.923  1.00159.73           C
ATOM   4831  O   VAL A 210     141.531 116.035 131.908  1.00159.73           O
ATOM   4832  CB  VAL A 210     141.513 113.929 129.646  1.00159.73           C
ATOM   4833  CG1 VAL A 210     142.785 113.992 130.480  1.00159.73           C
ATOM   4834  CG2 VAL A 210     141.137 112.481 129.389  1.00159.73           C
ATOM   4835  N   ARG A 211     140.394 117.097 130.307  1.00152.90           N
ATOM   4836  CA  ARG A 211     140.741 118.429 130.794  1.00152.90           C
ATOM   4837  C   ARG A 211     140.115 118.606 132.165  1.00152.90           C
ATOM   4838  O   ARG A 211     140.669 119.257 133.029  1.00152.90           O
ATOM   4839  CB  ARG A 211     140.263 119.524 129.848  1.00152.90           C
ATOM   4840  N   PHE A 212     138.934 118.030 132.345  1.00148.20           N
ATOM   4841  CA  PHE A 212     138.209 118.120 133.605  1.00148.20           C
ATOM   4842  C   PHE A 212     138.984 117.507 134.755  1.00148.20           C
ATOM   4843  O   PHE A 212     138.888 117.980 135.871  1.00148.20           O
ATOM   4844  CB  PHE A 212     136.823 117.497 133.519  1.00148.20           C
ATOM   4845  CG  PHE A 212     135.823 118.139 134.431  1.00148.20           C
ATOM   4846  CD2 PHE A 212     134.568 118.490 133.969  1.00148.20           C
ATOM   4847  CD1 PHE A 212     136.146 118.412 135.741  1.00148.20           C
ATOM   4848  CE2 PHE A 212     133.648 119.089 134.803  1.00148.20           C
ATOM   4849  CE1 PHE A 212     135.230 119.014 136.583  1.00148.20           C
ATOM   4850  CZ  PHE A 212     133.980 119.353 136.115  1.00148.20           C
ATOM   4851  N   THR A 213     139.729 116.440 134.504  1.00142.21           N
ATOM   4852  CA  THR A 213     140.512 115.835 135.566  1.00142.21           C
ATOM   4853  C   THR A 213     141.550 116.812 136.090  1.00142.21           C
ATOM   4854  O   THR A 213     141.802 116.867 137.282  1.00142.21           O
ATOM   4855  CB  THR A 213     141.232 114.576 135.103  1.00142.21           C
ATOM   4856  OG1 THR A 213     141.707 114.777 133.773  1.00142.21           O
ATOM   4857  CG2 THR A 213     140.292 113.418 135.112  1.00142.21           C
ATOM   4858  N   LYS A 214     142.141 117.601 135.210  1.00130.00           N
ATOM   4859  CA  LYS A 214     143.157 118.536 135.650  1.00130.00           C
ATOM   4860  C   LYS A 214     142.585 119.465 136.682  1.00130.00           C
ATOM   4861  O   LYS A 214     143.251 119.755 137.642  1.00130.00           O
ATOM   4862  CB  LYS A 214     143.734 119.332 134.489  1.00 30.00           C
ATOM   4863  CG  LYS A 214     144.841 118.596 133.770  1.00 30.00           C
ATOM   4864  CD  LYS A 214     145.713 119.522 132.953  1.00 30.00           C
ATOM   4865  CE  LYS A 214     146.967 118.785 132.530  1.00 30.00           C
ATOM   4866  NZ  LYS A 214     147.730 119.529 131.501  1.00 30.00           N
ATOM   4867  N   ILE A 215     141.355 119.911 136.532  1.00130.38           N
ATOM   4868  CA  ILE A 215     140.793 120.774 137.551  1.00130.38           C
ATOM   4869  C   ILE A 215     140.712 120.005 138.861  1.00130.38           C
ATOM   4870  O   ILE A 215     140.916 120.568 139.914  1.00130.38           O
ATOM   4871  CB  ILE A 215     139.395 121.276 137.197  1.00130.38           C
ATOM   4872  CG1 ILE A 215     139.434 122.126 135.934  1.00130.38           C
ATOM   4873  CG2 ILE A 215     138.836 122.092 138.343  1.00130.38           C
ATOM   4874  CD1 ILE A 215     138.167 122.916 135.691  1.00130.38           C
ATOM   4875  N   LEU A 216     140.396 118.719 138.783  1.00128.48           N
ATOM   4876  CA  LEU A 216     140.276 117.844 139.955  1.00128.48           C
ATOM   4877  C   LEU A 216     141.550 117.593 140.753  1.00128.48           C
ATOM   4878  O   LEU A 216     141.514 117.480 141.965  1.00128.48           O
ATOM   4879  CB  LEU A 216     139.656 116.509 139.579  1.00128.48           C
ATOM   4880  CG  LEU A 216     138.144 116.458 139.499  1.00128.48           C
ATOM   4881  CD1 LEU A 216     137.721 115.011 139.636  1.00128.48           C
ATOM   4882  CD2 LEU A 216     137.550 117.301 140.605  1.00128.48           C
ATOM   4883  N   SER A 217     142.673 117.490 140.066  1.00118.47           N
ATOM   4884  CA  SER A 217     143.938 117.222 140.712  1.00118.47           C
ATOM   4885  C   SER A 217     144.256 118.308 141.696  1.00118.47           C
ATOM   4886  O   SER A 217     144.985 118.093 142.634  1.00118.47           O
ATOM   4887  CB  SER A 217     145.053 117.153 139.691  1.00118.47           C
ATOM   4888  OG  SER A 217     145.530 115.838 139.571  1.00118.47           O
ATOM   4889  N   LEU A 218     143.701 119.481 141.483  1.00109.19           N
ATOM   4890  CA  LEU A 218     143.963 120.608 142.354  1.00109.19           C
ATOM   4891  C   LEU A 218     143.441 120.425 143.772  1.00109.19           C
ATOM   4892  O   LEU A 218     143.754 121.209 144.646  1.00109.19           O
ATOM   4893  CB  LEU A 218     143.487 121.913 141.736  1.00109.19           C
ATOM   4894  CG  LEU A 218     144.318 122.362 140.539  1.00109.19           C
ATOM   4895  CD1 LEU A 218     144.116 123.847 140.362  1.00109.19           C
ATOM   4896  CD2 LEU A 218     145.793 122.063 140.714  1.00109.19           C
ATOM   4897  N   LEU A 219     142.641 119.398 144.002  1.00108.67           N
ATOM   4898  CA  LEU A 219     142.112 119.121 145.334  1.00108.67           C
ATOM   4899  C   LEU A 219     143.250 118.851 146.313  1.00108.67           C
ATOM   4900  O   LEU A 219     143.111 119.081 147.499  1.00108.67           O
ATOM   4901  CB  LEU A 219     141.185 117.915 145.314  1.00108.67           C
ATOM   4902  CG  LEU A 219     139.778 118.085 144.776  1.00108.67           C
ATOM   4903  CD1 LEU A 219     139.140 116.720 144.648  1.00108.67           C
ATOM   4904  CD2 LEU A 219     138.977 118.943 145.719  1.00108.67           C
ATOM   4905  N   ARG A 220     144.374 118.358 145.816  1.00103.41           N
ATOM   4906  CA  ARG A 220     145.516 118.055 146.652  1.00103.41           C
ATOM   4907  C   ARG A 220     145.991 119.303 147.314  1.00103.41           C
ATOM   4908  O   ARG A 220     146.622 119.259 148.335  1.00103.41           O
ATOM   4909  CB  ARG A 220     146.664 117.568 145.813  1.00103.41           C
ATOM   4910  CG  ARG A 220     146.271 116.569 144.776  1.00103.41           C
ATOM   4911  CD  ARG A 220     146.091 115.223 145.406  1.00103.41           C
ATOM   4912  NE  ARG A 220     146.232 114.206 144.391  1.00103.41           N
ATOM   4913  CZ  ARG A 220     147.270 114.135 143.579  1.00103.41           C
ATOM   4914  NH1 ARG A 220     148.233 115.031 143.665  1.00103.41           N
ATOM   4915  NH2 ARG A 220     147.335 113.179 142.678  1.00103.41           N
ATOM   4916  N   LEU A 221     145.641 120.435 146.756  1.00 94.86           N
ATOM   4917  CA  LEU A 221     146.085 121.698 147.296  1.00 94.86           C
ATOM   4918  C   LEU A 221     145.505 121.947 148.665  1.00 94.86           C
ATOM   4919  O   LEU A 221     145.886 122.880 149.326  1.00 94.86           O
ATOM   4920  CB  LEU A 221     145.821 122.844 146.324  1.00 94.86           C
ATOM   4921  CG  LEU A 221     147.026 123.263 145.482  1.00 94.86           C
ATOM   4922  CD1 LEU A 221     147.983 122.129 145.205  1.00 94.86           C
ATOM   4923  CD2 LEU A 221     146.569 123.907 144.198  1.00 94.86           C
ATOM   4924  N   LEU A 222     144.559 121.119 149.073  1.00 98.67           N
ATOM   4925  CA  LEU A 222     143.923 121.226 150.389  1.00 98.67           C
ATOM   4926  C   LEU A 222     144.870 120.797 151.496  1.00 98.67           C
ATOM   4927  O   LEU A 222     144.593 120.997 152.662  1.00 98.67           O
ATOM   4928  CB  LEU A 222     142.616 120.452 150.449  1.00 98.67           C
ATOM   4929  CG  LEU A 222     141.477 121.233 149.811  1.00 98.67           C
ATOM   4930  CD1 LEU A 222     140.175 120.473 149.886  1.00 98.67           C
ATOM   4931  CD2 LEU A 222     141.340 122.586 150.475  1.00 98.67           C
ATOM   4932  N   ARG A 223     145.996 120.210 151.113  1.00 99.41           N
ATOM   4933  CA  ARG A 223     147.012 119.774 152.056  1.00 99.41           C
ATOM   4934  C   ARG A 223     147.561 120.998 152.748  1.00 99.41           C
ATOM   4935  O   ARG A 223     148.292 120.891 153.684  1.00 99.41           O
ATOM   4936  CB  ARG A 223     148.133 119.028 151.365  1.00 99.41           C
ATOM   4937  CG  ARG A 223     147.740 117.637 150.942  1.00 99.41           C
ATOM   4938  CD  ARG A 223     148.720 117.012 149.974  1.00 99.41           C
ATOM   4939  NE  ARG A 223     148.157 115.780 149.453  1.00 99.41           N
ATOM   4940  CZ  ARG A 223     148.680 115.067 148.471  1.00 99.41           C
ATOM   4941  NH1 ARG A 223     149.796 115.463 147.888  1.00 99.41           N
ATOM   4942  NH2 ARG A 223     148.088 113.956 148.070  1.00 99.41           N
ATOM   4943  N   LEU A 224     147.242 122.174 152.252  1.00 91.06           N
ATOM   4944  CA  LEU A 224     147.683 123.399 152.864  1.00 91.06           C
ATOM   4945  C   LEU A 224     147.104 123.526 154.255  1.00 91.06           C
ATOM   4946  O   LEU A 224     147.703 124.144 155.100  1.00 91.06           O
ATOM   4947  CB  LEU A 224     147.288 124.603 152.032  1.00 91.06           C
ATOM   4948  CG  LEU A 224     147.633 125.912 152.716  1.00 91.06           C
ATOM   4949  CD1 LEU A 224     149.115 125.996 152.999  1.00 91.06           C
ATOM   4950  CD2 LEU A 224     147.185 127.104 151.904  1.00 91.06           C
ATOM   4951  N   SER A 225     145.914 122.991 154.496  1.00 98.89           N
ATOM   4952  CA  SER A 225     145.315 123.111 155.820  1.00 98.89           C
ATOM   4953  C   SER A 225     146.143 122.426 156.881  1.00 98.89           C
ATOM   4954  O   SER A 225     146.320 122.969 157.943  1.00 98.89           O
ATOM   4955  CB  SER A 225     143.895 122.571 155.837  1.00 98.89           C
ATOM   4956  OG  SER A 225     143.889 121.194 155.548  1.00 98.89           O
ATOM   4957  N   ARG A 226     146.647 121.232 156.607  1.00100.92           N
ATOM   4958  CA  ARG A 226     147.485 120.533 157.572  1.00100.92           C
ATOM   4959  C   ARG A 226     148.815 121.212 157.812  1.00100.92           C
ATOM   4960  O   ARG A 226     149.278 121.263 158.923  1.00100.92           O
ATOM   4961  CB  ARG A 226     147.703 119.093 157.184  1.00100.92           C
ATOM   4962  CG  ARG A 226     146.466 118.261 157.339  1.00100.92           C
ATOM   4963  CD  ARG A 226     146.342 117.303 156.181  1.00100.92           C
ATOM   4964  NE  ARG A 226     146.665 115.949 156.575  1.00100.92           N
ATOM   4965  CZ  ARG A 226     146.611 114.922 155.753  1.00100.92           C
ATOM   4966  NH1 ARG A 226     146.911 113.717 156.181  1.00100.92           N
ATOM   4967  NH2 ARG A 226     146.263 115.116 154.503  1.00100.92           N
ATOM   4968  N   LEU A 227     149.433 121.747 156.774  1.00 91.93           N
ATOM   4969  CA  LEU A 227     150.715 122.389 156.930  1.00 91.93           C
ATOM   4970  C   LEU A 227     150.518 123.506 157.910  1.00 91.93           C
ATOM   4971  O   LEU A 227     151.343 123.721 158.763  1.00 91.93           O
ATOM   4972  CB  LEU A 227     151.164 122.962 155.604  1.00 91.93           C
ATOM   4973  CG  LEU A 227     152.635 123.125 155.294  1.00 91.93           C
ATOM   4974  CD1 LEU A 227     152.782 123.748 153.930  1.00 91.93           C
ATOM   4975  CD2 LEU A 227     153.265 124.022 156.318  1.00 91.93           C
ATOM   4976  N   ILE A 228     149.421 124.228 157.801  1.00 96.97           N
ATOM   4977  CA  ILE A 228     149.148 125.295 158.744  1.00 96.97           C
ATOM   4978  C   ILE A 228     148.912 124.766 160.156  1.00 96.97           C
ATOM   4979  O   ILE A 228     149.303 125.397 161.112  1.00 96.97           O
ATOM   4980  CB  ILE A 228     147.965 126.167 158.318  1.00 96.97           C
ATOM   4981  CG1 ILE A 228     148.295 126.908 157.041  1.00 96.97           C
ATOM   4982  CG2 ILE A 228     147.657 127.200 159.375  1.00 96.97           C
ATOM   4983  CD1 ILE A 228     147.194 127.824 156.579  1.00 96.97           C
ATOM   4984  N   ARG A 229     148.217 123.644 160.289  1.00101.85           N
ATOM   4985  CA  ARG A 229     147.959 123.076 161.603  1.00101.85           C
ATOM   4986  C   ARG A 229     149.199 122.561 162.276  1.00101.85           C
ATOM   4987  O   ARG A 229     149.402 122.792 163.448  1.00101.85           O
ATOM   4988  CB  ARG A 229     146.973 121.933 161.509  1.00101.85           C
ATOM   4989  CG  ARG A 229     145.526 122.319 161.672  1.00101.85           C
ATOM   4990  CD  ARG A 229     144.721 121.053 161.768  1.00101.85           C
ATOM   4991  NE  ARG A 229     144.334 120.556 160.462  1.00101.85           N
ATOM   4992  CZ  ARG A 229     144.000 119.300 160.218  1.00101.85           C
ATOM   4993  NH1 ARG A 229     144.038 118.415 161.186  1.00101.85           N
ATOM   4994  NH2 ARG A 229     143.648 118.921 159.006  1.00101.85           N
ATOM   4995  N   TYR A 230     150.022 121.842 161.530  1.00 99.15           N
ATOM   4996  CA  TYR A 230     151.256 121.290 162.050  1.00 99.15           C
ATOM   4997  C   TYR A 230     152.276 122.336 162.409  1.00 99.15           C
ATOM   4998  O   TYR A 230     152.936 122.222 163.406  1.00 99.15           O
ATOM   4999  CB  TYR A 230     151.857 120.322 161.060  1.00 99.15           C
ATOM   5000  CG  TYR A 230     151.087 119.049 160.902  1.00 99.15           C
[truncated: 787,602 more chars]
