# Supplementary material for: Cryo-EM structure of human HCN3 channel and its regulation by cAMP
Source: J Biol Chem. 2024 Apr 16;300(6):107288. doi: 10.1016/j.jbc.2024.107288 (PMC11126801; doi:10.1016/j.jbc.2024.107288)
Supplement: Supporting information 2 [file mmc4.zip › jbc_107288_20221208-HCN3-cAMP-tetramer-final _spl_1_spl__mmc4.pdb]

ATOM      1  N   GLY A  50     177.844 160.552 137.680  1.00145.57           N  
ATOM      2  CA  GLY A  50     176.605 161.306 137.687  1.00145.57           C  
ATOM      3  C   GLY A  50     175.518 160.674 136.845  1.00145.57           C  
ATOM      4  O   GLY A  50     174.451 161.252 136.648  1.00145.57           O  
ATOM      5  N   THR A  51     175.787 159.467 136.345  1.00143.22           N  
ATOM      6  CA  THR A  51     174.808 158.780 135.512  1.00143.22           C  
ATOM      7  C   THR A  51     173.799 158.018 136.360  1.00143.22           C  
ATOM      8  O   THR A  51     172.845 157.437 135.832  1.00143.22           O  
ATOM      9  CB  THR A  51     175.514 157.833 134.547  1.00143.22           C  
ATOM     10  CG2 THR A  51     176.517 158.598 133.710  1.00143.22           C  
ATOM     11  OG1 THR A  51     176.200 156.821 135.291  1.00143.22           O  
ATOM     12  N   LEU A  52     174.000 158.000 137.677  1.00140.04           N  
ATOM     13  CA  LEU A  52     173.110 157.293 138.587  1.00140.04           C  
ATOM     14  C   LEU A  52     171.732 157.924 138.693  1.00140.04           C  
ATOM     15  O   LEU A  52     170.798 157.251 139.136  1.00140.04           O  
ATOM     16  CB  LEU A  52     173.734 157.219 139.980  1.00140.04           C  
ATOM     17  CG  LEU A  52     174.978 156.346 140.097  1.00140.04           C  
ATOM     18  CD1 LEU A  52     175.578 156.484 141.476  1.00140.04           C  
ATOM     19  CD2 LEU A  52     174.631 154.900 139.806  1.00140.04           C  
ATOM     20  N   LEU A  53     171.580 159.188 138.308  1.00142.17           N  
ATOM     21  CA  LEU A  53     170.271 159.815 138.355  1.00142.17           C  
ATOM     22  C   LEU A  53     169.427 159.455 137.144  1.00142.17           C  
ATOM     23  O   LEU A  53     168.208 159.643 137.174  1.00142.17           O  
ATOM     24  CB  LEU A  53     170.424 161.328 138.446  1.00142.17           C  
ATOM     25  CG  LEU A  53     171.261 161.795 139.632  1.00142.17           C  
ATOM     26  CD1 LEU A  53     171.371 163.309 139.640  1.00142.17           C  
ATOM     27  CD2 LEU A  53     170.703 161.275 140.934  1.00142.17           C  
ATOM     28  N   GLN A  54     170.043 158.951 136.096  1.00144.52           N  
ATOM     29  CA  GLN A  54     169.419 158.613 134.831  1.00144.52           C  
ATOM     30  C   GLN A  54     169.048 157.140 134.804  1.00144.52           C  
ATOM     31  O   GLN A  54     169.713 156.313 135.431  1.00144.52           O  
ATOM     32  CB  GLN A  54     170.378 158.932 133.692  1.00144.52           C  
ATOM     33  CG  GLN A  54     170.704 160.401 133.579  1.00144.52           C  
ATOM     34  CD  GLN A  54     171.736 160.676 132.515  1.00144.52           C  
ATOM     35  NE2 GLN A  54     172.034 161.949 132.295  1.00144.52           N  
ATOM     36  OE1 GLN A  54     172.265 159.755 131.899  1.00144.52           O  
ATOM     37  N   PRO A  55     167.978 156.770 134.100  1.00139.19           N  
ATOM     38  CA  PRO A  55     167.612 155.352 134.023  1.00139.19           C  
ATOM     39  C   PRO A  55     168.575 154.585 133.130  1.00139.19           C  
ATOM     40  O   PRO A  55     168.963 155.056 132.062  1.00139.19           O  
ATOM     41  CB  PRO A  55     166.199 155.383 133.435  1.00139.19           C  
ATOM     42  CG  PRO A  55     166.139 156.650 132.692  1.00139.19           C  
ATOM     43  CD  PRO A  55     166.975 157.627 133.449  1.00139.19           C  
ATOM     44  N   THR A  56     168.963 153.400 133.583  1.00144.00           N  
ATOM     45  CA  THR A  56     169.921 152.577 132.864  1.00144.00           C  
ATOM     46  C   THR A  56     169.183 151.643 131.910  1.00144.00           C  
ATOM     47  O   THR A  56     167.979 151.774 131.685  1.00144.00           O  
ATOM     48  CB  THR A  56     170.787 151.796 133.843  1.00144.00           C  
ATOM     49  CG2 THR A  56     171.525 152.747 134.764  1.00144.00           C  
ATOM     50  OG1 THR A  56     169.953 150.934 134.624  1.00144.00           O  
ATOM     51  N   VAL A  57     169.901 150.683 131.340  1.00141.89           N  
ATOM     52  CA  VAL A  57     169.324 149.747 130.384  1.00141.89           C  
ATOM     53  C   VAL A  57     169.124 148.412 131.092  1.00141.89           C  
ATOM     54  O   VAL A  57     170.087 147.699 131.379  1.00141.89           O  
ATOM     55  CB  VAL A  57     170.213 149.595 129.148  1.00141.89           C  
ATOM     56  CG1 VAL A  57     169.621 148.575 128.200  1.00141.89           C  
ATOM     57  CG2 VAL A  57     170.383 150.933 128.463  1.00141.89           C  
ATOM     58  N   ASN A  58     167.870 148.073 131.371  1.00144.11           N  
ATOM     59  CA  ASN A  58     167.541 146.845 132.075  1.00144.11           C  
ATOM     60  C   ASN A  58     166.407 146.150 131.349  1.00144.11           C  
ATOM     61  O   ASN A  58     165.975 146.578 130.278  1.00144.11           O  
ATOM     62  CB  ASN A  58     167.127 147.115 133.520  1.00144.11           C  
ATOM     63  CG  ASN A  58     168.230 147.745 134.325  1.00144.11           C  
ATOM     64  ND2 ASN A  58     169.308 147.001 134.533  1.00144.11           N  
ATOM     65  OD1 ASN A  58     168.121 148.892 134.756  1.00144.11           O  
ATOM     66  N   LYS A  59     165.918 145.068 131.953  1.00143.05           N  
ATOM     67  CA  LYS A  59     164.747 144.399 131.404  1.00143.05           C  
ATOM     68  C   LYS A  59     163.497 145.245 131.585  1.00143.05           C  
ATOM     69  O   LYS A  59     162.680 145.352 130.665  1.00143.05           O  
ATOM     70  CB  LYS A  59     164.563 143.031 132.050  1.00143.05           C  
ATOM     71  CG  LYS A  59     165.671 142.053 131.747  1.00143.05           C  
ATOM     72  CD  LYS A  59     165.347 140.676 132.300  1.00143.05           C  
ATOM     73  CE  LYS A  59     165.409 140.656 133.817  1.00143.05           C  
ATOM     74  NZ  LYS A  59     166.790 140.894 134.324  1.00143.05           N1+
ATOM     75  N   PHE A  60     163.332 145.853 132.765  1.00141.12           N  
ATOM     76  CA  PHE A  60     162.198 146.743 132.988  1.00141.12           C  
ATOM     77  C   PHE A  60     162.298 147.987 132.126  1.00141.12           C  
ATOM     78  O   PHE A  60     161.281 148.467 131.618  1.00141.12           O  
ATOM     79  CB  PHE A  60     162.106 147.140 134.458  1.00141.12           C  
ATOM     80  N   SER A  61     163.513 148.491 131.918  1.00143.14           N  
ATOM     81  CA  SER A  61     163.709 149.659 131.075  1.00143.14           C  
ATOM     82  C   SER A  61     163.368 149.380 129.620  1.00143.14           C  
ATOM     83  O   SER A  61     162.706 150.202 128.979  1.00143.14           O  
ATOM     84  CB  SER A  61     165.150 150.139 131.187  1.00143.14           C  
ATOM     85  OG  SER A  61     165.382 151.243 130.339  1.00143.14           O  
ATOM     86  N   LEU A  62     163.777 148.226 129.094  1.00143.37           N  
ATOM     87  CA  LEU A  62     163.472 147.905 127.706  1.00143.37           C  
ATOM     88  C   LEU A  62     162.012 147.512 127.535  1.00143.37           C  
ATOM     89  O   LEU A  62     161.426 147.739 126.472  1.00143.37           O  
ATOM     90  CB  LEU A  62     164.390 146.795 127.202  1.00143.37           C  
ATOM     91  CG  LEU A  62     165.839 147.204 126.968  1.00143.37           C  
ATOM     92  CD1 LEU A  62     166.666 145.996 126.612  1.00143.37           C  
ATOM     93  CD2 LEU A  62     165.911 148.229 125.861  1.00143.37           C  
ATOM     94  N   ARG A  63     161.404 146.917 128.561  1.00142.82           N  
ATOM     95  CA  ARG A  63     159.984 146.605 128.447  1.00142.82           C  
ATOM     96  C   ARG A  63     159.117 147.853 128.536  1.00142.82           C  
ATOM     97  O   ARG A  63     158.087 147.928 127.862  1.00142.82           O  
ATOM     98  CB  ARG A  63     159.546 145.602 129.510  1.00142.82           C  
ATOM     99  CG  ARG A  63     159.920 144.162 129.236  1.00142.82           C  
ATOM    100  CD  ARG A  63     159.289 143.267 130.293  1.00142.82           C  
ATOM    101  NE  ARG A  63     159.566 141.852 130.084  1.00142.82           N  
ATOM    102  CZ  ARG A  63     160.590 141.206 130.631  1.00142.82           C  
ATOM    103  NH1 ARG A  63     161.437 141.850 131.423  1.00142.82           N1+
ATOM    104  NH2 ARG A  63     160.766 139.916 130.385  1.00142.82           N  
ATOM    105  N   VAL A  64     159.504 148.839 129.339  1.00140.48           N  
ATOM    106  CA  VAL A  64     158.679 150.035 129.449  1.00140.48           C  
ATOM    107  C   VAL A  64     158.942 150.981 128.289  1.00140.48           C  
ATOM    108  O   VAL A  64     158.018 151.362 127.564  1.00140.48           O  
ATOM    109  CB  VAL A  64     158.903 150.728 130.802  1.00140.48           C  
ATOM    110  CG1 VAL A  64     158.225 152.078 130.810  1.00140.48           C  
ATOM    111  CG2 VAL A  64     158.327 149.881 131.903  1.00140.48           C  
ATOM    112  N   PHE A  65     160.199 151.380 128.095  1.00145.39           N  
ATOM    113  CA  PHE A  65     160.482 152.414 127.108  1.00145.39           C  
ATOM    114  C   PHE A  65     160.434 151.872 125.686  1.00145.39           C  
ATOM    115  O   PHE A  65     159.899 152.536 124.794  1.00145.39           O  
ATOM    116  CB  PHE A  65     161.840 153.049 127.398  1.00145.39           C  
ATOM    117  N   GLY A  66     160.953 150.677 125.456  1.00147.05           N  
ATOM    118  CA  GLY A  66     160.973 150.094 124.126  1.00147.05           C  
ATOM    119  C   GLY A  66     162.383 149.695 123.716  1.00147.05           C  
ATOM    120  O   GLY A  66     163.019 148.882 124.375  1.00147.05           O  
ATOM    121  N   SER A  67     162.867 150.280 122.629  1.00151.84           N  
ATOM    122  CA  SER A  67     164.205 149.963 122.160  1.00151.84           C  
ATOM    123  C   SER A  67     165.248 150.750 122.938  1.00151.84           C  
ATOM    124  O   SER A  67     164.953 151.416 123.932  1.00151.84           O  
ATOM    125  CB  SER A  67     164.344 150.273 120.673  1.00151.84           C  
ATOM    126  OG  SER A  67     164.294 151.672 120.454  1.00151.84           O  
ATOM    127  N   HIS A  68     166.491 150.673 122.461  1.00152.16           N  
ATOM    128  CA  HIS A  68     167.562 151.448 123.073  1.00152.16           C  
ATOM    129  C   HIS A  68     167.402 152.934 122.795  1.00152.16           C  
ATOM    130  O   HIS A  68     167.825 153.771 123.601  1.00152.16           O  
ATOM    131  CB  HIS A  68     168.915 150.956 122.571  1.00152.16           C  
ATOM    132  CG  HIS A  68     169.246 149.567 123.009  1.00152.16           C  
ATOM    133  CD2 HIS A  68     169.196 148.388 122.347  1.00152.16           C  
ATOM    134  ND1 HIS A  68     169.678 149.273 124.284  1.00152.16           N  
ATOM    135  CE1 HIS A  68     169.889 147.974 124.386  1.00152.16           C  
ATOM    136  NE2 HIS A  68     169.603 147.413 123.225  1.00152.16           N  
ATOM    137  N   LYS A  69     166.789 153.282 121.659  1.00152.63           N  
ATOM    138  CA  LYS A  69     166.624 154.686 121.298  1.00152.63           C  
ATOM    139  C   LYS A  69     165.657 155.390 122.240  1.00152.63           C  
ATOM    140  O   LYS A  69     165.849 156.566 122.569  1.00152.63           O  
ATOM    141  CB  LYS A  69     166.144 154.805 119.854  1.00152.63           C  
ATOM    142  N   ALA A  70     164.640 154.677 122.721  1.00152.52           N  
ATOM    143  CA  ALA A  70     163.734 155.257 123.705  1.00152.52           C  
ATOM    144  C   ALA A  70     164.415 155.476 125.050  1.00152.52           C  
ATOM    145  O   ALA A  70     164.136 156.472 125.728  1.00152.52           O  
ATOM    146  CB  ALA A  70     162.510 154.361 123.876  1.00152.52           C  
ATOM    147  N   VAL A  71     165.321 154.575 125.431  1.00151.91           N  
ATOM    148  CA  VAL A  71     166.057 154.735 126.680  1.00151.91           C  
ATOM    149  C   VAL A  71     167.026 155.904 126.578  1.00151.91           C  
ATOM    150  O   VAL A  71     167.187 156.683 127.526  1.00151.91           O  
ATOM    151  CB  VAL A  71     166.768 153.416 127.035  1.00151.91           C  
ATOM    152  CG1 VAL A  71     167.611 153.556 128.277  1.00151.91           C  
ATOM    153  CG2 VAL A  71     165.742 152.331 127.229  1.00151.91           C  
ATOM    154  N   GLU A  72     167.651 156.075 125.410  1.00155.15           N  
ATOM    155  CA  GLU A  72     168.520 157.229 125.200  1.00155.15           C  
ATOM    156  C   GLU A  72     167.709 158.524 125.166  1.00155.15           C  
ATOM    157  O   GLU A  72     168.165 159.564 125.663  1.00155.15           O  
ATOM    158  CB  GLU A  72     169.318 157.071 123.904  1.00 30.00           C  
ATOM    159  CG  GLU A  72     170.339 155.945 123.936  1.00 30.00           C  
ATOM    160  CD  GLU A  72     171.057 155.774 122.611  1.00 30.00           C  
ATOM    161  OE1 GLU A  72     170.632 156.399 121.618  1.00 30.00           O  
ATOM    162  OE2 GLU A  72     172.046 155.012 122.563  1.00 30.00           O1-
ATOM    163  N   ILE A  73     166.475 158.471 124.658  1.00154.14           N  
ATOM    164  CA  ILE A  73     165.608 159.645 124.682  1.00154.14           C  
ATOM    165  C   ILE A  73     165.207 160.020 126.107  1.00154.14           C  
ATOM    166  O   ILE A  73     165.204 161.206 126.458  1.00154.14           O  
ATOM    167  CB  ILE A  73     164.349 159.400 123.829  1.00 30.00           C  
ATOM    168  CG1 ILE A  73     164.725 159.255 122.353  1.00 30.00           C  
ATOM    169  CG2 ILE A  73     163.348 160.530 124.020  1.00 30.00           C  
ATOM    170  CD1 ILE A  73     163.594 158.755 121.482  1.00 30.00           C  
ATOM    171  N   GLU A  74     164.883 159.025 126.944  1.00155.15           N  
ATOM    172  CA  GLU A  74     164.601 159.307 128.353  1.00155.15           C  
ATOM    173  C   GLU A  74     165.828 159.837 129.084  1.00155.15           C  
ATOM    174  O   GLU A  74     165.702 160.735 129.926  1.00155.15           O  
ATOM    175  CB  GLU A  74     164.082 158.063 129.078  1.00155.15           C  
ATOM    176  CG  GLU A  74     162.656 157.644 128.751  1.00155.15           C  
ATOM    177  CD  GLU A  74     162.206 156.424 129.553  1.00155.15           C  
ATOM    178  OE1 GLU A  74     163.037 155.852 130.282  1.00155.15           O  
ATOM    179  OE2 GLU A  74     161.025 156.033 129.453  1.00155.15           O1-
ATOM    180  N   GLN A  75     167.012 159.303 128.770  1.00151.91           N  
ATOM    181  CA  GLN A  75     168.240 159.780 129.397  1.00151.91           C  
ATOM    182  C   GLN A  75     168.537 161.222 129.007  1.00151.91           C  
ATOM    183  O   GLN A  75     168.968 162.020 129.845  1.00151.91           O  
ATOM    184  CB  GLN A  75     169.406 158.867 129.023  1.00151.91           C  
ATOM    185  N   GLU A  76     168.271 161.586 127.753  1.00154.78           N  
ATOM    186  CA  GLU A  76     168.452 162.973 127.342  1.00154.78           C  
ATOM    187  C   GLU A  76     167.405 163.886 127.964  1.00154.78           C  
ATOM    188  O   GLU A  76     167.711 165.040 128.291  1.00154.78           O  
ATOM    189  CB  GLU A  76     168.409 163.082 125.820  1.00154.78           C  
ATOM    190  N   ARG A  77     166.178 163.390 128.142  1.00153.12           N  
ATOM    191  CA  ARG A  77     165.139 164.193 128.781  1.00153.12           C  
ATOM    192  C   ARG A  77     165.464 164.451 130.247  1.00153.12           C  
ATOM    193  O   ARG A  77     165.156 165.524 130.776  1.00153.12           O  
ATOM    194  CB  ARG A  77     163.783 163.503 128.648  1.00153.12           C  
ATOM    195  N   VAL A  78     166.087 163.479 130.915  1.00152.79           N  
ATOM    196  CA  VAL A  78     166.567 163.709 132.275  1.00152.79           C  
ATOM    197  C   VAL A  78     167.744 164.676 132.270  1.00152.79           C  
ATOM    198  O   VAL A  78     167.796 165.617 133.069  1.00152.79           O  
ATOM    199  CB  VAL A  78     166.917 162.372 132.950  1.00152.79           C  
ATOM    200  CG1 VAL A  78     167.646 162.593 134.253  1.00152.79           C  
ATOM    201  CG2 VAL A  78     165.652 161.585 133.214  1.00152.79           C  
ATOM    202  N   LYS A  79     168.674 164.509 131.329  1.00156.37           N  
ATOM    203  CA  LYS A  79     169.848 165.367 131.240  1.00156.37           C  
ATOM    204  C   LYS A  79     169.562 166.713 130.582  1.00156.37           C  
ATOM    205  O   LYS A  79     170.511 167.426 130.234  1.00156.37           O  
ATOM    206  CB  LYS A  79     170.968 164.650 130.483  1.00156.37           C  
ATOM    207  N   SER A  80     168.287 167.047 130.358  1.00161.05           N  
ATOM    208  CA  SER A  80     167.913 168.408 129.982  1.00161.05           C  
ATOM    209  C   SER A  80     168.385 169.414 131.024  1.00161.05           C  
ATOM    210  O   SER A  80     169.043 170.406 130.692  1.00161.05           O  
ATOM    211  CB  SER A  80     166.400 168.502 129.807  1.00161.05           C  
ATOM    212  OG  SER A  80     165.745 168.321 131.049  1.00161.05           O  
ATOM    213  N   ALA A  81     168.060 169.175 132.291  1.00165.13           N  
ATOM    214  CA  ALA A  81     168.647 169.917 133.393  1.00165.13           C  
ATOM    215  C   ALA A  81     169.893 169.182 133.881  1.00165.13           C  
ATOM    216  O   ALA A  81     170.224 168.090 133.411  1.00165.13           O  
ATOM    217  CB  ALA A  81     167.631 170.114 134.520  1.00165.13           C  
ATOM    218  N   GLY A  82     170.600 169.790 134.830  1.00172.32           N  
ATOM    219  CA  GLY A  82     171.845 169.206 135.292  1.00172.32           C  
ATOM    220  C   GLY A  82     171.984 169.097 136.796  1.00172.32           C  
ATOM    221  O   GLY A  82     172.041 170.118 137.486  1.00172.32           O  
ATOM    222  N   ALA A  83     172.061 167.851 137.291  1.00172.44           N  
ATOM    223  CA  ALA A  83     172.239 167.515 138.713  1.00172.44           C  
ATOM    224  C   ALA A  83     171.141 168.114 139.588  1.00172.44           C  
ATOM    225  O   ALA A  83     171.377 168.502 140.733  1.00172.44           O  
ATOM    226  CB  ALA A  83     173.626 167.920 139.225  1.00172.44           C  
ATOM    227  N   TRP A  84     169.928 168.190 139.045  1.00168.94           N  
ATOM    228  CA  TRP A  84     168.782 168.613 139.832  1.00168.94           C  
ATOM    229  C   TRP A  84     167.626 167.629 139.795  1.00168.94           C  
ATOM    230  O   TRP A  84     166.672 167.811 140.557  1.00168.94           O  
ATOM    231  CB  TRP A  84     168.256 169.983 139.371  1.00168.94           C  
ATOM    232  CG  TRP A  84     169.121 171.148 139.722  1.00168.94           C  
ATOM    233  CD1 TRP A  84     169.932 171.846 138.881  1.00168.94           C  
ATOM    234  CD2 TRP A  84     169.266 171.753 141.015  1.00168.94           C  
ATOM    235  CE2 TRP A  84     170.182 172.815 140.878  1.00168.94           C  
ATOM    236  CE3 TRP A  84     168.710 171.500 142.274  1.00168.94           C  
ATOM    237  NE1 TRP A  84     170.573 172.851 139.564  1.00168.94           N  
ATOM    238  CZ2 TRP A  84     170.556 173.625 141.951  1.00168.94           C  
ATOM    239  CZ3 TRP A  84     169.084 172.306 143.341  1.00168.94           C  
ATOM    240  CH2 TRP A  84     169.998 173.355 143.171  1.00168.94           C  
ATOM    241  N   ILE A  85     167.653 166.620 138.931  1.00151.09           N  
ATOM    242  CA  ILE A  85     166.502 165.752 138.726  1.00151.09           C  
ATOM    243  C   ILE A  85     166.925 164.308 138.949  1.00151.09           C  
ATOM    244  O   ILE A  85     167.989 163.883 138.485  1.00151.09           O  
ATOM    245  CB  ILE A  85     165.895 165.946 137.320  1.00151.09           C  
ATOM    246  CG1 ILE A  85     165.440 167.390 137.137  1.00151.09           C  
ATOM    247  CG2 ILE A  85     164.690 165.054 137.108  1.00151.09           C  
ATOM    248  CD1 ILE A  85     165.034 167.724 135.730  1.00151.09           C  
ATOM    249  N   ILE A  86     166.104 163.567 139.686  1.00137.58           N  
ATOM    250  CA  ILE A  86     166.279 162.139 139.904  1.00137.58           C  
ATOM    251  C   ILE A  86     165.153 161.425 139.176  1.00137.58           C  
ATOM    252  O   ILE A  86     163.977 161.639 139.490  1.00137.58           O  
ATOM    253  CB  ILE A  86     166.260 161.790 141.396  1.00137.58           C  
ATOM    254  CG1 ILE A  86     167.401 162.490 142.119  1.00137.58           C  
ATOM    255  CG2 ILE A  86     166.351 160.301 141.588  1.00137.58           C  
ATOM    256  CD1 ILE A  86     167.317 162.375 143.608  1.00137.58           C  
ATOM    257  N   HIS A  87     165.501 160.591 138.208  1.00128.81           N  
ATOM    258  CA  HIS A  87     164.477 159.834 137.512  1.00128.81           C  
ATOM    259  C   HIS A  87     163.982 158.706 138.410  1.00128.81           C  
ATOM    260  O   HIS A  87     164.783 158.051 139.080  1.00128.81           O  
ATOM    261  CB  HIS A  87     165.011 159.266 136.200  1.00128.81           C  
ATOM    262  N   PRO A  88     162.673 158.451 138.440  1.00123.06           N  
ATOM    263  CA  PRO A  88     162.132 157.481 139.397  1.00123.06           C  
ATOM    264  C   PRO A  88     162.422 156.037 139.056  1.00123.06           C  
ATOM    265  O   PRO A  88     162.080 155.160 139.853  1.00123.06           O  
ATOM    266  CB  PRO A  88     160.629 157.756 139.353  1.00123.06           C  
ATOM    267  CG  PRO A  88     160.403 158.284 138.013  1.00123.06           C  
ATOM    268  CD  PRO A  88     161.610 159.084 137.650  1.00123.06           C  
ATOM    269  N   TYR A  89     163.017 155.748 137.907  1.00126.01           N  
ATOM    270  CA  TYR A  89     163.445 154.396 137.594  1.00126.01           C  
ATOM    271  C   TYR A  89     164.941 154.212 137.740  1.00126.01           C  
ATOM    272  O   TYR A  89     165.443 153.118 137.478  1.00126.01           O  
ATOM    273  CB  TYR A  89     163.027 154.016 136.177  1.00126.01           C  
ATOM    274  CG  TYR A  89     161.541 153.911 136.001  1.00126.01           C  
ATOM    275  CD1 TYR A  89     160.851 152.809 136.466  1.00126.01           C  
ATOM    276  CD2 TYR A  89     160.831 154.907 135.358  1.00126.01           C  
ATOM    277  CE1 TYR A  89     159.494 152.705 136.310  1.00126.01           C  
ATOM    278  CE2 TYR A  89     159.471 154.810 135.193  1.00126.01           C  
ATOM    279  CZ  TYR A  89     158.810 153.706 135.672  1.00126.01           C  
ATOM    280  OH  TYR A  89     157.453 153.603 135.512  1.00126.01           O  
ATOM    281  N   SER A  90     165.662 155.247 138.148  1.00127.71           N  
ATOM    282  CA  SER A  90     167.111 155.176 138.179  1.00127.71           C  
ATOM    283  C   SER A  90     167.592 154.344 139.355  1.00127.71           C  
ATOM    284  O   SER A  90     166.811 153.920 140.207  1.00127.71           O  
ATOM    285  CB  SER A  90     167.701 156.572 138.259  1.00127.71           C  
ATOM    286  OG  SER A  90     167.328 157.189 139.469  1.00127.71           O  
ATOM    287  N   ASP A  91     168.900 154.108 139.393  1.00131.42           N  
ATOM    288  CA  ASP A  91     169.495 153.323 140.462  1.00131.42           C  
ATOM    289  C   ASP A  91     169.511 154.048 141.793  1.00131.42           C  
ATOM    290  O   ASP A  91     169.549 153.387 142.836  1.00131.42           O  
ATOM    291  CB  ASP A  91     170.920 152.930 140.094  1.00131.42           C  
ATOM    292  CG  ASP A  91     170.963 151.898 139.007  1.00131.42           C  
ATOM    293  OD1 ASP A  91     170.013 151.095 138.929  1.00131.42           O  
ATOM    294  OD2 ASP A  91     171.937 151.890 138.230  1.00131.42           O1-
ATOM    295  N   PHE A  92     169.477 155.378 141.785  1.00124.41           N  
ATOM    296  CA  PHE A  92     169.595 156.114 143.033  1.00124.41           C  
ATOM    297  C   PHE A  92     168.329 156.000 143.864  1.00124.41           C  
ATOM    298  O   PHE A  92     168.402 155.830 145.085  1.00124.41           O  
ATOM    299  CB  PHE A  92     169.920 157.572 142.754  1.00124.41           C  
ATOM    300  CG  PHE A  92     170.194 158.363 143.981  1.00124.41           C  
ATOM    301  CD1 PHE A  92     171.390 158.215 144.650  1.00124.41           C  
ATOM    302  CD2 PHE A  92     169.261 159.251 144.472  1.00124.41           C  
ATOM    303  CE1 PHE A  92     171.655 158.940 145.785  1.00124.41           C  
ATOM    304  CE2 PHE A  92     169.520 159.979 145.608  1.00124.41           C  
ATOM    305  CZ  PHE A  92     170.719 159.822 146.265  1.00124.41           C  
ATOM    306  N   ARG A  93     167.161 156.076 143.225  1.00118.96           N  
ATOM    307  CA  ARG A  93     165.916 155.949 143.970  1.00118.96           C  
ATOM    308  C   ARG A  93     165.724 154.528 144.482  1.00118.96           C  
ATOM    309  O   ARG A  93     165.172 154.332 145.568  1.00118.96           O  
ATOM    310  CB  ARG A  93     164.732 156.378 143.112  1.00118.96           C  
ATOM    311  N   PHE A  94     166.205 153.532 143.737  1.00116.28           N  
ATOM    312  CA  PHE A  94     166.226 152.163 144.243  1.00116.28           C  
ATOM    313  C   PHE A  94     167.124 152.032 145.463  1.00116.28           C  
ATOM    314  O   PHE A  94     166.710 151.498 146.503  1.00116.28           O  
ATOM    315  CB  PHE A  94     166.704 151.218 143.149  1.00116.28           C  
ATOM    316  CG  PHE A  94     166.973 149.823 143.625  1.00116.28           C  
ATOM    317  CD1 PHE A  94     165.937 148.953 143.879  1.00116.28           C  
ATOM    318  CD2 PHE A  94     168.278 149.378 143.799  1.00116.28           C  
ATOM    319  CE1 PHE A  94     166.196 147.671 144.301  1.00116.28           C  
ATOM    320  CE2 PHE A  94     168.537 148.101 144.231  1.00116.28           C  
ATOM    321  CZ  PHE A  94     167.493 147.249 144.483  1.00116.28           C  
ATOM    322  N   TYR A  95     168.358 152.512 145.340  1.00124.89           N  
ATOM    323  CA  TYR A  95     169.364 152.434 146.387  1.00124.89           C  
ATOM    324  C   TYR A  95     168.965 153.215 147.634  1.00124.89           C  
ATOM    325  O   TYR A  95     169.435 152.898 148.728  1.00124.89           O  
ATOM    326  CB  TYR A  95     170.674 152.944 145.791  1.00124.89           C  
ATOM    327  CG  TYR A  95     171.899 152.887 146.659  1.00124.89           C  
ATOM    328  CD1 TYR A  95     172.548 151.683 146.898  1.00124.89           C  
ATOM    329  CD2 TYR A  95     172.446 154.050 147.192  1.00124.89           C  
ATOM    330  CE1 TYR A  95     173.692 151.634 147.681  1.00124.89           C  
ATOM    331  CE2 TYR A  95     173.587 154.015 147.971  1.00124.89           C  
ATOM    332  CZ  TYR A  95     174.205 152.804 148.214  1.00124.89           C  
ATOM    333  OH  TYR A  95     175.341 152.764 148.991  1.00124.89           O  
ATOM    334  N   TRP A  96     168.095 154.209 147.491  1.00112.82           N  
ATOM    335  CA  TRP A  96     167.560 154.969 148.609  1.00112.82           C  
ATOM    336  C   TRP A  96     166.332 154.316 149.229  1.00112.82           C  
ATOM    337  O   TRP A  96     166.214 154.269 150.461  1.00112.82           O  
ATOM    338  CB  TRP A  96     167.213 156.373 148.132  1.00112.82           C  
ATOM    339  CG  TRP A  96     166.723 157.271 149.174  1.00112.82           C  
ATOM    340  CD1 TRP A  96     165.438 157.631 149.393  1.00112.82           C  
ATOM    341  CD2 TRP A  96     167.508 157.967 150.136  1.00112.82           C  
ATOM    342  CE2 TRP A  96     166.628 158.724 150.919  1.00112.82           C  
ATOM    343  CE3 TRP A  96     168.872 158.016 150.418  1.00112.82           C  
ATOM    344  NE1 TRP A  96     165.365 158.502 150.445  1.00112.82           N  
ATOM    345  CZ2 TRP A  96     167.063 159.522 151.965  1.00112.82           C  
ATOM    346  CZ3 TRP A  96     169.303 158.808 151.455  1.00112.82           C  
ATOM    347  CH2 TRP A  96     168.403 159.551 152.217  1.00112.82           C  
ATOM    348  N   ASP A  97     165.413 153.803 148.409  1.00109.51           N  
ATOM    349  CA  ASP A  97     164.206 153.208 148.960  1.00109.51           C  
ATOM    350  C   ASP A  97     164.495 151.893 149.655  1.00109.51           C  
ATOM    351  O   ASP A  97     163.752 151.510 150.567  1.00109.51           O  
ATOM    352  CB  ASP A  97     163.164 153.006 147.873  1.00109.51           C  
ATOM    353  CG  ASP A  97     162.613 154.304 147.363  1.00109.51           C  
ATOM    354  OD1 ASP A  97     162.656 155.293 148.115  1.00109.51           O  
ATOM    355  OD2 ASP A  97     162.124 154.341 146.218  1.00109.51           O1-
ATOM    356  N   LEU A  98     165.579 151.212 149.275  1.00106.30           N  
ATOM    357  CA  LEU A  98     165.961 150.005 149.999  1.00106.30           C  
ATOM    358  C   LEU A  98     166.372 150.315 151.435  1.00106.30           C  
ATOM    359  O   LEU A  98     166.079 149.535 152.345  1.00106.30           O  
ATOM    360  CB  LEU A  98     167.088 149.289 149.266  1.00106.30           C  
ATOM    361  CG  LEU A  98     167.432 147.927 149.851  1.00106.30           C  
ATOM    362  CD1 LEU A  98     166.213 147.039 149.755  1.00106.30           C  
ATOM    363  CD2 LEU A  98     168.613 147.306 149.143  1.00106.30           C  
ATOM    364  N   ILE A  99     167.011 151.459 151.665  1.00102.20           N  
ATOM    365  CA  ILE A  99     167.332 151.864 153.028  1.00102.20           C  
ATOM    366  C   ILE A  99     166.076 152.323 153.758  1.00102.20           C  
ATOM    367  O   ILE A  99     165.845 151.968 154.926  1.00102.20           O  
ATOM    368  CB  ILE A  99     168.409 152.961 153.009  1.00102.20           C  
ATOM    369  CG1 ILE A  99     169.723 152.403 152.481  1.00102.20           C  
ATOM    370  CG2 ILE A  99     168.626 153.541 154.375  1.00102.20           C  
ATOM    371  CD1 ILE A  99     170.757 153.465 152.225  1.00102.20           C  
ATOM    372  N   MET A 100     165.239 153.106 153.072  1.00104.91           N  
ATOM    373  CA  MET A 100     164.105 153.722 153.749  1.00104.91           C  
ATOM    374  C   MET A 100     163.042 152.712 154.148  1.00104.91           C  
ATOM    375  O   MET A 100     162.378 152.910 155.169  1.00104.91           O  
ATOM    376  CB  MET A 100     163.484 154.806 152.883  1.00104.91           C  
ATOM    377  CG  MET A 100     164.404 155.963 152.655  1.00104.91           C  
ATOM    378  SD  MET A 100     164.971 156.623 154.214  1.00104.91           S  
ATOM    379  CE  MET A 100     163.429 157.253 154.837  1.00104.91           C  
ATOM    380  N   LEU A 101     162.885 151.615 153.403  1.00 95.88           N  
ATOM    381  CA  LEU A 101     161.917 150.604 153.824  1.00 95.88           C  
ATOM    382  C   LEU A 101     162.366 149.894 155.093  1.00 95.88           C  
ATOM    383  O   LEU A 101     161.544 149.599 155.970  1.00 95.88           O  
ATOM    384  CB  LEU A 101     161.677 149.598 152.711  1.00 95.88           C  
ATOM    385  CG  LEU A 101     160.901 150.156 151.532  1.00 95.88           C  
ATOM    386  CD1 LEU A 101     160.833 149.135 150.440  1.00 95.88           C  
ATOM    387  CD2 LEU A 101     159.521 150.533 151.973  1.00 95.88           C  
ATOM    388  N   LEU A 102     163.668 149.656 155.226  1.00 95.07           N  
ATOM    389  CA  LEU A 102     164.191 149.014 156.425  1.00 95.07           C  
ATOM    390  C   LEU A 102     164.040 149.925 157.636  1.00 95.07           C  
ATOM    391  O   LEU A 102     163.599 149.481 158.706  1.00 95.07           O  
ATOM    392  CB  LEU A 102     165.660 148.629 156.233  1.00 30.00           C  
ATOM    393  CG  LEU A 102     165.948 147.563 155.172  1.00 30.00           C  
ATOM    394  CD1 LEU A 102     167.447 147.386 154.983  1.00 30.00           C  
ATOM    395  CD2 LEU A 102     165.290 146.243 155.543  1.00 30.00           C  
ATOM    396  N   LEU A 103     164.353 151.216 157.479  1.00 91.33           N  
ATOM    397  CA  LEU A 103     164.179 152.133 158.605  1.00 91.33           C  
ATOM    398  C   LEU A 103     162.712 152.327 158.962  1.00 91.33           C  
ATOM    399  O   LEU A 103     162.380 152.481 160.143  1.00 91.33           O  
ATOM    400  CB  LEU A 103     164.818 153.484 158.327  1.00 91.33           C  
ATOM    401  CG  LEU A 103     166.330 153.517 158.429  1.00 91.33           C  
ATOM    402  CD1 LEU A 103     166.823 154.899 158.088  1.00 91.33           C  
ATOM    403  CD2 LEU A 103     166.739 153.138 159.824  1.00 91.33           C  
ATOM    404  N   MET A 104     161.818 152.291 157.972  1.00 90.01           N  
ATOM    405  CA  MET A 104     160.407 152.471 158.276  1.00 90.01           C  
ATOM    406  C   MET A 104     159.841 151.265 159.014  1.00 90.01           C  
ATOM    407  O   MET A 104     159.070 151.433 159.963  1.00 90.01           O  
ATOM    408  CB  MET A 104     159.622 152.752 157.000  1.00 90.01           C  
ATOM    409  N   VAL A 105     160.247 150.048 158.636  1.00 85.18           N  
ATOM    410  CA  VAL A 105     159.777 148.866 159.363  1.00 85.18           C  
ATOM    411  C   VAL A 105     160.365 148.829 160.768  1.00 85.18           C  
ATOM    412  O   VAL A 105     159.668 148.504 161.744  1.00 85.18           O  
ATOM    413  CB  VAL A 105     160.095 147.590 158.567  1.00 85.18           C  
ATOM    414  CG1 VAL A 105     159.784 146.354 159.366  1.00 85.18           C  
ATOM    415  CG2 VAL A 105     159.279 147.566 157.309  1.00 85.18           C  
ATOM    416  N   GLY A 106     161.629 149.237 160.905  1.00 85.46           N  
ATOM    417  CA  GLY A 106     162.245 149.286 162.222  1.00 85.46           C  
ATOM    418  C   GLY A 106     161.576 150.270 163.163  1.00 85.46           C  
ATOM    419  O   GLY A 106     161.293 149.937 164.314  1.00 85.46           O  
ATOM    420  N   ASN A 107     161.270 151.474 162.674  1.00 88.46           N  
ATOM    421  CA  ASN A 107     160.598 152.450 163.524  1.00 88.46           C  
ATOM    422  C   ASN A 107     159.175 152.028 163.844  1.00 88.46           C  
ATOM    423  O   ASN A 107     158.751 152.097 165.003  1.00 88.46           O  
ATOM    424  CB  ASN A 107     160.606 153.827 162.881  1.00 88.46           C  
ATOM    425  CG  ASN A 107     161.942 154.491 162.984  1.00 88.46           C  
ATOM    426  ND2 ASN A 107     162.306 155.255 161.970  1.00 88.46           N  
ATOM    427  OD1 ASN A 107     162.636 154.345 163.982  1.00 88.46           O  
ATOM    428  N   LEU A 108     158.435 151.539 162.848  1.00 80.34           N  
ATOM    429  CA  LEU A 108     157.054 151.165 163.103  1.00 80.34           C  
ATOM    430  C   LEU A 108     156.910 149.901 163.934  1.00 80.34           C  
ATOM    431  O   LEU A 108     155.797 149.600 164.362  1.00 80.34           O  
ATOM    432  CB  LEU A 108     156.295 150.987 161.798  1.00 80.34           C  
ATOM    433  CG  LEU A 108     156.070 152.261 161.001  1.00 80.34           C  
ATOM    434  CD1 LEU A 108     155.338 151.941 159.728  1.00 80.34           C  
ATOM    435  CD2 LEU A 108     155.306 153.249 161.818  1.00 80.34           C  
ATOM    436  N   ILE A 109     157.972 149.146 164.176  1.00 79.08           N  
ATOM    437  CA  ILE A 109     157.870 148.110 165.198  1.00 79.08           C  
ATOM    438  C   ILE A 109     158.384 148.597 166.546  1.00 79.08           C  
ATOM    439  O   ILE A 109     157.756 148.363 167.579  1.00 79.08           O  
ATOM    440  CB  ILE A 109     158.580 146.825 164.734  1.00 79.08           C  
ATOM    441  CG1 ILE A 109     157.786 146.187 163.606  1.00 79.08           C  
ATOM    442  CG2 ILE A 109     158.711 145.831 165.849  1.00 79.08           C  
ATOM    443  CD1 ILE A 109     158.480 145.027 162.976  1.00 79.08           C  
ATOM    444  N   VAL A 110     159.489 149.339 166.576  1.00 83.84           N  
ATOM    445  CA  VAL A 110     160.144 149.604 167.851  1.00 83.84           C  
ATOM    446  C   VAL A 110     159.465 150.730 168.625  1.00 83.84           C  
ATOM    447  O   VAL A 110     159.338 150.641 169.850  1.00 83.84           O  
ATOM    448  CB  VAL A 110     161.636 149.873 167.603  1.00 83.84           C  
ATOM    449  CG1 VAL A 110     162.335 150.363 168.844  1.00 83.84           C  
ATOM    450  CG2 VAL A 110     162.291 148.601 167.156  1.00 83.84           C  
ATOM    451  N   LEU A 111     158.974 151.771 167.948  1.00 88.82           N  
ATOM    452  CA  LEU A 111     158.523 152.979 168.648  1.00 88.82           C  
ATOM    453  C   LEU A 111     157.369 152.835 169.642  1.00 88.82           C  
ATOM    454  O   LEU A 111     157.472 153.439 170.724  1.00 88.82           O  
ATOM    455  CB  LEU A 111     158.175 154.078 167.638  1.00 88.82           C  
ATOM    456  CG  LEU A 111     159.406 154.746 167.066  1.00 88.82           C  
ATOM    457  CD1 LEU A 111     158.998 155.727 166.013  1.00 88.82           C  
ATOM    458  CD2 LEU A 111     160.137 155.446 168.182  1.00 88.82           C  
ATOM    459  N   PRO A 112     156.276 152.099 169.388  1.00 82.06           N  
ATOM    460  CA  PRO A 112     155.232 152.044 170.422  1.00 82.06           C  
ATOM    461  C   PRO A 112     155.633 151.249 171.640  1.00 82.06           C  
ATOM    462  O   PRO A 112     155.247 151.603 172.761  1.00 82.06           O  
ATOM    463  CB  PRO A 112     154.065 151.380 169.698  1.00 82.06           C  
ATOM    464  CG  PRO A 112     154.333 151.560 168.349  1.00 82.06           C  
ATOM    465  CD  PRO A 112     155.774 151.464 168.166  1.00 82.06           C  
ATOM    466  N   VAL A 113     156.403 150.181 171.442  1.00 82.68           N  
ATOM    467  CA  VAL A 113     156.935 149.411 172.555  1.00 82.68           C  
ATOM    468  C   VAL A 113     157.862 150.271 173.394  1.00 82.68           C  
ATOM    469  O   VAL A 113     157.870 150.187 174.624  1.00 82.68           O  
ATOM    470  CB  VAL A 113     157.641 148.160 172.013  1.00 82.68           C  
ATOM    471  CG1 VAL A 113     158.264 147.369 173.116  1.00 82.68           C  
ATOM    472  CG2 VAL A 113     156.660 147.312 171.264  1.00 82.68           C  
ATOM    473  N   GLY A 114     158.607 151.162 172.752  1.00 91.71           N  
ATOM    474  CA  GLY A 114     159.473 152.044 173.503  1.00 91.71           C  
ATOM    475  C   GLY A 114     158.733 153.157 174.207  1.00 91.71           C  
ATOM    476  O   GLY A 114     159.184 153.643 175.245  1.00 91.71           O  
ATOM    477  N   ILE A 115     157.598 153.582 173.663  1.00 89.82           N  
ATOM    478  CA  ILE A 115     156.882 154.685 174.289  1.00 89.82           C  
ATOM    479  C   ILE A 115     156.054 154.199 175.471  1.00 89.82           C  
ATOM    480  O   ILE A 115     156.090 154.798 176.551  1.00 89.82           O  
ATOM    481  CB  ILE A 115     156.034 155.425 173.244  1.00 89.82           C  
ATOM    482  CG1 ILE A 115     156.952 156.233 172.335  1.00 89.82           C  
ATOM    483  CG2 ILE A 115     155.029 156.333 173.891  1.00 89.82           C  
ATOM    484  CD1 ILE A 115     156.268 156.793 171.137  1.00 89.82           C  
ATOM    485  N   THR A 116     155.327 153.095 175.310  1.00 92.07           N  
ATOM    486  CA  THR A 116     154.380 152.711 176.351  1.00 92.07           C  
ATOM    487  C   THR A 116     155.053 151.996 177.517  1.00 92.07           C  
ATOM    488  O   THR A 116     154.939 152.428 178.666  1.00 92.07           O  
ATOM    489  CB  THR A 116     153.282 151.832 175.771  1.00 92.07           C  
ATOM    490  CG2 THR A 116     152.663 152.499 174.592  1.00 92.07           C  
ATOM    491  OG1 THR A 116     153.852 150.604 175.337  1.00 92.07           O  
ATOM    492  N   PHE A 117     155.762 150.900 177.247  1.00 88.13           N  
ATOM    493  CA  PHE A 117     156.129 149.998 178.331  1.00 88.13           C  
ATOM    494  C   PHE A 117     157.310 150.482 179.155  1.00 88.13           C  
ATOM    495  O   PHE A 117     157.383 150.176 180.347  1.00 88.13           O  
ATOM    496  CB  PHE A 117     156.427 148.611 177.788  1.00 88.13           C  
ATOM    497  CG  PHE A 117     155.254 147.966 177.160  1.00 88.13           C  
ATOM    498  CD1 PHE A 117     154.217 147.507 177.928  1.00 88.13           C  
ATOM    499  CD2 PHE A 117     155.196 147.794 175.804  1.00 88.13           C  
ATOM    500  CE1 PHE A 117     153.135 146.914 177.347  1.00 88.13           C  
ATOM    501  CE2 PHE A 117     154.110 147.199 175.222  1.00 88.13           C  
ATOM    502  CZ  PHE A 117     153.085 146.760 175.995  1.00 88.13           C  
ATOM    503  N   PHE A 118     158.241 151.217 178.567  1.00106.80           N  
ATOM    504  CA  PHE A 118     159.382 151.688 179.335  1.00106.80           C  
ATOM    505  C   PHE A 118     158.997 152.895 180.174  1.00106.80           C  
ATOM    506  O   PHE A 118     158.091 153.650 179.815  1.00106.80           O  
ATOM    507  CB  PHE A 118     160.536 152.029 178.409  1.00106.80           C  
ATOM    508  CG  PHE A 118     161.138 150.839 177.760  1.00106.80           C  
ATOM    509  CD1 PHE A 118     162.046 150.059 178.442  1.00106.80           C  
ATOM    510  CD2 PHE A 118     160.783 150.485 176.477  1.00106.80           C  
ATOM    511  CE1 PHE A 118     162.601 148.954 177.849  1.00106.80           C  
ATOM    512  CE2 PHE A 118     161.336 149.383 175.875  1.00106.80           C  
ATOM    513  CZ  PHE A 118     162.244 148.615 176.562  1.00106.80           C  
ATOM    514  N   LYS A 119     159.688 153.077 181.299  1.00126.88           N  
ATOM    515  CA  LYS A 119     159.305 154.127 182.234  1.00126.88           C  
ATOM    516  C   LYS A 119     160.013 155.443 181.940  1.00126.88           C  
ATOM    517  O   LYS A 119     159.359 156.448 181.645  1.00126.88           O  
ATOM    518  CB  LYS A 119     159.596 153.680 183.666  1.00126.88           C  
ATOM    519  N   GLU A 120     161.350 155.420 181.969  1.00139.02           N  
ATOM    520  CA  GLU A 120     162.143 156.635 181.637  1.00139.02           C  
ATOM    521  C   GLU A 120     162.504 156.596 180.150  1.00139.02           C  
ATOM    522  O   GLU A 120     163.113 155.597 179.719  1.00139.02           O  
ATOM    523  CB  GLU A 120     163.407 156.697 182.495  1.00139.02           C  
ATOM    524  N   GLU A 121     162.147 157.643 179.401  1.00147.00           N  
ATOM    525  CA  GLU A 121     162.431 157.696 177.940  1.00147.00           C  
ATOM    526  C   GLU A 121     163.702 158.516 177.705  1.00147.00           C  
ATOM    527  O   GLU A 121     163.997 158.824 176.535  1.00147.00           O  
ATOM    528  CB  GLU A 121     161.251 158.297 177.173  1.00 30.00           C  
ATOM    529  N   ASN A 122     164.424 158.851 178.777  1.00151.50           N  
ATOM    530  CA  ASN A 122     165.633 159.709 178.660  1.00151.50           C  
ATOM    531  C   ASN A 122     166.866 158.836 178.411  1.00151.50           C  
ATOM    532  O   ASN A 122     167.980 159.394 178.378  1.00151.50           O  
ATOM    533  CB  ASN A 122     165.818 160.587 179.900  1.00151.50           C  
ATOM    534  CG  ASN A 122     164.638 161.501 180.156  1.00151.50           C  
ATOM    535  ND2 ASN A 122     164.624 162.147 181.311  1.00151.50           N  
ATOM    536  OD1 ASN A 122     163.748 161.626 179.318  1.00151.50           O  
ATOM    537  N   SER A 123     166.677 157.525 178.248  1.00144.98           N  
ATOM    538  CA  SER A 123     167.834 156.605 178.081  1.00144.98           C  
ATOM    539  C   SER A 123     168.622 157.010 176.829  1.00144.98           C  
ATOM    540  O   SER A 123     167.984 157.402 175.831  1.00144.98           O  
ATOM    541  CB  SER A 123     167.372 155.150 177.977  1.00 30.00           C  
ATOM    542  OG  SER A 123     166.565 154.952 176.829  1.00 30.00           O  
ATOM    543  N   PRO A 124     169.954 156.921 176.881  1.00138.55           N  
ATOM    544  CA  PRO A 124     170.797 157.406 175.753  1.00138.55           C  
ATOM    545  C   PRO A 124     170.526 156.666 174.433  1.00138.55           C  
ATOM    546  O   PRO A 124     170.418 157.370 173.411  1.00138.55           O  
ATOM    547  CB  PRO A 124     172.219 157.107 176.236  1.00 30.00           C  
ATOM    548  CG  PRO A 124     172.080 155.901 177.098  1.00 30.00           C  
ATOM    549  CD  PRO A 124     170.623 155.562 177.077  1.00 30.00           C  
ATOM    550  N   PRO A 125     170.388 155.321 174.360  1.00136.35           N  
ATOM    551  CA  PRO A 125     170.181 154.660 173.070  1.00136.35           C  
ATOM    552  C   PRO A 125     168.893 155.151 172.397  1.00136.35           C  
ATOM    553  O   PRO A 125     168.905 155.341 171.198  1.00136.35           O  
ATOM    554  CB  PRO A 125     170.060 153.166 173.409  1.00136.35           C  
ATOM    555  CG  PRO A 125     169.800 153.131 174.898  1.00136.35           C  
ATOM    556  CD  PRO A 125     170.527 154.341 175.441  1.00136.35           C  
ATOM    557  N   TRP A 126     167.835 155.361 173.181  1.00124.57           N  
ATOM    558  CA  TRP A 126     166.530 155.790 172.615  1.00124.57           C  
ATOM    559  C   TRP A 126     166.686 157.149 171.928  1.00124.57           C  
ATOM    560  O   TRP A 126     166.111 157.322 170.837  1.00124.57           O  
ATOM    561  CB  TRP A 126     165.483 155.842 173.733  1.00124.57           C  
ATOM    562  CG  TRP A 126     164.075 156.029 173.262  1.00124.57           C  
ATOM    563  CD1 TRP A 126     163.274 157.114 173.470  1.00124.57           C  
ATOM    564  CD2 TRP A 126     163.292 155.092 172.504  1.00124.57           C  
ATOM    565  CE2 TRP A 126     162.031 155.686 172.292  1.00124.57           C  
ATOM    566  CE3 TRP A 126     163.533 153.815 171.986  1.00124.57           C  
ATOM    567  NE1 TRP A 126     162.049 156.917 172.893  1.00124.57           N  
ATOM    568  CZ2 TRP A 126     161.018 155.044 171.585  1.00124.57           C  
ATOM    569  CZ3 TRP A 126     162.532 153.182 171.285  1.00124.57           C  
ATOM    570  CH2 TRP A 126     161.294 153.791 171.088  1.00124.57           C  
ATOM    571  N   ILE A 127     167.441 158.067 172.536  1.00127.73           N  
ATOM    572  CA  ILE A 127     167.593 159.440 171.968  1.00127.73           C  
ATOM    573  C   ILE A 127     168.356 159.346 170.646  1.00127.73           C  
ATOM    574  O   ILE A 127     167.840 159.851 169.635  1.00127.73           O  
ATOM    575  CB  ILE A 127     168.310 160.363 172.973  1.00127.73           C  
ATOM    576  N   VAL A 128     169.542 158.737 170.662  1.00126.67           N  
ATOM    577  CA  VAL A 128     170.363 158.592 169.458  1.00126.67           C  
ATOM    578  C   VAL A 128     169.556 157.972 168.323  1.00126.67           C  
ATOM    579  O   VAL A 128     169.628 158.421 167.167  1.00126.67           O  
ATOM    580  CB  VAL A 128     171.622 157.767 169.783  1.00126.67           C  
ATOM    581  CG1 VAL A 128     172.413 157.451 168.530  1.00126.67           C  
ATOM    582  CG2 VAL A 128     172.493 158.518 170.769  1.00126.67           C  
ATOM    583  N   PHE A 129     168.749 156.960 168.648  1.00118.80           N  
ATOM    584  CA  PHE A 129     167.912 156.285 167.665  1.00118.80           C  
ATOM    585  C   PHE A 129     166.882 157.236 167.070  1.00118.80           C  
ATOM    586  O   PHE A 129     166.709 157.292 165.844  1.00118.80           O  
ATOM    587  CB  PHE A 129     167.241 155.094 168.340  1.00118.80           C  
ATOM    588  CG  PHE A 129     166.410 154.260 167.431  1.00118.80           C  
ATOM    589  CD1 PHE A 129     167.000 153.379 166.549  1.00118.80           C  
ATOM    590  CD2 PHE A 129     165.033 154.329 167.484  1.00118.80           C  
ATOM    591  CE1 PHE A 129     166.229 152.596 165.719  1.00118.80           C  
ATOM    592  CE2 PHE A 129     164.258 153.550 166.660  1.00118.80           C  
ATOM    593  CZ  PHE A 129     164.858 152.684 165.775  1.00118.80           C  
ATOM    594  N   ASN A 130     166.228 158.032 167.924  1.00120.61           N  
ATOM    595  CA  ASN A 130     165.266 159.008 167.420  1.00120.61           C  
ATOM    596  C   ASN A 130     165.925 160.111 166.604  1.00120.61           C  
ATOM    597  O   ASN A 130     165.345 160.555 165.605  1.00120.61           O  
ATOM    598  CB  ASN A 130     164.470 159.621 168.564  1.00120.61           C  
ATOM    599  CG  ASN A 130     163.374 158.716 169.048  1.00120.61           C  
ATOM    600  ND2 ASN A 130     163.173 158.676 170.356  1.00120.61           N  
ATOM    601  OD1 ASN A 130     162.698 158.070 168.253  1.00120.61           O  
ATOM    602  N   VAL A 131     167.134 160.538 166.980  1.00118.63           N  
ATOM    603  CA  VAL A 131     167.805 161.603 166.236  1.00118.63           C  
ATOM    604  C   VAL A 131     168.195 161.125 164.842  1.00118.63           C  
ATOM    605  O   VAL A 131     167.977 161.831 163.846  1.00118.63           O  
ATOM    606  CB  VAL A 131     169.024 162.115 167.021  1.00118.63           C  
ATOM    607  N   LEU A 132     168.734 159.904 164.741  1.00116.45           N  
ATOM    608  CA  LEU A 132     169.134 159.394 163.431  1.00116.45           C  
ATOM    609  C   LEU A 132     167.930 159.112 162.545  1.00116.45           C  
ATOM    610  O   LEU A 132     167.968 159.392 161.337  1.00116.45           O  
ATOM    611  CB  LEU A 132     169.976 158.133 163.581  1.00116.45           C  
ATOM    612  CG  LEU A 132     171.338 158.334 164.234  1.00116.45           C  
ATOM    613  CD1 LEU A 132     172.047 157.006 164.380  1.00116.45           C  
ATOM    614  CD2 LEU A 132     172.174 159.301 163.433  1.00116.45           C  
ATOM    615  N   SER A 133     166.847 158.579 163.123  1.00113.14           N  
ATOM    616  CA  SER A 133     165.661 158.316 162.317  1.00113.14           C  
ATOM    617  C   SER A 133     165.023 159.612 161.835  1.00113.14           C  
ATOM    618  O   SER A 133     164.587 159.698 160.680  1.00113.14           O  
ATOM    619  CB  SER A 133     164.657 157.489 163.106  1.00113.14           C  
ATOM    620  OG  SER A 133     164.123 158.245 164.172  1.00113.14           O  
ATOM    621  N   ASP A 134     165.000 160.643 162.686  1.00117.35           N  
ATOM    622  CA  ASP A 134     164.477 161.936 162.261  1.00117.35           C  
ATOM    623  C   ASP A 134     165.334 162.561 161.168  1.00117.35           C  
ATOM    624  O   ASP A 134     164.791 163.157 160.231  1.00117.35           O  
ATOM    625  CB  ASP A 134     164.377 162.878 163.457  1.00117.35           C  
ATOM    626  N   THR A 135     166.656 162.375 161.239  1.00116.19           N  
ATOM    627  CA  THR A 135     167.548 162.902 160.208  1.00116.19           C  
ATOM    628  C   THR A 135     167.302 162.238 158.859  1.00116.19           C  
ATOM    629  O   THR A 135     167.192 162.920 157.830  1.00116.19           O  
ATOM    630  CB  THR A 135     168.997 162.711 160.642  1.00116.19           C  
ATOM    631  CG2 THR A 135     169.943 163.272 159.606  1.00116.19           C  
ATOM    632  OG1 THR A 135     169.212 163.390 161.883  1.00116.19           O  
ATOM    633  N   PHE A 136     167.192 160.907 158.846  1.00112.24           N  
ATOM    634  CA  PHE A 136     166.976 160.216 157.578  1.00112.24           C  
ATOM    635  C   PHE A 136     165.602 160.481 156.987  1.00112.24           C  
ATOM    636  O   PHE A 136     165.491 160.660 155.770  1.00112.24           O  
ATOM    637  CB  PHE A 136     167.197 158.720 157.731  1.00112.24           C  
ATOM    638  CG  PHE A 136     168.619 158.320 157.602  1.00112.24           C  
ATOM    639  CD1 PHE A 136     169.166 158.108 156.355  1.00112.24           C  
ATOM    640  CD2 PHE A 136     169.420 158.180 158.711  1.00112.24           C  
ATOM    641  CE1 PHE A 136     170.480 157.743 156.219  1.00112.24           C  
ATOM    642  CE2 PHE A 136     170.740 157.817 158.583  1.00112.24           C  
ATOM    643  CZ  PHE A 136     171.269 157.598 157.334  1.00112.24           C  
ATOM    644  N   PHE A 137     164.553 160.535 157.805  1.00107.69           N  
ATOM    645  CA  PHE A 137     163.250 160.842 157.226  1.00107.69           C  
ATOM    646  C   PHE A 137     163.147 162.306 156.808  1.00107.69           C  
ATOM    647  O   PHE A 137     162.425 162.628 155.854  1.00107.69           O  
ATOM    648  CB  PHE A 137     162.143 160.432 158.191  1.00107.69           C  
ATOM    649  CG  PHE A 137     161.855 158.954 158.177  1.00107.69           C  
ATOM    650  CD1 PHE A 137     160.957 158.432 157.279  1.00107.69           C  
ATOM    651  CD2 PHE A 137     162.506 158.088 159.028  1.00107.69           C  
ATOM    652  CE1 PHE A 137     160.683 157.086 157.245  1.00107.69           C  
ATOM    653  CE2 PHE A 137     162.244 156.735 158.996  1.00107.69           C  
ATOM    654  CZ  PHE A 137     161.329 156.237 158.103  1.00107.69           C  
ATOM    655  N   LEU A 138     164.098 163.180 157.138  1.00115.62           N  
ATOM    656  CA  LEU A 138     164.030 164.554 156.527  1.00115.62           C  
ATOM    657  C   LEU A 138     164.716 164.531 155.139  1.00115.62           C  
ATOM    658  O   LEU A 138     164.186 165.139 154.077  1.00115.62           O  
ATOM    659  CB  LEU A 138     164.713 165.544 157.474  1.00115.62           C  
ATOM    660  CG  LEU A 138     164.637 167.012 157.059  1.00115.62           C  
ATOM    661  CD1 LEU A 138     163.191 167.458 156.909  1.00115.62           C  
ATOM    662  CD2 LEU A 138     165.365 167.893 158.061  1.00115.62           C  
ATOM    663  N   LEU A 139     165.837 163.812 155.086  1.00114.68           N  
ATOM    664  CA  LEU A 139     166.598 163.712 153.817  1.00114.68           C  
ATOM    665  C   LEU A 139     165.688 163.073 152.774  1.00114.68           C  
ATOM    666  O   LEU A 139     165.854 163.391 151.590  1.00114.68           O  
ATOM    667  CB  LEU A 139     167.838 162.846 154.047  1.00114.68           C  
ATOM    668  CG  LEU A 139     168.860 163.407 155.033  1.00114.68           C  
ATOM    669  CD1 LEU A 139     169.945 162.383 155.327  1.00114.68           C  
ATOM    670  CD2 LEU A 139     169.467 164.698 154.508  1.00114.68           C  
ATOM    671  N   ASP A 140     164.814 162.157 153.195  1.00115.60           N  
ATOM    672  CA  ASP A 140     163.985 161.443 152.193  1.00115.60           C  
ATOM    673  C   ASP A 140     163.112 162.449 151.440  1.00115.60           C  
ATOM    674  O   ASP A 140     163.164 162.401 150.232  1.00115.60           O  
ATOM    675  CB  ASP A 140     163.178 160.312 152.833  1.00115.60           C  
ATOM    676  CG  ASP A 140     162.502 159.382 151.837  1.00115.60           C  
ATOM    677  OD1 ASP A 140     162.683 159.579 150.621  1.00115.60           O  
ATOM    678  OD2 ASP A 140     161.788 158.467 152.287  1.00115.60           O1-
ATOM    679  N   LEU A 141     162.435 163.377 152.122  1.00119.76           N  
ATOM    680  CA  LEU A 141     161.606 164.430 151.464  1.00119.76           C  
ATOM    681  C   LEU A 141     162.497 165.361 150.626  1.00119.76           C  
ATOM    682  O   LEU A 141     162.077 165.791 149.450  1.00119.76           O  
ATOM    683  CB  LEU A 141     160.887 165.213 152.567  1.00119.76           C  
ATOM    684  CG  LEU A 141     159.743 166.114 152.106  1.00119.76           C  
ATOM    685  CD1 LEU A 141     158.735 165.328 151.281  1.00119.76           C  
ATOM    686  CD2 LEU A 141     159.062 166.769 153.297  1.00119.76           C  
ATOM    687  N   VAL A 142     163.687 165.669 151.164  1.00120.82           N  
ATOM    688  CA  VAL A 142     164.551 166.524 150.295  1.00120.82           C  
ATOM    689  C   VAL A 142     164.824 165.813 148.956  1.00120.82           C  
ATOM    690  O   VAL A 142     164.617 166.446 147.891  1.00120.82           O  
ATOM    691  CB  VAL A 142     165.863 166.889 151.015  1.00120.82           C  
ATOM    692  CG1 VAL A 142     166.821 167.648 150.110  1.00120.82           C  
ATOM    693  CG2 VAL A 142     165.605 167.669 152.295  1.00120.82           C  
ATOM    694  N   LEU A 143     165.194 164.529 148.987  1.00120.75           N  
ATOM    695  CA  LEU A 143     165.524 163.785 147.738  1.00120.75           C  
ATOM    696  C   LEU A 143     164.254 163.639 146.901  1.00120.75           C  
ATOM    697  O   LEU A 143     164.352 163.669 145.657  1.00120.75           O  
ATOM    698  CB  LEU A 143     166.146 162.436 148.097  1.00120.75           C  
ATOM    699  CG  LEU A 143     167.529 162.530 148.737  1.00120.75           C  
ATOM    700  CD1 LEU A 143     168.217 161.179 148.728  1.00120.75           C  
ATOM    701  CD2 LEU A 143     168.386 163.557 148.015  1.00120.75           C  
ATOM    702  N   ASN A 144     163.111 163.506 147.568  1.00131.02           N  
ATOM    703  CA  ASN A 144     161.796 163.356 146.900  1.00131.02           C  
ATOM    704  C   ASN A 144     161.565 164.560 145.996  1.00131.02           C  
ATOM    705  O   ASN A 144     161.010 164.335 144.924  1.00131.02           O  
ATOM    706  CB  ASN A 144     160.653 163.202 147.907  1.00131.02           C  
ATOM    707  CG  ASN A 144     160.610 161.831 148.547  1.00131.02           C  
ATOM    708  ND2 ASN A 144     159.857 161.700 149.627  1.00131.02           N  
ATOM    709  OD1 ASN A 144     161.253 160.898 148.072  1.00131.02           O  
ATOM    710  N   PHE A 145     161.908 165.774 146.432  1.00146.28           N  
ATOM    711  CA  PHE A 145     161.593 166.970 145.604  1.00146.28           C  
ATOM    712  C   PHE A 145     162.214 166.805 144.214  1.00146.28           C  
ATOM    713  O   PHE A 145     161.517 167.052 143.213  1.00146.28           O  
ATOM    714  CB  PHE A 145     162.000 168.259 146.321  1.00146.28           C  
ATOM    715  CG  PHE A 145     160.887 168.890 147.119  1.00146.28           C  
ATOM    716  CD1 PHE A 145     160.630 168.491 148.421  1.00146.28           C  
ATOM    717  CD2 PHE A 145     160.082 169.870 146.562  1.00146.28           C  
ATOM    718  CE1 PHE A 145     159.601 169.066 149.150  1.00146.28           C  
ATOM    719  CE2 PHE A 145     159.054 170.445 147.292  1.00146.28           C  
ATOM    720  CZ  PHE A 145     158.815 170.042 148.584  1.00146.28           C  
ATOM    721  N   ARG A 146     163.481 166.395 144.160  1.00147.50           N  
ATOM    722  CA  ARG A 146     164.171 166.158 142.864  1.00147.50           C  
ATOM    723  C   ARG A 146     163.513 164.998 142.107  1.00147.50           C  
ATOM    724  O   ARG A 146     163.451 165.078 140.867  1.00147.50           O  
ATOM    725  CB  ARG A 146     165.656 165.880 143.108  1.00147.50           C  
ATOM    726  N   THR A 147     163.053 163.958 142.812  1.00138.29           N  
ATOM    727  CA  THR A 147     162.519 162.738 142.141  1.00138.29           C  
ATOM    728  C   THR A 147     161.295 163.043 141.273  1.00138.29           C  
ATOM    729  O   THR A 147     160.487 163.903 141.672  1.00138.29           O  
ATOM    730  CB  THR A 147     162.203 161.638 143.161  1.00138.29           C  
ATOM    731  N   GLY A 148     161.166 162.347 140.135  1.00133.15           N  
ATOM    732  CA  GLY A 148     160.038 162.570 139.207  1.00133.15           C  
ATOM    733  C   GLY A 148     158.782 161.827 139.625  1.00133.15           C  
ATOM    734  O   GLY A 148     158.836 161.128 140.654  1.00133.15           O  
ATOM    735  N   ILE A 149     157.694 161.950 138.854  1.00132.52           N  
ATOM    736  CA  ILE A 149     156.428 161.351 139.248  1.00132.52           C  
ATOM    737  C   ILE A 149     155.842 160.599 138.065  1.00132.52           C  
ATOM    738  O   ILE A 149     155.656 161.176 136.989  1.00132.52           O  
ATOM    739  CB  ILE A 149     155.449 162.422 139.750  1.00132.52           C  
ATOM    740  CG1 ILE A 149     156.043 163.134 140.960  1.00132.52           C  
ATOM    741  CG2 ILE A 149     154.124 161.795 140.106  1.00132.52           C  
ATOM    742  CD1 ILE A 149     155.330 164.390 141.332  1.00132.52           C  
ATOM    743  N   VAL A 150     155.540 159.322 138.265  1.00130.00           N  
ATOM    744  CA  VAL A 150     154.911 158.493 137.246  1.00130.00           C  
ATOM    745  C   VAL A 150     153.408 158.695 137.330  1.00130.00           C  
ATOM    746  O   VAL A 150     152.793 158.402 138.361  1.00130.00           O  
ATOM    747  CB  VAL A 150     155.276 157.012 137.425  1.00130.00           C  
ATOM    748  N   VAL A 151     152.815 159.194 136.252  1.00128.93           N  
ATOM    749  CA  VAL A 151     151.385 159.473 136.223  1.00128.93           C  
ATOM    750  C   VAL A 151     150.662 158.480 135.322  1.00128.93           C  
ATOM    751  O   VAL A 151     149.691 157.846 135.731  1.00128.93           O  
ATOM    752  CB  VAL A 151     151.117 160.907 135.762  1.00128.93           C  
ATOM    753  CG1 VAL A 151     149.629 161.167 135.695  1.00128.93           C  
ATOM    754  CG2 VAL A 151     151.792 161.891 136.689  1.00128.93           C  
ATOM    755  N   GLU A 156     156.240 160.161 132.300  1.00135.69           N  
ATOM    756  CA  GLU A 156     156.869 160.533 133.558  1.00135.69           C  
ATOM    757  C   GLU A 156     157.153 162.026 133.589  1.00135.69           C  
ATOM    758  O   GLU A 156     157.915 162.535 132.773  1.00135.69           O  
ATOM    759  CB  GLU A 156     158.160 159.745 133.767  1.00135.69           C  
ATOM    760  N   ILE A 157     156.533 162.726 134.534  1.00139.18           N  
ATOM    761  CA  ILE A 157     156.699 164.171 134.646  1.00139.18           C  
ATOM    762  C   ILE A 157     158.058 164.443 135.277  1.00139.18           C  
ATOM    763  O   ILE A 157     158.209 164.375 136.499  1.00139.18           O  
ATOM    764  CB  ILE A 157     155.571 164.806 135.465  1.00139.18           C  
ATOM    765  N   LEU A 158     159.053 164.752 134.450  1.00144.45           N  
ATOM    766  CA  LEU A 158     160.391 165.060 134.934  1.00144.45           C  
ATOM    767  C   LEU A 158     160.690 166.553 134.884  1.00144.45           C  
ATOM    768  O   LEU A 158     161.844 166.955 135.048  1.00144.45           O  
ATOM    769  CB  LEU A 158     161.438 164.282 134.139  1.00144.45           C  
ATOM    770  N   LEU A 159     159.676 167.382 134.656  1.00152.07           N  
ATOM    771  CA  LEU A 159     159.849 168.832 134.673  1.00152.07           C  
ATOM    772  C   LEU A 159     159.956 169.279 136.122  1.00152.07           C  
ATOM    773  O   LEU A 159     158.979 169.235 136.871  1.00152.07           O  
ATOM    774  CB  LEU A 159     158.685 169.516 133.967  1.00152.07           C  
ATOM    775  N   ALA A 160     161.155 169.722 136.526  1.00153.71           N  
ATOM    776  CA  ALA A 160     161.428 169.892 137.953  1.00153.71           C  
ATOM    777  C   ALA A 160     160.719 171.095 138.580  1.00153.71           C  
ATOM    778  O   ALA A 160     159.924 170.888 139.513  1.00153.71           O  
ATOM    779  CB  ALA A 160     162.940 169.897 138.205  1.00153.71           C  
ATOM    780  N   PRO A 161     160.933 172.351 138.139  1.00156.94           N  
ATOM    781  CA  PRO A 161     160.517 173.471 139.004  1.00156.94           C  
ATOM    782  C   PRO A 161     159.020 173.722 139.020  1.00156.94           C  
ATOM    783  O   PRO A 161     158.552 174.538 139.823  1.00156.94           O  
ATOM    784  CB  PRO A 161     161.261 174.674 138.403  1.00156.94           C  
ATOM    785  CG  PRO A 161     162.262 174.100 137.450  1.00156.94           C  
ATOM    786  CD  PRO A 161     161.567 172.897 136.922  1.00156.94           C  
ATOM    787  N   ARG A 162     158.252 173.059 138.162  1.00155.77           N  
ATOM    788  CA  ARG A 162     156.826 173.326 138.064  1.00155.77           C  
ATOM    789  C   ARG A 162     155.971 172.161 138.540  1.00155.77           C  
ATOM    790  O   ARG A 162     155.114 172.340 139.406  1.00155.77           O  
ATOM    791  CB  ARG A 162     156.460 173.681 136.619  1.00155.77           C  
ATOM    792  N   ALA A 163     156.190 170.966 137.993  1.00153.08           N  
ATOM    793  CA  ALA A 163     155.271 169.864 138.256  1.00153.08           C  
ATOM    794  C   ALA A 163     155.493 169.269 139.638  1.00153.08           C  
ATOM    795  O   ALA A 163     154.528 168.926 140.333  1.00153.08           O  
ATOM    796  CB  ALA A 163     155.423 168.790 137.181  1.00153.08           C  
ATOM    797  N   ILE A 164     156.755 169.158 140.060  1.00148.56           N  
ATOM    798  CA  ILE A 164     157.079 168.432 141.284  1.00148.56           C  
ATOM    799  C   ILE A 164     156.613 169.203 142.513  1.00148.56           C  
ATOM    800  O   ILE A 164     155.982 168.635 143.415  1.00148.56           O  
ATOM    801  CB  ILE A 164     158.588 168.136 141.337  1.00148.56           C  
ATOM    802  N   ARG A 165     156.889 170.511 142.553  1.00143.90           N  
ATOM    803  CA  ARG A 165     156.545 171.314 143.721  1.00143.90           C  
ATOM    804  C   ARG A 165     155.036 171.436 143.887  1.00143.90           C  
ATOM    805  O   ARG A 165     154.515 171.318 145.003  1.00143.90           O  
ATOM    806  CB  ARG A 165     157.185 172.695 143.610  1.00143.90           C  
ATOM    807  N   THR A 166     154.317 171.631 142.784  1.00146.45           N  
ATOM    808  CA  THR A 166     152.868 171.744 142.869  1.00146.45           C  
ATOM    809  C   THR A 166     152.221 170.401 143.169  1.00146.45           C  
ATOM    810  O   THR A 166     151.222 170.339 143.895  1.00146.45           O  
ATOM    811  CB  THR A 166     152.307 172.329 141.580  1.00146.45           C  
ATOM    812  CG2 THR A 166     152.852 173.726 141.361  1.00146.45           C  
ATOM    813  OG1 THR A 166     152.671 171.487 140.480  1.00146.45           O  
ATOM    814  N   ARG A 167     152.788 169.311 142.650  1.00143.95           N  
ATOM    815  CA  ARG A 167     152.210 168.000 142.916  1.00143.95           C  
ATOM    816  C   ARG A 167     152.485 167.558 144.350  1.00143.95           C  
ATOM    817  O   ARG A 167     151.750 166.737 144.908  1.00143.95           O  
ATOM    818  CB  ARG A 167     152.743 166.980 141.914  1.00143.95           C  
ATOM    819  N   TYR A 168     153.537 168.096 144.970  1.00143.60           N  
ATOM    820  CA  TYR A 168     153.730 167.850 146.396  1.00143.60           C  
ATOM    821  C   TYR A 168     152.801 168.694 147.239  1.00143.60           C  
ATOM    822  O   TYR A 168     152.102 168.172 148.115  1.00143.60           O  
ATOM    823  CB  TYR A 168     155.163 168.125 146.804  1.00143.60           C  
ATOM    824  CG  TYR A 168     156.080 167.047 146.392  1.00143.60           C  
ATOM    825  CD1 TYR A 168     155.602 165.770 146.130  1.00143.60           C  
ATOM    826  CD2 TYR A 168     157.416 167.301 146.223  1.00143.60           C  
ATOM    827  CE1 TYR A 168     156.447 164.772 145.728  1.00143.60           C  
ATOM    828  CE2 TYR A 168     158.257 166.330 145.820  1.00143.60           C  
ATOM    829  CZ  TYR A 168     157.782 165.055 145.574  1.00143.60           C  
ATOM    830  OH  TYR A 168     158.639 164.059 145.165  1.00143.60           O  
ATOM    831  N   LEU A 169     152.780 170.005 146.992  1.00141.85           N  
ATOM    832  CA  LEU A 169     152.001 170.903 147.834  1.00141.85           C  
ATOM    833  C   LEU A 169     150.503 170.681 147.652  1.00141.85           C  
ATOM    834  O   LEU A 169     149.699 171.128 148.476  1.00141.85           O  
ATOM    835  CB  LEU A 169     152.379 172.352 147.534  1.00141.85           C  
ATOM    836  N   ARG A 170     150.108 169.983 146.586  1.00140.93           N  
ATOM    837  CA  ARG A 170     148.711 169.602 146.443  1.00140.93           C  
ATOM    838  C   ARG A 170     148.402 168.296 147.169  1.00140.93           C  
ATOM    839  O   ARG A 170     147.303 168.132 147.708  1.00140.93           O  
ATOM    840  CB  ARG A 170     148.351 169.488 144.964  1.00140.93           C  
ATOM    841  N   THR A 171     149.339 167.344 147.188  1.00135.95           N  
ATOM    842  CA  THR A 171     148.937 165.988 147.558  1.00135.95           C  
ATOM    843  C   THR A 171     149.506 165.434 148.861  1.00135.95           C  
ATOM    844  O   THR A 171     148.739 165.107 149.771  1.00135.95           O  
ATOM    845  CB  THR A 171     149.300 165.022 146.433  1.00135.95           C  
ATOM    846  CG2 THR A 171     148.570 165.385 145.157  1.00135.95           C  
ATOM    847  OG1 THR A 171     150.712 165.074 146.203  1.00135.95           O  
ATOM    848  N   TRP A 172     150.828 165.318 148.982  1.00124.81           N  
ATOM    849  CA  TRP A 172     151.407 164.563 150.089  1.00124.81           C  
ATOM    850  C   TRP A 172     152.510 165.299 150.828  1.00124.81           C  
ATOM    851  O   TRP A 172     153.445 164.652 151.300  1.00124.81           O  
ATOM    852  CB  TRP A 172     151.994 163.232 149.611  1.00124.81           C  
ATOM    853  CG  TRP A 172     151.039 162.226 149.088  1.00124.81           C  
ATOM    854  CD1 TRP A 172     150.852 161.884 147.787  1.00124.81           C  
ATOM    855  CD2 TRP A 172     150.142 161.414 149.848  1.00124.81           C  
ATOM    856  CE2 TRP A 172     149.443 160.603 148.938  1.00124.81           C  
ATOM    857  CE3 TRP A 172     149.857 161.298 151.206  1.00124.81           C  
ATOM    858  NE1 TRP A 172     149.900 160.905 147.685  1.00124.81           N  
ATOM    859  CZ2 TRP A 172     148.482 159.690 149.341  1.00124.81           C  
ATOM    860  CZ3 TRP A 172     148.901 160.393 151.605  1.00124.81           C  
ATOM    861  CH2 TRP A 172     148.225 159.599 150.678  1.00124.81           C  
ATOM    862  N   PHE A 173     152.458 166.627 150.906  1.00122.89           N  
ATOM    863  CA  PHE A 173     153.608 167.324 151.540  1.00122.89           C  
ATOM    864  C   PHE A 173     153.402 167.427 153.051  1.00122.89           C  
ATOM    865  O   PHE A 173     154.329 167.066 153.801  1.00122.89           O  
ATOM    866  CB  PHE A 173     153.839 168.708 150.931  1.00122.89           C  
ATOM    867  CG  PHE A 173     154.934 169.494 151.606  1.00122.89           C  
ATOM    868  CD1 PHE A 173     156.264 169.146 151.435  1.00122.89           C  
ATOM    869  CD2 PHE A 173     154.635 170.573 152.422  1.00122.89           C  
ATOM    870  CE1 PHE A 173     157.270 169.863 152.062  1.00122.89           C  
ATOM    871  CE2 PHE A 173     155.643 171.289 153.048  1.00122.89           C  
ATOM    872  CZ  PHE A 173     156.958 170.934 152.866  1.00122.89           C  
ATOM    873  N   LEU A 174     152.214 167.849 153.484  1.00119.13           N  
ATOM    874  CA  LEU A 174     151.995 168.097 154.934  1.00119.13           C  
ATOM    875  C   LEU A 174     152.204 166.812 155.740  1.00119.13           C  
ATOM    876  O   LEU A 174     152.860 166.889 156.795  1.00119.13           O  
ATOM    877  CB  LEU A 174     150.572 168.629 155.123  1.00119.13           C  
ATOM    878  CG  LEU A 174     150.214 169.061 156.544  1.00119.13           C  
ATOM    879  CD1 LEU A 174     151.113 170.198 157.007  1.00119.13           C  
ATOM    880  CD2 LEU A 174     148.752 169.468 156.633  1.00119.13           C  
ATOM    881  N   VAL A 175     151.683 165.678 155.264  1.00113.86           N  
ATOM    882  CA  VAL A 175     151.784 164.425 156.068  1.00113.86           C  
ATOM    883  C   VAL A 175     153.267 164.082 156.220  1.00113.86           C  
ATOM    884  O   VAL A 175     153.706 163.801 157.363  1.00113.86           O  
ATOM    885  CB  VAL A 175     151.014 163.271 155.400  1.00113.86           C  
ATOM    886  N   ASP A 176     154.018 164.184 155.121  1.00114.92           N  
ATOM    887  CA  ASP A 176     155.455 163.817 155.163  1.00114.92           C  
ATOM    888  C   ASP A 176     156.165 164.761 156.131  1.00114.92           C  
ATOM    889  O   ASP A 176     156.960 164.266 156.933  1.00114.92           O  
ATOM    890  CB  ASP A 176     156.079 163.851 153.767  1.00114.92           C  
ATOM    891  N   LEU A 177     155.839 166.054 156.084  1.00120.36           N  
ATOM    892  CA  LEU A 177     156.506 167.059 156.954  1.00120.36           C  
ATOM    893  C   LEU A 177     156.220 166.743 158.425  1.00120.36           C  
ATOM    894  O   LEU A 177     157.152 166.857 159.244  1.00120.36           O  
ATOM    895  CB  LEU A 177     155.982 168.448 156.582  1.00120.36           C  
ATOM    896  CG  LEU A 177     156.634 169.617 157.318  1.00120.36           C  
ATOM    897  CD1 LEU A 177     158.123 169.682 157.016  1.00120.36           C  
ATOM    898  CD2 LEU A 177     155.959 170.928 156.951  1.00120.36           C  
ATOM    899  N   ILE A 178     154.979 166.367 158.745  1.00117.24           N  
ATOM    900  CA  ILE A 178     154.615 166.098 160.167  1.00117.24           C  
ATOM    901  C   ILE A 178     155.459 164.925 160.671  1.00117.24           C  
ATOM    902  O   ILE A 178     156.295 165.145 161.556  1.00117.24           O  
ATOM    903  CB  ILE A 178     153.105 165.820 160.311  1.00117.24           C  
ATOM    904  CG1 ILE A 178     152.266 167.044 159.940  1.00117.24           C  
ATOM    905  CG2 ILE A 178     152.777 165.330 161.713  1.00117.24           C  
ATOM    906  CD1 ILE A 178     150.776 166.805 160.002  1.00117.24           C  
ATOM    907  N   SER A 179     155.255 163.731 160.118  1.00114.67           N  
ATOM    908  CA  SER A 179     155.974 162.542 160.554  1.00114.67           C  
ATOM    909  C   SER A 179     157.477 162.702 160.383  1.00114.67           C  
ATOM    910  O   SER A 179     158.255 161.888 160.890  1.00114.67           O  
ATOM    911  CB  SER A 179     155.482 161.326 159.782  1.00114.67           C  
ATOM    912  OG  SER A 179     155.812 161.447 158.417  1.00114.67           O  
ATOM    913  N   SER A 180     157.909 163.733 159.662  1.00119.02           N  
ATOM    914  CA  SER A 180     159.339 163.923 159.470  1.00119.02           C  
ATOM    915  C   SER A 180     160.006 164.484 160.717  1.00119.02           C  
ATOM    916  O   SER A 180     160.867 163.831 161.312  1.00119.02           O  
ATOM    917  CB  SER A 180     159.587 164.841 158.281  1.00119.02           C  
ATOM    918  OG  SER A 180     160.969 165.089 158.134  1.00119.02           O  
ATOM    919  N   ILE A 181     159.617 165.704 161.105  1.00127.67           N  
ATOM    920  CA  ILE A 181     160.292 166.403 162.242  1.00127.67           C  
ATOM    921  C   ILE A 181     159.846 165.824 163.588  1.00127.67           C  
ATOM    922  O   ILE A 181     158.747 165.241 163.648  1.00127.67           O  
ATOM    923  CB  ILE A 181     160.013 167.916 162.152  1.00127.67           C  
ATOM    924  CG1 ILE A 181     158.517 168.222 162.258  1.00127.67           C  
ATOM    925  CG2 ILE A 181     160.613 168.495 160.881  1.00127.67           C  
ATOM    926  CD1 ILE A 181     158.178 169.685 162.110  1.00127.67           C  
ATOM    927  N   PRO A 182     160.649 165.956 164.669  1.00133.80           N  
ATOM    928  CA  PRO A 182     160.232 165.502 165.996  1.00133.80           C  
ATOM    929  C   PRO A 182     159.482 166.604 166.759  1.00133.80           C  
ATOM    930  O   PRO A 182     160.121 167.443 167.362  1.00133.80           O  
ATOM    931  CB  PRO A 182     161.564 165.185 166.691  1.00133.80           C  
ATOM    932  CG  PRO A 182     162.604 166.048 165.994  1.00133.80           C  
ATOM    933  CD  PRO A 182     162.017 166.473 164.664  1.00133.80           C  
ATOM    934  N   VAL A 183     158.149 166.550 166.747  1.00140.70           N  
ATOM    935  CA  VAL A 183     157.314 167.586 167.425  1.00140.70           C  
ATOM    936  C   VAL A 183     157.556 167.543 168.935  1.00140.70           C  
ATOM    937  O   VAL A 183     157.644 168.626 169.551  1.00140.70           O  
ATOM    938  CB  VAL A 183     155.825 167.375 167.092  1.00140.70           C  
ATOM    939  CG1 VAL A 183     154.946 168.468 167.680  1.00140.70           C  
ATOM    940  CG2 VAL A 183     155.600 167.257 165.593  1.00140.70           C  
ATOM    941  N   ASP A 184     157.691 166.345 169.507  1.00146.69           N  
ATOM    942  CA  ASP A 184     157.811 166.221 170.984  1.00146.69           C  
ATOM    943  C   ASP A 184     159.050 166.964 171.491  1.00146.69           C  
ATOM    944  O   ASP A 184     158.939 167.637 172.533  1.00146.69           O  
ATOM    945  CB  ASP A 184     157.847 164.752 171.412  1.00146.69           C  
ATOM    946  CG  ASP A 184     158.996 163.961 170.808  1.00146.69           C  
ATOM    947  OD1 ASP A 184     159.236 164.104 169.592  1.00146.69           O  
ATOM    948  OD2 ASP A 184     159.647 163.213 171.561  1.00146.69           O1-
ATOM    949  N   TYR A 185     160.177 166.855 170.786  1.00155.00           N  
ATOM    950  CA  TYR A 185     161.430 167.483 171.278  1.00155.00           C  
ATOM    951  C   TYR A 185     161.249 169.002 171.336  1.00155.00           C  
ATOM    952  O   TYR A 185     161.722 169.626 172.304  1.00155.00           O  
ATOM    953  CB  TYR A 185     162.616 167.081 170.400  1.00155.00           C  
ATOM    954  CG  TYR A 185     163.960 167.470 170.960  1.00155.00           C  
ATOM    955  CD1 TYR A 185     164.510 166.786 172.032  1.00155.00           C  
ATOM    956  CD2 TYR A 185     164.684 168.521 170.423  1.00155.00           C  
ATOM    957  CE1 TYR A 185     165.743 167.135 172.556  1.00155.00           C  
ATOM    958  CE2 TYR A 185     165.919 168.883 170.935  1.00155.00           C  
ATOM    959  CZ  TYR A 185     166.451 168.188 172.005  1.00155.00           C  
ATOM    960  OH  TYR A 185     167.667 168.537 172.516  1.00155.00           O  
ATOM    961  N   ILE A 186     160.578 169.572 170.332  1.00155.66           N  
ATOM    962  CA  ILE A 186     160.404 171.053 170.272  1.00155.66           C  
ATOM    963  C   ILE A 186     159.601 171.515 171.492  1.00155.66           C  
ATOM    964  O   ILE A 186     159.999 172.519 172.112  1.00155.66           O  
ATOM    965  CB  ILE A 186     159.704 171.442 168.956  1.00155.66           C  
ATOM    966  CG1 ILE A 186     160.360 170.769 167.748  1.00155.66           C  
ATOM    967  CG2 ILE A 186     159.644 172.953 168.798  1.00155.66           C  
ATOM    968  CD1 ILE A 186     159.606 170.964 166.454  1.00155.66           C  
ATOM    969  N   PHE A 187     158.534 170.790 171.838  1.00157.53           N  
ATOM    970  CA  PHE A 187     157.670 171.199 172.976  1.00157.53           C  
ATOM    971  C   PHE A 187     158.491 171.158 174.267  1.00157.53           C  
ATOM    972  O   PHE A 187     158.367 172.089 175.082  1.00157.53           O  
ATOM    973  CB  PHE A 187     156.441 170.290 173.054  1.00157.53           C  
ATOM    974  CG  PHE A 187     155.514 170.560 174.212  1.00157.53           C  
ATOM    975  CD1 PHE A 187     154.620 171.618 174.175  1.00157.53           C  
ATOM    976  CD2 PHE A 187     155.523 169.749 175.335  1.00157.53           C  
ATOM    977  CE1 PHE A 187     153.765 171.863 175.238  1.00157.53           C  
ATOM    978  CE2 PHE A 187     154.669 169.994 176.398  1.00157.53           C  
ATOM    979  CZ  PHE A 187     153.791 171.051 176.348  1.00157.53           C  
ATOM    980  N   LEU A 188     159.304 170.114 174.440  1.00159.08           N  
ATOM    981  CA  LEU A 188     160.119 169.963 175.639  1.00159.08           C  
ATOM    982  C   LEU A 188     161.070 171.142 175.815  1.00159.08           C  
ATOM    983  O   LEU A 188     161.309 171.592 176.941  1.00159.08           O  
ATOM    984  CB  LEU A 188     160.897 168.650 175.574  1.00159.08           C  
ATOM    985  CG  LEU A 188     161.752 168.302 176.790  1.00159.08           C  
ATOM    986  CD1 LEU A 188     160.869 168.124 178.007  1.00159.08           C  
ATOM    987  CD2 LEU A 188     162.579 167.053 176.532  1.00159.08           C  
ATOM    988  N   VAL A 189     161.631 171.647 174.713  1.00162.66           N  
ATOM    989  CA  VAL A 189     162.545 172.786 174.795  1.00162.66           C  
ATOM    990  C   VAL A 189     161.791 174.056 175.177  1.00162.66           C  
ATOM    991  O   VAL A 189     162.273 174.856 175.991  1.00162.66           O  
ATOM    992  CB  VAL A 189     163.322 172.938 173.471  1.00162.66           C  
ATOM    993  CG1 VAL A 189     164.074 174.254 173.406  1.00162.66           C  
ATOM    994  CG2 VAL A 189     164.326 171.812 173.330  1.00162.66           C  
ATOM    995  N   VAL A 190     160.583 174.236 174.637  1.00162.69           N  
ATOM    996  CA  VAL A 190     159.798 175.434 174.935  1.00162.69           C  
ATOM    997  C   VAL A 190     159.344 175.439 176.393  1.00162.69           C  
ATOM    998  O   VAL A 190     159.541 176.422 177.117  1.00162.69           O  
ATOM    999  CB  VAL A 190     158.605 175.544 173.969  1.00162.69           C  
ATOM   1000  CG1 VAL A 190     157.666 176.655 174.400  1.00162.69           C  
ATOM   1001  CG2 VAL A 190     159.102 175.812 172.566  1.00162.69           C  
ATOM   1002  N   GLU A 191     158.757 174.340 176.853  1.00165.57           N  
ATOM   1003  CA  GLU A 191     158.321 174.251 178.243  1.00165.57           C  
ATOM   1004  C   GLU A 191     159.436 173.708 179.133  1.00165.57           C  
ATOM   1005  O   GLU A 191     160.568 174.189 179.088  1.00165.57           O  
ATOM   1006  CB  GLU A 191     157.076 173.372 178.363  1.00165.57           C  
ATOM   1007  N   ARG A 205     152.477 169.661 187.908  1.00173.26           N  
ATOM   1008  CA  ARG A 205     151.795 169.386 186.650  1.00173.26           C  
ATOM   1009  C   ARG A 205     152.753 168.780 185.631  1.00173.26           C  
ATOM   1010  O   ARG A 205     152.543 168.892 184.425  1.00173.26           O  
ATOM   1011  CB  ARG A 205     151.169 170.664 186.087  1.00173.26           C  
ATOM   1012  N   ALA A 206     153.809 168.132 186.129  1.00170.11           N  
ATOM   1013  CA  ALA A 206     154.799 167.544 185.235  1.00170.11           C  
ATOM   1014  C   ALA A 206     154.283 166.271 184.578  1.00170.11           C  
ATOM   1015  O   ALA A 206     154.705 165.940 183.462  1.00170.11           O  
ATOM   1016  CB  ALA A 206     156.092 167.260 185.998  1.00170.11           C  
ATOM   1017  N   LEU A 207     153.376 165.553 185.246  1.00168.03           N  
ATOM   1018  CA  LEU A 207     152.849 164.309 184.692  1.00168.03           C  
ATOM   1019  C   LEU A 207     151.982 164.561 183.467  1.00168.03           C  
ATOM   1020  O   LEU A 207     152.022 163.776 182.510  1.00168.03           O  
ATOM   1021  CB  LEU A 207     152.053 163.557 185.758  1.00168.03           C  
ATOM   1022  N   ARG A 208     151.211 165.652 183.475  1.00165.17           N  
ATOM   1023  CA  ARG A 208     150.459 166.046 182.289  1.00165.17           C  
ATOM   1024  C   ARG A 208     151.387 166.422 181.144  1.00165.17           C  
ATOM   1025  O   ARG A 208     151.094 166.109 179.987  1.00165.17           O  
ATOM   1026  CB  ARG A 208     149.527 167.210 182.619  1.00165.17           C  
ATOM   1027  N   ILE A 209     152.527 167.045 181.458  1.00160.90           N  
ATOM   1028  CA  ILE A 209     153.511 167.387 180.438  1.00160.90           C  
ATOM   1029  C   ILE A 209     154.126 166.132 179.833  1.00160.90           C  
ATOM   1030  O   ILE A 209     154.274 166.038 178.610  1.00160.90           O  
ATOM   1031  CB  ILE A 209     154.580 168.313 181.044  1.00160.90           C  
ATOM   1032  CG1 ILE A 209     153.933 169.610 181.527  1.00160.90           C  
ATOM   1033  CG2 ILE A 209     155.670 168.629 180.034  1.00160.90           C  
ATOM   1034  CD1 ILE A 209     154.834 170.449 182.402  1.00160.90           C  
ATOM   1035  N   VAL A 210     154.445 165.136 180.665  1.00159.73           N  
ATOM   1036  CA  VAL A 210     155.049 163.900 180.168  1.00159.73           C  
ATOM   1037  C   VAL A 210     154.051 163.105 179.330  1.00159.73           C  
ATOM   1038  O   VAL A 210     154.395 162.579 178.260  1.00159.73           O  
ATOM   1039  CB  VAL A 210     155.605 163.079 181.346  1.00159.73           C  
ATOM   1040  CG1 VAL A 210     156.070 161.708 180.893  1.00159.73           C  
ATOM   1041  CG2 VAL A 210     156.760 163.822 181.989  1.00159.73           C  
ATOM   1042  N   ARG A 211     152.790 163.046 179.774  1.00152.90           N  
ATOM   1043  CA  ARG A 211     151.755 162.371 178.995  1.00152.90           C  
ATOM   1044  C   ARG A 211     151.493 163.089 177.674  1.00152.90           C  
ATOM   1045  O   ARG A 211     151.291 162.447 176.632  1.00152.90           O  
ATOM   1046  CB  ARG A 211     150.469 162.279 179.814  1.00152.90           C  
ATOM   1047  N   PHE A 212     151.548 164.421 177.690  1.00148.20           N  
ATOM   1048  CA  PHE A 212     151.299 165.189 176.482  1.00148.20           C  
ATOM   1049  C   PHE A 212     152.448 165.022 175.493  1.00148.20           C  
ATOM   1050  O   PHE A 212     152.222 164.919 174.282  1.00148.20           O  
ATOM   1051  CB  PHE A 212     151.081 166.652 176.864  1.00148.20           C  
ATOM   1052  CG  PHE A 212     150.454 167.483 175.790  1.00148.20           C  
ATOM   1053  CD1 PHE A 212     149.119 167.309 175.460  1.00148.20           C  
ATOM   1054  CD2 PHE A 212     151.176 168.475 175.148  1.00148.20           C  
ATOM   1055  CE1 PHE A 212     148.524 168.082 174.482  1.00148.20           C  
ATOM   1056  CE2 PHE A 212     150.585 169.257 174.170  1.00148.20           C  
ATOM   1057  CZ  PHE A 212     149.258 169.057 173.837  1.00148.20           C  
ATOM   1058  N   THR A 213     153.682 164.927 175.995  1.00142.21           N  
ATOM   1059  CA  THR A 213     154.809 164.647 175.111  1.00142.21           C  
ATOM   1060  C   THR A 213     154.774 163.229 174.571  1.00142.21           C  
ATOM   1061  O   THR A 213     155.233 162.996 173.452  1.00142.21           O  
ATOM   1062  CB  THR A 213     156.139 164.882 175.817  1.00142.21           C  
ATOM   1063  CG2 THR A 213     156.351 166.354 176.110  1.00142.21           C  
ATOM   1064  OG1 THR A 213     156.184 164.114 177.023  1.00142.21           O  
ATOM   1065  N   LYS A 214     154.240 162.272 175.334  1.00130.00           N  
ATOM   1066  CA  LYS A 214     154.105 160.919 174.801  1.00130.00           C  
ATOM   1067  C   LYS A 214     153.093 160.876 173.663  1.00130.00           C  
ATOM   1068  O   LYS A 214     153.337 160.250 172.618  1.00130.00           O  
ATOM   1069  CB  LYS A 214     153.705 159.953 175.912  1.00130.00           C  
ATOM   1070  N   ILE A 215     151.976 161.587 173.822  1.00130.38           N  
ATOM   1071  CA  ILE A 215     150.980 161.619 172.756  1.00130.38           C  
ATOM   1072  C   ILE A 215     151.503 162.391 171.544  1.00130.38           C  
ATOM   1073  O   ILE A 215     151.222 162.028 170.397  1.00130.38           O  
ATOM   1074  CB  ILE A 215     149.657 162.190 173.296  1.00130.38           C  
ATOM   1075  CG1 ILE A 215     149.134 161.294 174.410  1.00130.38           C  
ATOM   1076  CG2 ILE A 215     148.592 162.248 172.222  1.00130.38           C  
ATOM   1077  CD1 ILE A 215     147.984 161.890 175.170  1.00130.38           C  
ATOM   1078  N   LEU A 216     152.320 163.426 171.768  1.00128.48           N  
ATOM   1079  CA  LEU A 216     152.919 164.130 170.635  1.00128.48           C  
ATOM   1080  C   LEU A 216     153.975 163.285 169.936  1.00128.48           C  
ATOM   1081  O   LEU A 216     154.121 163.355 168.712  1.00128.48           O  
ATOM   1082  CB  LEU A 216     153.532 165.453 171.078  1.00128.48           C  
ATOM   1083  CG  LEU A 216     152.559 166.566 171.430  1.00128.48           C  
ATOM   1084  CD1 LEU A 216     153.322 167.785 171.904  1.00128.48           C  
ATOM   1085  CD2 LEU A 216     151.701 166.890 170.231  1.00128.48           C  
ATOM   1086  N   SER A 217     154.718 162.475 170.686  1.00118.47           N  
ATOM   1087  CA  SER A 217     155.724 161.633 170.060  1.00118.47           C  
ATOM   1088  C   SER A 217     155.112 160.427 169.378  1.00118.47           C  
ATOM   1089  O   SER A 217     155.810 159.734 168.639  1.00118.47           O  
ATOM   1090  CB  SER A 217     156.751 161.179 171.085  1.00118.47           C  
ATOM   1091  OG  SER A 217     156.163 160.327 172.043  1.00118.47           O  
ATOM   1092  N   LEU A 218     153.834 160.154 169.601  1.00109.19           N  
ATOM   1093  CA  LEU A 218     153.166 159.192 168.729  1.00109.19           C  
ATOM   1094  C   LEU A 218     152.753 159.760 167.370  1.00109.19           C  
ATOM   1095  O   LEU A 218     151.939 159.129 166.695  1.00109.19           O  
ATOM   1096  CB  LEU A 218     151.929 158.598 169.398  1.00109.19           C  
ATOM   1097  CG  LEU A 218     152.153 157.515 170.441  1.00109.19           C  
ATOM   1098  CD1 LEU A 218     150.829 157.115 171.030  1.00109.19           C  
ATOM   1099  CD2 LEU A 218     152.809 156.329 169.798  1.00109.19           C  
ATOM   1100  N   LEU A 219     153.260 160.912 166.940  1.00108.67           N  
ATOM   1101  CA  LEU A 219     153.034 161.370 165.575  1.00108.67           C  
ATOM   1102  C   LEU A 219     153.997 160.757 164.579  1.00108.67           C  
ATOM   1103  O   LEU A 219     153.852 160.989 163.377  1.00108.67           O  
ATOM   1104  CB  LEU A 219     153.137 162.886 165.478  1.00108.67           C  
ATOM   1105  CG  LEU A 219     151.988 163.663 166.090  1.00108.67           C  
ATOM   1106  CD1 LEU A 219     152.272 165.137 165.967  1.00108.67           C  
ATOM   1107  CD2 LEU A 219     150.704 163.296 165.387  1.00108.67           C  
ATOM   1108  N   ARG A 220     154.969 159.982 165.039  1.00103.41           N  
ATOM   1109  CA  ARG A 220     155.890 159.299 164.152  1.00103.41           C  
ATOM   1110  C   ARG A 220     155.223 158.193 163.359  1.00103.41           C  
ATOM   1111  O   ARG A 220     155.807 157.706 162.393  1.00103.41           O  
ATOM   1112  CB  ARG A 220     157.027 158.686 164.954  1.00103.41           C  
ATOM   1113  CG  ARG A 220     157.706 159.616 165.916  1.00103.41           C  
ATOM   1114  CD  ARG A 220     158.621 160.589 165.257  1.00103.41           C  
ATOM   1115  NE  ARG A 220     159.234 161.440 166.265  1.00103.41           N  
ATOM   1116  CZ  ARG A 220     160.294 161.086 166.982  1.00103.41           C  
ATOM   1117  NH1 ARG A 220     160.835 159.892 166.810  1.00103.41           N1+
ATOM   1118  NH2 ARG A 220     160.797 161.916 167.882  1.00103.41           N  
ATOM   1119  N   LEU A 221     154.023 157.778 163.736  1.00 94.86           N  
ATOM   1120  CA  LEU A 221     153.372 156.678 163.050  1.00 94.86           C  
ATOM   1121  C   LEU A 221     152.639 157.116 161.801  1.00 94.86           C  
ATOM   1122  O   LEU A 221     151.852 156.337 161.262  1.00 94.86           O  
ATOM   1123  CB  LEU A 221     152.399 155.972 163.982  1.00 94.86           C  
ATOM   1124  CG  LEU A 221     152.912 154.866 164.893  1.00 94.86           C  
ATOM   1125  CD1 LEU A 221     153.843 155.349 165.967  1.00 94.86           C  
ATOM   1126  CD2 LEU A 221     151.708 154.257 165.534  1.00 94.86           C  
ATOM   1127  N   LEU A 222     152.854 158.341 161.337  1.00 98.67           N  
ATOM   1128  CA  LEU A 222     152.401 158.712 160.007  1.00 98.67           C  
ATOM   1129  C   LEU A 222     153.454 158.445 158.944  1.00 98.67           C  
ATOM   1130  O   LEU A 222     153.378 159.022 157.858  1.00 98.67           O  
ATOM   1131  CB  LEU A 222     151.974 160.176 159.982  1.00 98.67           C  
ATOM   1132  CG  LEU A 222     150.692 160.460 160.757  1.00 98.67           C  
ATOM   1133  CD1 LEU A 222     150.414 161.941 160.788  1.00 98.67           C  
ATOM   1134  CD2 LEU A 222     149.536 159.714 160.131  1.00 98.67           C  
ATOM   1135  N   ARG A 223     154.434 157.592 159.229  1.00 99.41           N  
ATOM   1136  CA  ARG A 223     155.332 157.111 158.196  1.00 99.41           C  
ATOM   1137  C   ARG A 223     154.741 155.916 157.473  1.00 99.41           C  
ATOM   1138  O   ARG A 223     155.331 155.429 156.501  1.00 99.41           O  
ATOM   1139  CB  ARG A 223     156.665 156.765 158.834  1.00 99.41           C  
ATOM   1140  CG  ARG A 223     157.292 157.965 159.483  1.00 99.41           C  
ATOM   1141  CD  ARG A 223     158.490 157.610 160.321  1.00 99.41           C  
ATOM   1142  NE  ARG A 223     159.024 158.795 160.981  1.00 99.41           N  
ATOM   1143  CZ  ARG A 223     160.033 158.781 161.843  1.00 99.41           C  
ATOM   1144  NH1 ARG A 223     160.621 157.642 162.161  1.00 99.41           N1+
ATOM   1145  NH2 ARG A 223     160.452 159.910 162.390  1.00 99.41           N  
ATOM   1146  N   LEU A 224     153.588 155.435 157.933  1.00 91.06           N  
ATOM   1147  CA  LEU A 224     152.901 154.351 157.251  1.00 91.06           C  
ATOM   1148  C   LEU A 224     152.416 154.780 155.876  1.00 91.06           C  
ATOM   1149  O   LEU A 224     152.418 153.976 154.935  1.00 91.06           O  
ATOM   1150  CB  LEU A 224     151.735 153.871 158.106  1.00 91.06           C  
ATOM   1151  CG  LEU A 224     150.940 152.682 157.586  1.00 91.06           C  
ATOM   1152  CD1 LEU A 224     151.831 151.483 157.506  1.00 91.06           C  
ATOM   1153  CD2 LEU A 224     149.757 152.392 158.471  1.00 91.06           C  
ATOM   1154  N   SER A 225     152.032 156.048 155.729  1.00 98.89           N  
ATOM   1155  CA  SER A 225     151.597 156.553 154.435  1.00 98.89           C  
ATOM   1156  C   SER A 225     152.734 156.634 153.440  1.00 98.89           C  
ATOM   1157  O   SER A 225     152.486 156.647 152.233  1.00 98.89           O  
ATOM   1158  CB  SER A 225     150.986 157.935 154.586  1.00 98.89           C  
ATOM   1159  OG  SER A 225     151.994 158.863 154.931  1.00 98.89           O  
ATOM   1160  N   ARG A 226     153.969 156.699 153.911  1.00100.92           N  
ATOM   1161  CA  ARG A 226     155.108 156.673 153.016  1.00100.92           C  
ATOM   1162  C   ARG A 226     155.580 155.262 152.737  1.00100.92           C  
ATOM   1163  O   ARG A 226     155.986 154.972 151.609  1.00100.92           O  
ATOM   1164  CB  ARG A 226     156.224 157.534 153.602  1.00100.92           C  
ATOM   1165  CG  ARG A 226     155.684 158.930 153.730  1.00100.92           C  
ATOM   1166  CD  ARG A 226     156.572 159.973 154.340  1.00100.92           C  
ATOM   1167  NE  ARG A 226     157.767 160.204 153.557  1.00100.92           N  
ATOM   1168  CZ  ARG A 226     158.977 160.275 154.080  1.00100.92           C  
ATOM   1169  NH1 ARG A 226     160.029 160.475 153.303  1.00100.92           N1+
ATOM   1170  NH2 ARG A 226     159.118 160.234 155.388  1.00100.92           N  
ATOM   1171  N   LEU A 227     155.455 154.370 153.720  1.00 91.93           N  
ATOM   1172  CA  LEU A 227     155.778 152.963 153.499  1.00 91.93           C  
ATOM   1173  C   LEU A 227     154.849 152.322 152.476  1.00 91.93           C  
ATOM   1174  O   LEU A 227     155.319 151.620 151.575  1.00 91.93           O  
ATOM   1175  CB  LEU A 227     155.731 152.200 154.820  1.00 91.93           C  
ATOM   1176  CG  LEU A 227     156.135 150.727 154.856  1.00 91.93           C  
ATOM   1177  CD1 LEU A 227     156.839 150.464 156.139  1.00 91.93           C  
ATOM   1178  CD2 LEU A 227     154.943 149.800 154.801  1.00 91.93           C  
ATOM   1179  N   ILE A 228     153.534 152.532 152.610  1.00 96.97           N  
ATOM   1180  CA  ILE A 228     152.571 151.995 151.645  1.00 96.97           C  
ATOM   1181  C   ILE A 228     152.827 152.558 150.254  1.00 96.97           C  
ATOM   1182  O   ILE A 228     152.765 151.829 149.247  1.00 96.97           O  
ATOM   1183  CB  ILE A 228     151.136 152.297 152.114  1.00 96.97           C  
ATOM   1184  CG1 ILE A 228     150.824 151.542 153.395  1.00 96.97           C  
ATOM   1185  CG2 ILE A 228     150.116 151.922 151.073  1.00 96.97           C  
ATOM   1186  CD1 ILE A 228     149.538 151.968 154.038  1.00 96.97           C  
ATOM   1187  N   ARG A 229     153.194 153.836 150.187  1.00101.85           N  
ATOM   1188  CA  ARG A 229     153.425 154.485 148.908  1.00101.85           C  
ATOM   1189  C   ARG A 229     154.665 153.927 148.224  1.00101.85           C  
ATOM   1190  O   ARG A 229     154.670 153.750 147.004  1.00101.85           O  
ATOM   1191  CB  ARG A 229     153.557 155.992 149.106  1.00101.85           C  
ATOM   1192  CG  ARG A 229     153.369 156.776 147.834  1.00101.85           C  
ATOM   1193  CD  ARG A 229     153.722 158.248 147.970  1.00101.85           C  
ATOM   1194  NE  ARG A 229     153.032 158.926 149.060  1.00101.85           N  
ATOM   1195  CZ  ARG A 229     153.667 159.528 150.056  1.00101.85           C  
ATOM   1196  NH1 ARG A 229     154.990 159.550 150.074  1.00101.85           N1+
ATOM   1197  NH2 ARG A 229     152.989 160.127 151.014  1.00101.85           N  
ATOM   1198  N   TYR A 230     155.719 153.613 148.984  1.00 99.15           N  
ATOM   1199  CA  TYR A 230     156.885 153.032 148.328  1.00 99.15           C  
ATOM   1200  C   TYR A 230     156.679 151.562 147.986  1.00 99.15           C  
ATOM   1201  O   TYR A 230     157.222 151.085 146.981  1.00 99.15           O  
ATOM   1202  CB  TYR A 230     158.146 153.177 149.168  1.00 99.15           C  
ATOM   1203  CG  TYR A 230     158.600 154.594 149.381  1.00 99.15           C  
ATOM   1204  CD1 TYR A 230     158.822 155.429 148.311  1.00 99.15           C  
ATOM   1205  CD2 TYR A 230     158.957 155.043 150.634  1.00 99.15           C  
ATOM   1206  CE1 TYR A 230     159.269 156.716 148.493  1.00 99.15           C  
ATOM   1207  CE2 TYR A 230     159.415 156.325 150.828  1.00 99.15           C  
ATOM   1208  CZ  TYR A 230     159.571 157.154 149.755  1.00 99.15           C  
ATOM   1209  OH  TYR A 230     160.032 158.432 149.937  1.00 99.15           O  
ATOM   1210  N   ILE A 231     155.907 150.830 148.791  1.00 98.35           N  
ATOM   1211  CA  ILE A 231     155.696 149.412 148.508  1.00 98.35           C  
ATOM   1212  C   ILE A 231     154.865 149.225 147.244  1.00 98.35           C  
ATOM   1213  O   ILE A 231     155.144 148.324 146.440  1.00 98.35           O  
ATOM   1214  CB  ILE A 231     155.083 148.708 149.734  1.00 98.35           C  
ATOM   1215  CG1 ILE A 231     156.131 148.577 150.828  1.00 98.35           C  
ATOM   1216  CG2 ILE A 231     154.583 147.330 149.417  1.00 98.35           C  
ATOM   1217  CD1 ILE A 231     157.318 147.764 150.416  1.00 98.35           C  
ATOM   1218  N   HIS A 232     153.870 150.090 147.009  1.00106.61           N  
ATOM   1219  CA  HIS A 232     153.098 149.927 145.775  1.00106.61           C  
ATOM   1220  C   HIS A 232     153.909 150.272 144.528  1.00106.61           C  
ATOM   1221  O   HIS A 232     153.730 149.630 143.487  1.00106.61           O  
ATOM   1222  CB  HIS A 232     151.806 150.738 145.823  1.00106.61           C  
ATOM   1223  CG  HIS A 232     150.707 150.087 146.610  1.00106.61           C  
ATOM   1224  CD2 HIS A 232     149.662 149.323 146.213  1.00106.61           C  
ATOM   1225  ND1 HIS A 232     150.587 150.218 147.975  1.00106.61           N  
ATOM   1226  CE1 HIS A 232     149.525 149.547 148.387  1.00106.61           C  
ATOM   1227  NE2 HIS A 232     148.945 148.998 147.337  1.00106.61           N  
ATOM   1228  N   GLN A 233     154.851 151.212 144.627  1.00106.12           N  
ATOM   1229  CA  GLN A 233     155.765 151.461 143.516  1.00106.12           C  
ATOM   1230  C   GLN A 233     156.693 150.278 143.271  1.00106.12           C  
ATOM   1231  O   GLN A 233     156.922 149.900 142.111  1.00106.12           O  
ATOM   1232  CB  GLN A 233     156.601 152.706 143.780  1.00106.12           C  
ATOM   1233  CG  GLN A 233     155.797 153.963 143.900  1.00106.12           C  
ATOM   1234  CD  GLN A 233     156.662 155.182 144.098  1.00106.12           C  
ATOM   1235  NE2 GLN A 233     156.030 156.341 144.222  1.00106.12           N  
ATOM   1236  OE1 GLN A 233     157.887 155.087 144.149  1.00106.12           O  
ATOM   1237  N   TRP A 234     157.215 149.683 144.348  1.00121.55           N  
ATOM   1238  CA  TRP A 234     158.125 148.549 144.219  1.00121.55           C  
ATOM   1239  C   TRP A 234     157.422 147.364 143.573  1.00121.55           C  
ATOM   1240  O   TRP A 234     157.980 146.687 142.703  1.00121.55           O  
ATOM   1241  CB  TRP A 234     158.622 148.109 145.589  1.00121.55           C  
ATOM   1242  CG  TRP A 234     159.978 147.514 145.562  1.00121.55           C  
ATOM   1243  CD1 TRP A 234     160.358 146.349 145.000  1.00121.55           C  
ATOM   1244  CD2 TRP A 234     161.149 148.073 146.159  1.00121.55           C  
ATOM   1245  CE2 TRP A 234     162.211 147.187 145.911  1.00121.55           C  
ATOM   1246  CE3 TRP A 234     161.400 149.239 146.875  1.00121.55           C  
ATOM   1247  NE1 TRP A 234     161.709 146.141 145.187  1.00121.55           N  
ATOM   1248  CZ2 TRP A 234     163.495 147.424 146.363  1.00121.55           C  
ATOM   1249  CZ3 TRP A 234     162.682 149.472 147.321  1.00121.55           C  
ATOM   1250  CH2 TRP A 234     163.711 148.577 147.059  1.00121.55           C  
ATOM   1251  N   GLU A 235     156.189 147.095 143.999  1.00113.88           N  
ATOM   1252  CA  GLU A 235     155.479 145.937 143.479  1.00113.88           C  
ATOM   1253  C   GLU A 235     154.982 146.179 142.068  1.00113.88           C  
ATOM   1254  O   GLU A 235     154.884 145.231 141.285  1.00113.88           O  
ATOM   1255  CB  GLU A 235     154.319 145.566 144.396  1.00113.88           C  
ATOM   1256  N   GLU A 236     154.672 147.430 141.716  1.00115.24           N  
ATOM   1257  CA  GLU A 236     154.312 147.710 140.334  1.00115.24           C  
ATOM   1258  C   GLU A 236     155.509 147.588 139.409  1.00115.24           C  
ATOM   1259  O   GLU A 236     155.338 147.262 138.231  1.00115.24           O  
ATOM   1260  CB  GLU A 236     153.698 149.101 140.215  1.00115.24           C  
ATOM   1261  N   ILE A 237     156.722 147.840 139.902  1.00119.51           N  
ATOM   1262  CA  ILE A 237     157.887 147.535 139.076  1.00119.51           C  
ATOM   1263  C   ILE A 237     158.084 146.026 138.972  1.00119.51           C  
ATOM   1264  O   ILE A 237     158.275 145.486 137.878  1.00119.51           O  
ATOM   1265  CB  ILE A 237     159.147 148.244 139.605  1.00119.51           C  
ATOM   1266  CG1 ILE A 237     159.047 149.752 139.383  1.00119.51           C  
ATOM   1267  CG2 ILE A 237     160.382 147.733 138.909  1.00119.51           C  
ATOM   1268  CD1 ILE A 237     160.159 150.538 140.048  1.00119.51           C  
ATOM   1269  N   PHE A 238     157.971 145.313 140.083  1.00126.61           N  
ATOM   1270  CA  PHE A 238     158.230 143.877 140.054  1.00126.61           C  
ATOM   1271  C   PHE A 238     157.012 143.026 139.719  1.00126.61           C  
ATOM   1272  O   PHE A 238     156.946 141.875 140.154  1.00126.61           O  
ATOM   1273  CB  PHE A 238     158.826 143.430 141.381  1.00126.61           C  
ATOM   1274  CG  PHE A 238     160.276 143.721 141.501  1.00126.61           C  
ATOM   1275  CD1 PHE A 238     160.718 144.934 141.966  1.00126.61           C  
ATOM   1276  CD2 PHE A 238     161.200 142.793 141.087  1.00126.61           C  
ATOM   1277  CE1 PHE A 238     162.064 145.199 142.065  1.00126.61           C  
ATOM   1278  CE2 PHE A 238     162.547 143.045 141.188  1.00126.61           C  
ATOM   1279  CZ  PHE A 238     162.975 144.254 141.673  1.00126.61           C  
ATOM   1280  N   HIS A 239     156.036 143.556 138.989  1.00129.83           N  
ATOM   1281  CA  HIS A 239     155.168 142.681 138.215  1.00129.83           C  
ATOM   1282  C   HIS A 239     155.642 142.534 136.785  1.00129.83           C  
ATOM   1283  O   HIS A 239     154.831 142.215 135.913  1.00129.83           O  
ATOM   1284  CB  HIS A 239     153.726 143.180 138.201  1.00129.83           C  
ATOM   1285  CG  HIS A 239     152.908 142.710 139.357  1.00129.83           C  
ATOM   1286  CD2 HIS A 239     152.457 143.350 140.459  1.00129.83           C  
ATOM   1287  ND1 HIS A 239     152.428 141.423 139.438  1.00129.83           N  
ATOM   1288  CE1 HIS A 239     151.728 141.285 140.548  1.00129.83           C  
ATOM   1289  NE2 HIS A 239     151.731 142.440 141.187  1.00129.83           N  
ATOM   1290  N   MET A 240     156.906 142.878 136.522  1.00136.43           N  
ATOM   1291  CA  MET A 240     157.386 142.882 135.114  1.00136.43           C  
ATOM   1292  C   MET A 240     158.820 142.355 135.048  1.00136.43           C  
ATOM   1293  O   MET A 240     159.103 141.542 134.149  1.00136.43           O  
ATOM   1294  CB  MET A 240     157.340 144.301 134.541  1.00136.43           C  
ATOM   1295  CG  MET A 240     156.869 144.353 133.102  1.00136.43           C  
ATOM   1296  SD  MET A 240     156.624 146.047 132.516  1.00136.43           S  
ATOM   1297  CE  MET A 240     155.961 145.737 130.880  1.00136.43           C  
ATOM   1298  N   THR A 241     159.685 142.790 135.967  1.00138.35           N  
ATOM   1299  CA  THR A 241     161.062 142.235 136.001  1.00138.35           C  
ATOM   1300  C   THR A 241     160.926 140.739 136.264  1.00138.35           C  
ATOM   1301  O   THR A 241     161.656 139.960 135.625  1.00138.35           O  
ATOM   1302  CB  THR A 241     161.903 142.915 137.087  1.00138.35           C  
ATOM   1303  CG2 THR A 241     163.085 143.674 136.526  1.00138.35           C  
ATOM   1304  OG1 THR A 241     161.047 143.809 137.800  1.00138.35           O  
ATOM   1305  N   TYR A 242     160.030 140.360 137.175  1.00 30.00           N  
ATOM   1306  CA  TYR A 242     159.748 138.921 137.397  1.00 30.00           C  
ATOM   1307  C   TYR A 242     158.238 138.727 137.256  1.00 30.00           C  
ATOM   1308  O   TYR A 242     157.487 139.479 137.905  1.00 30.00           O  
ATOM   1309  CB  TYR A 242     160.236 138.483 138.778  1.00 30.00           C  
ATOM   1310  CG  TYR A 242     161.733 138.491 138.950  1.00 30.00           C  
ATOM   1311  CD1 TYR A 242     162.527 137.541 138.330  1.00 30.00           C  
ATOM   1312  CD2 TYR A 242     162.357 139.441 139.741  1.00 30.00           C  
ATOM   1313  CE1 TYR A 242     163.903 137.538 138.484  1.00 30.00           C  
ATOM   1314  CE2 TYR A 242     163.731 139.452 139.907  1.00 30.00           C  
ATOM   1315  CZ  TYR A 242     164.508 138.497 139.277  1.00 30.00           C  
ATOM   1316  OH  TYR A 242     165.863 138.501 139.435  1.00 30.00           O  
ATOM   1317  N   ASP A 243     157.806 137.768 136.434  1.00130.35           N  
ATOM   1318  CA  ASP A 243     156.349 137.483 136.343  1.00130.35           C  
ATOM   1319  C   ASP A 243     155.897 136.957 137.705  1.00130.35           C  
ATOM   1320  O   ASP A 243     156.588 136.072 138.246  1.00130.35           O  
ATOM   1321  CB  ASP A 243     156.039 136.488 135.224  1.00130.35           C  
ATOM   1322  N   LEU A 244     154.774 137.458 138.224  1.00125.88           N  
ATOM   1323  CA  LEU A 244     154.338 137.060 139.588  1.00125.88           C  
ATOM   1324  C   LEU A 244     152.813 137.001 139.651  1.00125.88           C  
ATOM   1325  O   LEU A 244     152.176 137.979 139.218  1.00125.88           O  
ATOM   1326  CB  LEU A 244     154.866 138.087 140.596  1.00125.88           C  
ATOM   1327  CG  LEU A 244     156.294 137.865 141.095  1.00125.88           C  
ATOM   1328  CD1 LEU A 244     156.734 139.002 142.004  1.00125.88           C  
ATOM   1329  CD2 LEU A 244     156.413 136.531 141.816  1.00125.88           C  
ATOM   1330  N   ALA A 245     152.254 135.900 140.162  1.00114.06           N  
ATOM   1331  CA  ALA A 245     150.816 135.824 140.357  1.00114.06           C  
ATOM   1332  C   ALA A 245     150.362 137.008 141.194  1.00114.06           C  
ATOM   1333  O   ALA A 245     151.093 137.490 142.058  1.00114.06           O  
ATOM   1334  CB  ALA A 245     150.436 134.514 141.036  1.00114.06           C  
ATOM   1335  N   SER A 246     149.148 137.486 140.933  1.00108.22           N  
ATOM   1336  CA  SER A 246     148.712 138.716 141.579  1.00108.22           C  
ATOM   1337  C   SER A 246     148.190 138.468 142.986  1.00108.22           C  
ATOM   1338  O   SER A 246     148.476 139.250 143.905  1.00108.22           O  
ATOM   1339  CB  SER A 246     147.640 139.395 140.738  1.00108.22           C  
ATOM   1340  OG  SER A 246     147.197 140.581 141.364  1.00108.22           O  
ATOM   1341  N   ALA A 247     147.436 137.381 143.167  1.00103.14           N  
ATOM   1342  CA  ALA A 247     146.765 137.124 144.435  1.00103.14           C  
ATOM   1343  C   ALA A 247     147.752 136.849 145.556  1.00103.14           C  
ATOM   1344  O   ALA A 247     147.468 137.171 146.714  1.00103.14           O  
ATOM   1345  CB  ALA A 247     145.803 135.954 144.289  1.00103.14           C  
ATOM   1346  N   VAL A 248     148.915 136.301 145.209  1.00 99.47           N  
ATOM   1347  CA  VAL A 248     149.963 136.088 146.244  1.00 99.47           C  
ATOM   1348  C   VAL A 248     150.352 137.460 146.794  1.00 99.47           C  
ATOM   1349  O   VAL A 248     150.282 137.646 148.026  1.00 99.47           O  
ATOM   1350  CB  VAL A 248     151.178 135.351 145.655  1.00 99.47           C  
ATOM   1351  CG1 VAL A 248     152.289 135.183 146.679  1.00 99.47           C  
ATOM   1352  CG2 VAL A 248     150.783 134.006 145.067  1.00 99.47           C  
ATOM   1353  N   VAL A 249     150.665 138.408 145.911  1.00 98.15           N  
ATOM   1354  CA  VAL A 249     151.162 139.729 146.392  1.00 98.15           C  
ATOM   1355  C   VAL A 249     150.087 140.387 147.258  1.00 98.15           C  
ATOM   1356  O   VAL A 249     150.429 140.845 148.362  1.00 98.15           O  
ATOM   1357  CB  VAL A 249     151.540 140.633 145.205  1.00 98.15           C  
ATOM   1358  CG1 VAL A 249     152.100 141.970 145.665  1.00 98.15           C  
ATOM   1359  CG2 VAL A 249     152.510 139.943 144.260  1.00 98.15           C  
ATOM   1360  N   ARG A 250     148.831 140.373 146.811  1.00 97.14           N  
ATOM   1361  CA  ARG A 250     147.769 141.082 147.570  1.00 97.14           C  
ATOM   1362  C   ARG A 250     147.614 140.432 148.946  1.00 97.14           C  
ATOM   1363  O   ARG A 250     147.504 141.174 149.951  1.00 97.14           O  
ATOM   1364  CB  ARG A 250     146.449 141.021 146.800  1.00 97.14           C  
ATOM   1365  CG  ARG A 250     146.538 141.530 145.369  1.00 97.14           C  
ATOM   1366  CD  ARG A 250     146.758 143.029 145.305  1.00 97.14           C  
ATOM   1367  NE  ARG A 250     145.648 143.762 145.896  1.00 97.14           N  
ATOM   1368  CZ  ARG A 250     144.584 144.186 145.225  1.00 97.14           C  
ATOM   1369  NH1 ARG A 250     144.481 143.953 143.928  1.00 97.14           N1+
ATOM   1370  NH2 ARG A 250     143.626 144.843 145.853  1.00 97.14           N  
ATOM   1371  N   ILE A 251     147.612 139.098 148.989  1.00 94.59           N  
ATOM   1372  CA  ILE A 251     147.389 138.408 150.291  1.00 94.59           C  
ATOM   1373  C   ILE A 251     148.565 138.731 151.216  1.00 94.59           C  
ATOM   1374  O   ILE A 251     148.316 138.988 152.391  1.00 94.59           O  
ATOM   1375  CB  ILE A 251     147.088 136.901 150.136  1.00 94.59           C  
ATOM   1376  CG1 ILE A 251     146.081 136.419 151.183  1.00 94.59           C  
ATOM   1377  CG2 ILE A 251     148.350 136.052 150.138  1.00 94.59           C  
ATOM   1378  CD1 ILE A 251     145.671 134.976 151.019  1.00 94.59           C  
ATOM   1379  N   PHE A 252     149.789 138.778 150.687  1.00 98.98           N  
ATOM   1380  CA  PHE A 252     150.978 139.037 151.541  1.00 98.98           C  
ATOM   1381  C   PHE A 252     150.958 140.489 152.026  1.00 98.98           C  
ATOM   1382  O   PHE A 252     151.456 140.751 153.132  1.00 98.98           O  
ATOM   1383  CB  PHE A 252     152.272 138.656 150.820  1.00 98.98           C  
ATOM   1384  CG  PHE A 252     152.509 137.169 150.737  1.00 98.98           C  
ATOM   1385  CD1 PHE A 252     152.905 136.452 151.855  1.00 98.98           C  
ATOM   1386  CD2 PHE A 252     152.318 136.482 149.549  1.00 98.98           C  
ATOM   1387  CE1 PHE A 252     153.116 135.084 151.783  1.00 98.98           C  
ATOM   1388  CE2 PHE A 252     152.531 135.114 149.479  1.00 98.98           C  
ATOM   1389  CZ  PHE A 252     152.928 134.418 150.596  1.00 98.98           C  
ATOM   1390  N   ASN A 253     150.405 141.399 151.225  1.00 96.01           N  
ATOM   1391  CA  ASN A 253     150.267 142.813 151.652  1.00 96.01           C  
ATOM   1392  C   ASN A 253     149.237 142.882 152.783  1.00 96.01           C  
ATOM   1393  O   ASN A 253     149.498 143.582 153.776  1.00 96.01           O  
ATOM   1394  CB  ASN A 253     149.877 143.710 150.476  1.00 96.01           C  
ATOM   1395  CG  ASN A 253     150.179 145.174 150.714  1.00 96.01           C  
ATOM   1396  ND2 ASN A 253     149.709 146.031 149.823  1.00 96.01           N  
ATOM   1397  OD1 ASN A 253     150.840 145.528 151.688  1.00 96.01           O  
ATOM   1398  N   LEU A 254     148.124 142.157 152.644  1.00 86.59           N  
ATOM   1399  CA  LEU A 254     147.082 142.175 153.704  1.00 86.59           C  
ATOM   1400  C   LEU A 254     147.649 141.577 154.993  1.00 86.59           C  
ATOM   1401  O   LEU A 254     147.407 142.157 156.057  1.00 86.59           O  
ATOM   1402  CB  LEU A 254     145.846 141.405 153.238  1.00 86.59           C  
ATOM   1403  CG  LEU A 254     144.641 141.482 154.172  1.00 86.59           C  
ATOM   1404  CD1 LEU A 254     144.249 142.928 154.434  1.00 86.59           C  
ATOM   1405  CD2 LEU A 254     143.468 140.713 153.595  1.00 86.59           C  
ATOM   1406  N   ILE A 255     148.392 140.475 154.892  1.00 85.19           N  
ATOM   1407  CA  ILE A 255     148.915 139.794 156.112  1.00 85.19           C  
ATOM   1408  C   ILE A 255     149.850 140.769 156.826  1.00 85.19           C  
ATOM   1409  O   ILE A 255     149.716 140.915 158.049  1.00 85.19           O  
ATOM   1410  CB  ILE A 255     149.612 138.467 155.758  1.00 85.19           C  
ATOM   1411  CG1 ILE A 255     148.615 137.443 155.212  1.00 85.19           C  
ATOM   1412  CG2 ILE A 255     150.374 137.916 156.952  1.00 85.19           C  
ATOM   1413  CD1 ILE A 255     149.255 136.168 154.718  1.00 85.19           C  
ATOM   1414  N   GLY A 256     150.739 141.431 156.086  1.00 86.68           N  
ATOM   1415  CA  GLY A 256     151.592 142.421 156.729  1.00 86.68           C  
ATOM   1416  C   GLY A 256     150.809 143.511 157.438  1.00 86.68           C  
ATOM   1417  O   GLY A 256     151.123 143.876 158.579  1.00 86.68           O  
ATOM   1418  N   MET A 257     149.733 143.994 156.820  1.00 84.09           N  
ATOM   1419  CA  MET A 257     148.968 145.110 157.436  1.00 84.09           C  
ATOM   1420  C   MET A 257     148.285 144.615 158.715  1.00 84.09           C  
ATOM   1421  O   MET A 257     148.368 145.323 159.746  1.00 84.09           O  
ATOM   1422  CB  MET A 257     147.911 145.644 156.467  1.00 84.09           C  
ATOM   1423  CG  MET A 257     147.143 146.835 157.003  1.00 84.09           C  
ATOM   1424  SD  MET A 257     148.231 148.226 157.395  1.00 84.09           S  
ATOM   1425  CE  MET A 257     148.924 148.565 155.778  1.00 84.09           C  
ATOM   1426  N   MET A 258     147.667 143.433 158.667  1.00 83.34           N  
ATOM   1427  CA  MET A 258     146.898 142.937 159.839  1.00 83.34           C  
ATOM   1428  C   MET A 258     147.832 142.766 161.036  1.00 83.34           C  
ATOM   1429  O   MET A 258     147.441 143.172 162.142  1.00 83.34           O  
ATOM   1430  CB  MET A 258     146.240 141.591 159.527  1.00 83.34           C  
ATOM   1431  CG  MET A 258     145.140 141.684 158.489  1.00 83.34           C  
ATOM   1432  SD  MET A 258     144.508 140.062 157.992  1.00 83.34           S  
ATOM   1433  CE  MET A 258     143.895 139.450 159.561  1.00 83.34           C  
ATOM   1434  N   LEU A 259     149.023 142.205 160.819  1.00 78.19           N  
ATOM   1435  CA  LEU A 259     149.946 141.951 161.953  1.00 78.19           C  
ATOM   1436  C   LEU A 259     150.328 143.292 162.578  1.00 78.19           C  
ATOM   1437  O   LEU A 259     150.311 143.399 163.816  1.00 78.19           O  
ATOM   1438  CB  LEU A 259     151.187 141.222 161.435  1.00 78.19           C  
ATOM   1439  CG  LEU A 259     150.951 139.800 160.934  1.00 78.19           C  
ATOM   1440  CD1 LEU A 259     152.219 139.225 160.324  1.00 78.19           C  
ATOM   1441  CD2 LEU A 259     150.447 138.908 162.057  1.00 78.19           C  
ATOM   1442  N   LEU A 260     150.615 144.288 161.740  1.00 74.49           N  
ATOM   1443  CA  LEU A 260     151.024 145.616 162.256  1.00 74.49           C  
ATOM   1444  C   LEU A 260     149.869 146.212 163.063  1.00 74.49           C  
ATOM   1445  O   LEU A 260     150.135 146.775 164.132  1.00 74.49           O  
ATOM   1446  CB  LEU A 260     151.386 146.517 161.075  1.00 74.49           C  
ATOM   1447  CG  LEU A 260     152.242 147.734 161.416  1.00 74.49           C  
ATOM   1448  CD1 LEU A 260     153.495 147.318 162.171  1.00 74.49           C  
ATOM   1449  CD2 LEU A 260     152.607 148.504 160.158  1.00 74.49           C  
ATOM   1450  N   LEU A 261     148.638 146.090 162.563  1.00 74.19           N  
ATOM   1451  CA  LEU A 261     147.475 146.678 163.277  1.00 74.19           C  
ATOM   1452  C   LEU A 261     147.323 145.980 164.631  1.00 74.19           C  
ATOM   1453  O   LEU A 261     147.035 146.668 165.630  1.00 74.19           O  
ATOM   1454  CB  LEU A 261     146.211 146.523 162.428  1.00 74.19           C  
ATOM   1455  CG  LEU A 261     146.148 147.402 161.182  1.00 74.19           C  
ATOM   1456  CD1 LEU A 261     144.940 147.045 160.332  1.00 74.19           C  
ATOM   1457  CD2 LEU A 261     146.117 148.873 161.560  1.00 74.19           C  
ATOM   1458  N   CYS A 262     147.509 144.660 164.654  1.00 73.64           N  
ATOM   1459  CA  CYS A 262     147.376 143.898 165.920  1.00 73.64           C  
ATOM   1460  C   CYS A 262     148.455 144.370 166.895  1.00 73.64           C  
ATOM   1461  O   CYS A 262     148.136 144.542 168.075  1.00 73.64           O  
ATOM   1462  CB  CYS A 262     147.507 142.402 165.677  1.00 73.64           C  
ATOM   1463  SG  CYS A 262     147.034 141.401 167.110  1.00 73.64           S  
ATOM   1464  N   HIS A 263     149.673 144.598 166.403  1.00 73.78           N  
ATOM   1465  CA  HIS A 263     150.773 145.096 167.267  1.00 73.78           C  
ATOM   1466  C   HIS A 263     150.407 146.476 167.818  1.00 73.78           C  
ATOM   1467  O   HIS A 263     150.617 146.700 169.023  1.00 73.78           O  
ATOM   1468  CB  HIS A 263     152.088 145.125 166.483  1.00 73.78           C  
ATOM   1469  CG  HIS A 263     153.211 145.813 167.182  1.00 73.78           C  
ATOM   1470  CD2 HIS A 263     153.745 147.042 167.017  1.00 73.78           C  
ATOM   1471  ND1 HIS A 263     153.939 145.203 168.180  1.00 73.78           N  
ATOM   1472  CE1 HIS A 263     154.869 146.029 168.608  1.00 73.78           C  
ATOM   1473  NE2 HIS A 263     154.770 147.166 167.912  1.00 73.78           N  
ATOM   1474  N   TRP A 264     149.832 147.342 166.977  1.00 77.57           N  
ATOM   1475  CA  TRP A 264     149.437 148.691 167.450  1.00 77.57           C  
ATOM   1476  C   TRP A 264     148.420 148.509 168.570  1.00 77.57           C  
ATOM   1477  O   TRP A 264     148.576 149.161 169.609  1.00 77.57           O  
ATOM   1478  CB  TRP A 264     148.746 149.508 166.355  1.00 77.57           C  
ATOM   1479  CG  TRP A 264     149.475 149.836 165.089  1.00 77.57           C  
ATOM   1480  CD1 TRP A 264     148.937 149.829 163.835  1.00 77.57           C  
ATOM   1481  CD2 TRP A 264     150.828 150.298 164.938  1.00 77.57           C  
ATOM   1482  CE2 TRP A 264     151.034 150.516 163.559  1.00 77.57           C  
ATOM   1483  CE3 TRP A 264     151.886 150.530 165.820  1.00 77.57           C  
ATOM   1484  NE1 TRP A 264     149.865 150.221 162.912  1.00 77.57           N  
ATOM   1485  CZ2 TRP A 264     152.251 150.955 163.046  1.00 77.57           C  
ATOM   1486  CZ3 TRP A 264     153.089 150.960 165.311  1.00 77.57           C  
ATOM   1487  CH2 TRP A 264     153.265 151.172 163.946  1.00 77.57           C  
ATOM   1488  N   ASP A 265     147.433 147.622 168.432  1.00 76.99           N  
ATOM   1489  CA  ASP A 265     146.343 147.534 169.452  1.00 76.99           C  
ATOM   1490  C   ASP A 265     146.842 147.233 170.874  1.00 76.99           C  
ATOM   1491  O   ASP A 265     146.312 147.859 171.829  1.00 76.99           O  
ATOM   1492  CB  ASP A 265     145.215 146.604 169.010  1.00 76.99           C  
ATOM   1493  CG  ASP A 265     144.269 147.267 168.028  1.00 76.99           C  
ATOM   1494  OD1 ASP A 265     144.664 148.290 167.438  1.00 76.99           O  
ATOM   1495  OD2 ASP A 265     143.142 146.767 167.877  1.00 76.99           O1-
ATOM   1496  N   GLY A 266     147.746 146.268 171.045  1.00 76.01           N  
ATOM   1497  CA  GLY A 266     148.164 145.923 172.418  1.00 76.01           C  
ATOM   1498  C   GLY A 266     148.857 147.102 173.071  1.00 76.01           C  
ATOM   1499  O   GLY A 266     148.560 147.427 174.267  1.00 76.01           O  
ATOM   1500  N   CYS A 267     149.714 147.765 172.296  1.00 80.78           N  
ATOM   1501  CA  CYS A 267     150.448 148.929 172.836  1.00 80.78           C  
ATOM   1502  C   CYS A 267     149.417 149.985 173.224  1.00 80.78           C  
ATOM   1503  O   CYS A 267     149.572 150.569 174.292  1.00 80.78           O  
ATOM   1504  CB  CYS A 267     151.398 149.489 171.790  1.00 80.78           C  
ATOM   1505  SG  CYS A 267     152.542 148.246 171.136  1.00 80.78           S  
ATOM   1506  N   LEU A 268     148.390 150.178 172.397  1.00 79.44           N  
ATOM   1507  CA  LEU A 268     147.347 151.201 172.668  1.00 79.44           C  
ATOM   1508  C   LEU A 268     146.602 150.874 173.966  1.00 79.44           C  
ATOM   1509  O   LEU A 268     146.378 151.805 174.761  1.00 79.44           O  
ATOM   1510  CB  LEU A 268     146.377 151.237 171.486  1.00 79.44           C  
ATOM   1511  CG  LEU A 268     145.339 152.356 171.517  1.00 79.44           C  
ATOM   1512  CD1 LEU A 268     146.014 153.715 171.619  1.00 79.44           C  
ATOM   1513  CD2 LEU A 268     144.451 152.297 170.286  1.00 79.44           C  
ATOM   1514  N   GLN A 269     146.258 149.605 174.191  1.00 78.74           N  
ATOM   1515  CA  GLN A 269     145.595 149.249 175.475  1.00 78.74           C  
ATOM   1516  C   GLN A 269     146.533 149.554 176.648  1.00 78.74           C  
ATOM   1517  O   GLN A 269     146.110 150.240 177.648  1.00 78.74           O  
ATOM   1518  CB  GLN A 269     145.223 147.768 175.473  1.00 78.74           C  
ATOM   1519  CG  GLN A 269     143.726 147.524 175.369  1.00 78.74           C  
ATOM   1520  CD  GLN A 269     143.370 146.647 174.195  1.00 78.74           C  
ATOM   1521  NE2 GLN A 269     142.082 146.412 174.014  1.00 78.74           N  
ATOM   1522  OE1 GLN A 269     144.236 146.183 173.458  1.00 78.74           O  
ATOM   1523  N   PHE A 270     147.799 149.158 176.529  1.00 82.09           N  
ATOM   1524  CA  PHE A 270     148.624 149.452 177.725  1.00 82.09           C  
ATOM   1525  C   PHE A 270     148.669 150.968 177.918  1.00 82.09           C  
ATOM   1526  O   PHE A 270     148.504 151.410 179.049  1.00 82.09           O  
ATOM   1527  CB  PHE A 270     150.001 148.793 177.674  1.00 82.09           C  
ATOM   1528  CG  PHE A 270     150.627 148.656 179.038  1.00 82.09           C  
ATOM   1529  CD1 PHE A 270     150.201 147.669 179.911  1.00 82.09           C  
ATOM   1530  CD2 PHE A 270     151.614 149.530 179.462  1.00 82.09           C  
ATOM   1531  CE1 PHE A 270     150.762 147.547 181.172  1.00 82.09           C  
ATOM   1532  CE2 PHE A 270     152.175 149.406 180.722  1.00 82.09           C  
ATOM   1533  CZ  PHE A 270     151.746 148.418 181.576  1.00 82.09           C  
ATOM   1534  N   LEU A 271     148.790 151.733 176.834  1.00 86.96           N  
ATOM   1535  CA  LEU A 271     148.933 153.205 176.948  1.00 86.96           C  
ATOM   1536  C   LEU A 271     147.690 153.791 177.617  1.00 86.96           C  
ATOM   1537  O   LEU A 271     147.853 154.672 178.477  1.00 86.96           O  
ATOM   1538  CB  LEU A 271     149.116 153.791 175.548  1.00 86.96           C  
ATOM   1539  CG  LEU A 271     149.335 155.301 175.493  1.00 86.96           C  
ATOM   1540  CD1 LEU A 271     150.659 155.677 176.138  1.00 86.96           C  
ATOM   1541  CD2 LEU A 271     149.279 155.799 174.060  1.00 86.96           C  
ATOM   1542  N   VAL A 272     146.493 153.335 177.246  1.00 88.69           N  
ATOM   1543  CA  VAL A 272     145.319 153.873 177.984  1.00 88.69           C  
ATOM   1544  C   VAL A 272     145.419 153.491 179.464  1.00 88.69           C  
ATOM   1545  O   VAL A 272     145.400 154.429 180.271  1.00 88.69           O  
ATOM   1546  CB  VAL A 272     143.982 153.487 177.327  1.00 88.69           C  
ATOM   1547  CG1 VAL A 272     142.794 153.983 178.136  1.00 88.69           C  
ATOM   1548  CG2 VAL A 272     143.907 154.012 175.903  1.00 88.69           C  
ATOM   1549  N   PRO A 273     145.537 152.219 179.916  1.00 92.91           N  
ATOM   1550  CA  PRO A 273     145.828 151.979 181.351  1.00 92.91           C  
ATOM   1551  C   PRO A 273     146.958 152.810 181.988  1.00 92.91           C  
ATOM   1552  O   PRO A 273     146.922 152.960 183.202  1.00 92.91           O  
ATOM   1553  CB  PRO A 273     146.129 150.484 181.399  1.00 92.91           C  
ATOM   1554  CG  PRO A 273     145.038 149.930 180.537  1.00 92.91           C  
ATOM   1555  CD  PRO A 273     144.616 151.104 179.670  1.00 92.91           C  
ATOM   1556  N   MET A 274     147.875 153.371 181.196  1.00104.36           N  
ATOM   1557  CA  MET A 274     149.046 154.119 181.648  1.00104.36           C  
ATOM   1558  C   MET A 274     148.707 155.563 181.967  1.00104.36           C  
ATOM   1559  O   MET A 274     149.142 156.096 182.991  1.00104.36           O  
ATOM   1560  CB  MET A 274     150.147 154.085 180.597  1.00104.36           C  
ATOM   1561  CG  MET A 274     151.090 152.946 180.708  1.00104.36           C  
ATOM   1562  SD  MET A 274     152.115 153.300 182.131  1.00104.36           S  
ATOM   1563  CE  MET A 274     152.964 154.749 181.514  1.00104.36           C  
ATOM   1564  N   LEU A 275     147.939 156.212 181.100  1.00101.05           N  
ATOM   1565  CA  LEU A 275     147.748 157.646 181.232  1.00101.05           C  
ATOM   1566  C   LEU A 275     146.775 157.982 182.349  1.00101.05           C  
ATOM   1567  O   LEU A 275     146.694 159.138 182.770  1.00101.05           O  
ATOM   1568  CB  LEU A 275     147.267 158.214 179.909  1.00101.05           C  
ATOM   1569  CG  LEU A 275     148.270 157.966 178.793  1.00101.05           C  
ATOM   1570  CD1 LEU A 275     147.715 158.437 177.477  1.00101.05           C  
ATOM   1571  CD2 LEU A 275     149.572 158.654 179.098  1.00101.05           C  
ATOM   1572  N   GLN A 276     146.039 156.997 182.840  1.00105.02           N  
ATOM   1573  CA  GLN A 276     145.128 157.195 183.950  1.00105.02           C  
ATOM   1574  C   GLN A 276     145.739 156.800 185.281  1.00105.02           C  
ATOM   1575  O   GLN A 276     145.019 156.775 186.283  1.00105.02           O  
ATOM   1576  CB  GLN A 276     143.850 156.401 183.715  1.00105.02           C  
ATOM   1577  CG  GLN A 276     143.062 156.880 182.537  1.00105.02           C  
ATOM   1578  CD  GLN A 276     141.873 156.007 182.268  1.00105.02           C  
ATOM   1579  NE2 GLN A 276     141.057 156.405 181.312  1.00105.02           N  
ATOM   1580  OE1 GLN A 276     141.686 154.983 182.914  1.00105.02           O  
ATOM   1581  N   ASP A 277     147.020 156.423 185.266  1.00103.88           N  
ATOM   1582  CA  ASP A 277     147.727 155.992 186.504  1.00103.88           C  
ATOM   1583  C   ASP A 277     147.170 154.655 187.002  1.00103.88           C  
ATOM   1584  O   ASP A 277     146.945 154.543 188.221  1.00103.88           O  
ATOM   1585  CB  ASP A 277     147.758 157.089 187.572  1.00103.88           C  
ATOM   1586  N   PHE A 278     146.953 153.689 186.104  1.00104.94           N  
ATOM   1587  CA  PHE A 278     146.537 152.321 186.527  1.00104.94           C  
ATOM   1588  C   PHE A 278     145.324 152.319 187.467  1.00104.94           C  
ATOM   1589  O   PHE A 278     145.478 151.915 188.635  1.00104.94           O  
ATOM   1590  CB  PHE A 278     147.729 151.539 187.081  1.00104.94           C  
ATOM   1591  CG  PHE A 278     148.793 151.255 186.053  1.00104.94           C  
ATOM   1592  CD1 PHE A 278     148.489 150.555 184.898  1.00104.94           C  
ATOM   1593  CD2 PHE A 278     150.094 151.693 186.236  1.00104.94           C  
ATOM   1594  CE1 PHE A 278     149.463 150.298 183.948  1.00104.94           C  
ATOM   1595  CE2 PHE A 278     151.069 151.431 185.287  1.00104.94           C  
ATOM   1596  CZ  PHE A 278     150.751 150.733 184.146  1.00104.94           C  
ATOM   1597  N   PRO A 279     144.122 152.743 187.018  1.00110.06           N  
ATOM   1598  CA  PRO A 279     142.937 152.797 187.879  1.00110.06           C  
ATOM   1599  C   PRO A 279     142.504 151.393 188.319  1.00110.06           C  
ATOM   1600  O   PRO A 279     142.829 150.444 187.639  1.00110.06           O  
ATOM   1601  CB  PRO A 279     141.838 153.366 186.971  1.00110.06           C  
ATOM   1602  CG  PRO A 279     142.588 154.019 185.845  1.00110.06           C  
ATOM   1603  CD  PRO A 279     143.818 153.161 185.651  1.00110.06           C  
ATOM   1604  N   PRO A 280     141.760 151.237 189.436  1.00110.65           N  
ATOM   1605  CA  PRO A 280     141.401 149.910 189.953  1.00110.65           C  
ATOM   1606  C   PRO A 280     140.602 149.063 188.951  1.00110.65           C  
ATOM   1607  O   PRO A 280     140.764 147.859 188.955  1.00110.65           O  
ATOM   1608  CB  PRO A 280     140.541 150.215 191.188  1.00110.65           C  
ATOM   1609  CG  PRO A 280     140.092 151.647 190.999  1.00110.65           C  
ATOM   1610  CD  PRO A 280     141.240 152.316 190.276  1.00110.65           C  
ATOM   1611  N   ASP A 281     139.736 149.693 188.158  1.00109.37           N  
ATOM   1612  CA  ASP A 281     138.906 148.959 187.164  1.00109.37           C  
ATOM   1613  C   ASP A 281     139.777 148.273 186.102  1.00109.37           C  
ATOM   1614  O   ASP A 281     139.394 147.170 185.676  1.00109.37           O  
ATOM   1615  CB  ASP A 281     137.871 149.887 186.523  1.00109.37           C  
ATOM   1616  N   CYS A 282     140.877 148.895 185.664  1.00110.84           N  
ATOM   1617  CA  CYS A 282     141.693 148.344 184.541  1.00110.84           C  
ATOM   1618  C   CYS A 282     142.130 146.889 184.753  1.00110.84           C  
ATOM   1619  O   CYS A 282     142.417 146.519 185.908  1.00110.84           O  
ATOM   1620  CB  CYS A 282     142.900 149.226 184.243  1.00110.84           C  
ATOM   1621  SG  CYS A 282     144.276 149.009 185.399  1.00110.84           S  
ATOM   1622  N   TRP A 283     142.200 146.119 183.663  1.00 99.15           N  
ATOM   1623  CA  TRP A 283     142.605 144.691 183.735  1.00 99.15           C  
ATOM   1624  C   TRP A 283     143.991 144.578 184.365  1.00 99.15           C  
ATOM   1625  O   TRP A 283     144.260 143.550 185.008  1.00 99.15           O  
ATOM   1626  CB  TRP A 283     142.592 144.074 182.332  1.00 99.15           C  
ATOM   1627  CG  TRP A 283     143.458 144.778 181.331  1.00 99.15           C  
ATOM   1628  CD1 TRP A 283     143.154 145.909 180.630  1.00 99.15           C  
ATOM   1629  CD2 TRP A 283     144.772 144.384 180.900  1.00 99.15           C  
ATOM   1630  CE2 TRP A 283     145.196 145.333 179.946  1.00 99.15           C  
ATOM   1631  CE3 TRP A 283     145.632 143.331 181.230  1.00 99.15           C  
ATOM   1632  NE1 TRP A 283     144.189 146.250 179.803  1.00 99.15           N  
ATOM   1633  CZ2 TRP A 283     146.439 145.256 179.321  1.00 99.15           C  
ATOM   1634  CZ3 TRP A 283     146.861 143.257 180.612  1.00 99.15           C  
ATOM   1635  CH2 TRP A 283     147.256 144.208 179.673  1.00 99.15           C  
ATOM   1636  N   VAL A 284     144.831 145.594 184.180  1.00103.43           N  
ATOM   1637  CA  VAL A 284     146.196 145.534 184.687  1.00103.43           C  
ATOM   1638  C   VAL A 284     146.197 145.452 186.203  1.00103.43           C  
ATOM   1639  O   VAL A 284     146.938 144.661 186.798  1.00103.43           O  
ATOM   1640  CB  VAL A 284     146.991 146.750 184.188  1.00103.43           C  
ATOM   1641  CG1 VAL A 284     148.400 146.714 184.714  1.00103.43           C  
ATOM   1642  CG2 VAL A 284     146.986 146.790 182.687  1.00103.43           C  
ATOM   1643  N   SER A 285     145.353 146.247 186.854  1.00106.79           N  
ATOM   1644  CA  SER A 285     145.301 146.208 188.307  1.00106.79           C  
ATOM   1645  C   SER A 285     144.571 144.974 188.809  1.00106.79           C  
ATOM   1646  O   SER A 285     144.871 144.486 189.903  1.00106.79           O  
ATOM   1647  CB  SER A 285     144.635 147.470 188.836  1.00106.79           C  
ATOM   1648  OG  SER A 285     143.287 147.526 188.417  1.00106.79           O  
ATOM   1649  N   ILE A 286     143.615 144.462 188.035  1.00106.88           N  
ATOM   1650  CA  ILE A 286     142.887 143.266 188.444  1.00106.88           C  
ATOM   1651  C   ILE A 286     143.789 142.044 188.394  1.00106.88           C  
ATOM   1652  O   ILE A 286     143.849 141.262 189.349  1.00106.88           O  
ATOM   1653  CB  ILE A 286     141.630 143.085 187.578  1.00106.88           C  
ATOM   1654  CG1 ILE A 286     140.597 144.145 187.930  1.00106.88           C  
ATOM   1655  CG2 ILE A 286     141.041 141.707 187.746  1.00106.88           C  
ATOM   1656  CD1 ILE A 286     139.433 144.186 186.981  1.00106.88           C  
ATOM   1657  N   ASN A 287     144.548 141.883 187.317  1.00109.27           N  
ATOM   1658  CA  ASN A 287     145.422 140.726 187.201  1.00109.27           C  
ATOM   1659  C   ASN A 287     146.715 140.860 187.996  1.00109.27           C  
ATOM   1660  O   ASN A 287     147.561 139.967 187.903  1.00109.27           O  
ATOM   1661  CB  ASN A 287     145.747 140.463 185.736  1.00109.27           C  
ATOM   1662  CG  ASN A 287     144.541 140.020 184.956  1.00109.27           C  
ATOM   1663  ND2 ASN A 287     144.425 140.489 183.726  1.00109.27           N  
ATOM   1664  OD1 ASN A 287     143.720 139.258 185.454  1.00109.27           O  
ATOM   1665  N   HIS A 288     146.878 141.957 188.750  1.00112.11           N  
ATOM   1666  CA  HIS A 288     147.995 142.188 189.674  1.00112.11           C  
ATOM   1667  C   HIS A 288     149.339 142.156 188.959  1.00112.11           C  
ATOM   1668  O   HIS A 288     150.283 141.505 189.403  1.00112.11           O  
ATOM   1669  CB  HIS A 288     147.982 141.194 190.832  1.00112.11           C  
ATOM   1670  CG  HIS A 288     146.736 141.250 191.653  1.00112.11           C  
ATOM   1671  CD2 HIS A 288     145.694 140.392 191.747  1.00112.11           C  
ATOM   1672  ND1 HIS A 288     146.458 142.290 192.510  1.00112.11           N  
ATOM   1673  CE1 HIS A 288     145.294 142.073 193.097  1.00112.11           C  
ATOM   1674  NE2 HIS A 288     144.810 140.927 192.652  1.00112.11           N  
ATOM   1675  N   MET A 289     149.426 142.863 187.842  1.00110.42           N  
ATOM   1676  CA  MET A 289     150.595 142.805 186.981  1.00110.42           C  
ATOM   1677  C   MET A 289     151.147 144.187 186.654  1.00110.42           C  
ATOM   1678  O   MET A 289     151.574 144.462 185.535  1.00110.42           O  
ATOM   1679  CB  MET A 289     150.271 142.013 185.722  1.00110.42           C  
ATOM   1680  CG  MET A 289     149.077 142.503 184.958  1.00110.42           C  
ATOM   1681  SD  MET A 289     148.839 141.422 183.559  1.00110.42           S  
ATOM   1682  CE  MET A 289     150.316 141.844 182.666  1.00110.42           C  
ATOM   1683  N   VAL A 290     151.184 145.062 187.652  1.00112.38           N  
ATOM   1684  CA  VAL A 290     151.792 146.369 187.456  1.00112.38           C  
ATOM   1685  C   VAL A 290     153.311 146.258 187.492  1.00112.38           C  
ATOM   1686  O   VAL A 290     154.015 146.853 186.670  1.00112.38           O  
ATOM   1687  CB  VAL A 290     151.271 147.356 188.512  1.00112.38           C  
ATOM   1688  CG1 VAL A 290     151.909 148.714 188.340  1.00112.38           C  
ATOM   1689  CG2 VAL A 290     149.768 147.457 188.425  1.00112.38           C  
ATOM   1690  N   ASN A 291     153.838 145.471 188.425  1.00116.00           N  
ATOM   1691  CA  ASN A 291     155.267 145.451 188.694  1.00116.00           C  
ATOM   1692  C   ASN A 291     155.996 144.275 188.061  1.00116.00           C  
ATOM   1693  O   ASN A 291     157.044 143.870 188.574  1.00116.00           O  
ATOM   1694  CB  ASN A 291     155.515 145.451 190.201  1.00116.00           C  
ATOM   1695  CG  ASN A 291     155.212 146.781 190.833  1.00116.00           C  
ATOM   1696  ND2 ASN A 291     154.587 146.754 192.002  1.00116.00           N  
ATOM   1697  OD1 ASN A 291     155.538 147.829 190.278  1.00116.00           O  
ATOM   1698  N   HIS A 292     155.488 143.714 186.971  1.00111.46           N  
ATOM   1699  CA  HIS A 292     156.275 142.701 186.289  1.00111.46           C  
ATOM   1700  C   HIS A 292     157.196 143.351 185.268  1.00111.46           C  
ATOM   1701  O   HIS A 292     157.244 144.572 185.121  1.00111.46           O  
ATOM   1702  CB  HIS A 292     155.378 141.665 185.628  1.00111.46           C  
ATOM   1703  CG  HIS A 292     154.629 140.819 186.599  1.00111.46           C  
ATOM   1704  CD2 HIS A 292     153.304 140.681 186.822  1.00111.46           C  
ATOM   1705  ND1 HIS A 292     155.254 139.937 187.452  1.00111.46           N  
ATOM   1706  CE1 HIS A 292     154.346 139.318 188.184  1.00111.46           C  
ATOM   1707  NE2 HIS A 292     153.154 139.751 187.820  1.00111.46           N  
ATOM   1708  N   SER A 293     157.892 142.510 184.498  1.00103.03           N  
ATOM   1709  CA  SER A 293     158.820 143.023 183.456  1.00103.03           C  
ATOM   1710  C   SER A 293     158.017 143.555 182.270  1.00103.03           C  
ATOM   1711  O   SER A 293     156.831 143.204 182.153  1.00103.03           O  
ATOM   1712  CB  SER A 293     159.763 141.947 183.010  1.00103.03           C  
ATOM   1713  OG  SER A 293     159.063 140.930 182.308  1.00103.03           O  
ATOM   1714  N   TRP A 294     158.660 144.348 181.410  1.00 97.70           N  
ATOM   1715  CA  TRP A 294     157.955 144.931 180.239  1.00 97.70           C  
ATOM   1716  C   TRP A 294     157.480 143.808 179.316  1.00 97.70           C  
ATOM   1717  O   TRP A 294     156.356 143.910 178.800  1.00 97.70           O  
ATOM   1718  CB  TRP A 294     158.840 145.952 179.511  1.00 97.70           C  
ATOM   1719  CG  TRP A 294     160.030 145.376 178.810  1.00 97.70           C  
ATOM   1720  CD1 TRP A 294     161.255 145.110 179.347  1.00 97.70           C  
ATOM   1721  CD2 TRP A 294     160.113 145.010 177.422  1.00 97.70           C  
ATOM   1722  CE2 TRP A 294     161.417 144.520 177.202  1.00 97.70           C  
ATOM   1723  CE3 TRP A 294     159.214 145.038 176.351  1.00 97.70           C  
ATOM   1724  NE1 TRP A 294     162.090 144.594 178.393  1.00 97.70           N  
ATOM   1725  CZ2 TRP A 294     161.840 144.068 175.954  1.00 97.70           C  
ATOM   1726  CZ3 TRP A 294     159.633 144.589 175.119  1.00 97.70           C  
ATOM   1727  CH2 TRP A 294     160.929 144.113 174.925  1.00 97.70           C  
ATOM   1728  N   GLY A 295     158.304 142.777 179.124  1.00 94.22           N  
ATOM   1729  CA  GLY A 295     157.941 141.682 178.206  1.00 94.22           C  
ATOM   1730  C   GLY A 295     156.705 140.940 178.674  1.00 94.22           C  
ATOM   1731  O   GLY A 295     155.845 140.637 177.831  1.00 94.22           O  
ATOM   1732  N   ARG A 296     156.623 140.645 179.972  1.00 94.56           N  
ATOM   1733  CA  ARG A 296     155.437 139.938 180.516  1.00 94.56           C  
ATOM   1734  C   ARG A 296     154.204 140.811 180.284  1.00 94.56           C  
ATOM   1735  O   ARG A 296     153.159 140.264 179.900  1.00 94.56           O  
ATOM   1736  CB  ARG A 296     155.628 139.601 181.995  1.00 30.00           C  
ATOM   1737  CG  ARG A 296     156.676 138.527 182.248  1.00 30.00           C  
ATOM   1738  CD  ARG A 296     156.678 138.062 183.690  1.00 30.00           C  
ATOM   1739  NE  ARG A 296     155.354 137.622 184.103  1.00 30.00           N  
ATOM   1740  CZ  ARG A 296     155.075 137.091 185.286  1.00 30.00           C  
ATOM   1741  NH1 ARG A 296     156.036 136.926 186.179  1.00 30.00           N1+
ATOM   1742  NH2 ARG A 296     153.839 136.723 185.571  1.00 30.00           N  
ATOM   1743  N   GLN A 297     154.340 142.119 180.496  1.00 93.59           N  
ATOM   1744  CA  GLN A 297     153.198 143.042 180.288  1.00 93.59           C  
ATOM   1745  C   GLN A 297     152.807 143.019 178.810  1.00 93.59           C  
ATOM   1746  O   GLN A 297     151.604 142.927 178.526  1.00 93.59           O  
ATOM   1747  CB  GLN A 297     153.567 144.447 180.759  1.00 93.59           C  
ATOM   1748  CG  GLN A 297     153.762 144.541 182.264  1.00 93.59           C  
ATOM   1749  CD  GLN A 297     154.479 145.806 182.661  1.00 93.59           C  
ATOM   1750  NE2 GLN A 297     154.729 145.952 183.952  1.00 93.59           N  
ATOM   1751  OE1 GLN A 297     154.811 146.643 181.825  1.00 93.59           O  
ATOM   1752  N   TYR A 298     153.790 143.073 177.911  1.00 80.35           N  
ATOM   1753  CA  TYR A 298     153.480 143.128 176.460  1.00 80.35           C  
ATOM   1754  C   TYR A 298     152.747 141.853 176.053  1.00 80.35           C  
ATOM   1755  O   TYR A 298     151.782 141.940 175.281  1.00 80.35           O  
ATOM   1756  CB  TYR A 298     154.753 143.269 175.627  1.00 80.35           C  
ATOM   1757  CG  TYR A 298     154.536 143.158 174.140  1.00 80.35           C  
ATOM   1758  CD1 TYR A 298     153.812 144.115 173.450  1.00 80.35           C  
ATOM   1759  CD2 TYR A 298     155.049 142.092 173.421  1.00 80.35           C  
ATOM   1760  CE1 TYR A 298     153.603 144.019 172.085  1.00 80.35           C  
ATOM   1761  CE2 TYR A 298     154.850 141.980 172.056  1.00 80.35           C  
ATOM   1762  CZ  TYR A 298     154.124 142.947 171.386  1.00 80.35           C  
ATOM   1763  OH  TYR A 298     153.925 142.842 170.041  1.00 80.35           O  
ATOM   1764  N   SER A 299     153.188 140.708 176.570  1.00 82.79           N  
ATOM   1765  CA  SER A 299     152.578 139.423 176.152  1.00 82.79           C  
ATOM   1766  C   SER A 299     151.099 139.401 176.540  1.00 82.79           C  
ATOM   1767  O   SER A 299     150.285 138.962 175.715  1.00 82.79           O  
ATOM   1768  CB  SER A 299     153.321 138.268 176.749  1.00 82.79           C  
ATOM   1769  OG  SER A 299     154.691 138.311 176.384  1.00 82.79           O  
ATOM   1770  N   HIS A 300     150.768 139.875 177.741  1.00 86.18           N  
ATOM   1771  CA  HIS A 300     149.358 139.811 178.201  1.00 86.18           C  
ATOM   1772  C   HIS A 300     148.535 140.835 177.423  1.00 86.18           C  
ATOM   1773  O   HIS A 300     147.349 140.568 177.174  1.00 86.18           O  
ATOM   1774  CB  HIS A 300     149.271 140.019 179.714  1.00 86.18           C  
ATOM   1775  CG  HIS A 300     149.690 138.830 180.508  1.00 86.18           C  
ATOM   1776  CD2 HIS A 300     150.872 138.504 181.074  1.00 86.18           C  
ATOM   1777  ND1 HIS A 300     148.821 137.800 180.805  1.00 86.18           N  
ATOM   1778  CE1 HIS A 300     149.451 136.889 181.517  1.00 86.18           C  
ATOM   1779  NE2 HIS A 300     150.711 137.297 181.696  1.00 86.18           N  
ATOM   1780  N   ALA A 301     149.151 141.958 177.056  1.00 78.05           N  
ATOM   1781  CA  ALA A 301     148.452 142.979 176.284  1.00 78.05           C  
ATOM   1782  C   ALA A 301     148.197 142.522 174.859  1.00 78.05           C  
ATOM   1783  O   ALA A 301     147.109 142.745 174.316  1.00 78.05           O  
ATOM   1784  CB  ALA A 301     149.253 144.271 176.289  1.00 78.05           C  
ATOM   1785  N   LEU A 302     149.173 141.853 174.249  1.00 72.60           N  
ATOM   1786  CA  LEU A 302     148.979 141.336 172.904  1.00 72.60           C  
ATOM   1787  C   LEU A 302     147.961 140.211 172.881  1.00 72.60           C  
ATOM   1788  O   LEU A 302     147.204 140.095 171.911  1.00 72.60           O  
ATOM   1789  CB  LEU A 302     150.307 140.863 172.333  1.00 72.60           C  
ATOM   1790  CG  LEU A 302     150.290 140.335 170.909  1.00 72.60           C  
ATOM   1791  CD1 LEU A 302     149.828 141.410 169.992  1.00 72.60           C  
ATOM   1792  CD2 LEU A 302     151.656 139.882 170.525  1.00 72.60           C  
ATOM   1793  N   PHE A 303     147.897 139.401 173.941  1.00 75.69           N  
ATOM   1794  CA  PHE A 303     146.869 138.370 174.004  1.00 75.69           C  
ATOM   1795  C   PHE A 303     145.480 138.973 174.070  1.00 75.69           C  
ATOM   1796  O   PHE A 303     144.564 138.497 173.392  1.00 75.69           O  
ATOM   1797  CB  PHE A 303     147.082 137.463 175.203  1.00 75.69           C  
ATOM   1798  CG  PHE A 303     146.009 136.445 175.365  1.00 75.69           C  
ATOM   1799  CD1 PHE A 303     145.926 135.380 174.505  1.00 75.69           C  
ATOM   1800  CD2 PHE A 303     145.077 136.551 176.373  1.00 75.69           C  
ATOM   1801  CE1 PHE A 303     144.942 134.447 174.642  1.00 75.69           C  
ATOM   1802  CE2 PHE A 303     144.090 135.617 176.509  1.00 75.69           C  
ATOM   1803  CZ  PHE A 303     144.027 134.566 175.645  1.00 75.69           C  
ATOM   1804  N   LYS A 304     145.310 140.017 174.880  1.00 74.91           N  
ATOM   1805  CA  LYS A 304     144.018 140.686 174.971  1.00 74.91           C  
ATOM   1806  C   LYS A 304     143.619 141.312 173.643  1.00 74.91           C  
ATOM   1807  O   LYS A 304     142.467 141.185 173.209  1.00 74.91           O  
ATOM   1808  CB  LYS A 304     144.077 141.730 176.073  1.00 74.91           C  
ATOM   1809  CG  LYS A 304     142.854 142.562 176.222  1.00 74.91           C  
ATOM   1810  CD  LYS A 304     142.938 143.393 177.473  1.00 74.91           C  
ATOM   1811  CE  LYS A 304     141.885 144.468 177.480  1.00 74.91           C  
ATOM   1812  NZ  LYS A 304     140.516 143.924 177.480  1.00 74.91           N1+
ATOM   1813  N   ALA A 305     144.576 141.931 172.954  1.00 73.55           N  
ATOM   1814  CA  ALA A 305     144.274 142.565 171.676  1.00 73.55           C  
ATOM   1815  C   ALA A 305     143.936 141.544 170.603  1.00 73.55           C  
ATOM   1816  O   ALA A 305     143.033 141.768 169.792  1.00 73.55           O  
ATOM   1817  CB  ALA A 305     145.451 143.415 171.231  1.00 73.55           C  
ATOM   1818  N   MET A 306     144.630 140.411 170.589  1.00 77.59           N  
ATOM   1819  CA  MET A 306     144.330 139.395 169.591  1.00 77.59           C  
ATOM   1820  C   MET A 306     143.019 138.691 169.890  1.00 77.59           C  
ATOM   1821  O   MET A 306     142.308 138.295 168.964  1.00 77.59           O  
ATOM   1822  CB  MET A 306     145.471 138.391 169.513  1.00 77.59           C  
ATOM   1823  CG  MET A 306     145.339 137.397 168.397  1.00 77.59           C  
ATOM   1824  SD  MET A 306     146.738 136.295 168.312  1.00 77.59           S  
ATOM   1825  CE  MET A 306     147.965 137.436 167.713  1.00 77.59           C  
ATOM   1826  N   SER A 307     142.659 138.551 171.164  1.00 74.43           N  
ATOM   1827  CA  SER A 307     141.387 137.919 171.466  1.00 74.43           C  
ATOM   1828  C   SER A 307     140.219 138.838 171.162  1.00 74.43           C  
ATOM   1829  O   SER A 307     139.129 138.356 170.857  1.00 74.43           O  
ATOM   1830  CB  SER A 307     141.345 137.473 172.915  1.00 74.43           C  
ATOM   1831  OG  SER A 307     141.368 138.590 173.766  1.00 74.43           O  
ATOM   1832  N   HIS A 308     140.410 140.156 171.238  1.00 70.95           N  
ATOM   1833  CA  HIS A 308     139.358 141.031 170.727  1.00 70.95           C  
ATOM   1834  C   HIS A 308     139.311 141.011 169.213  1.00 70.95           C  
ATOM   1835  O   HIS A 308     138.233 141.053 168.621  1.00 70.95           O  
ATOM   1836  CB  HIS A 308     139.534 142.468 171.182  1.00 70.95           C  
ATOM   1837  CG  HIS A 308     139.272 142.674 172.628  1.00 70.95           C  
ATOM   1838  CD2 HIS A 308     138.134 142.555 173.342  1.00 70.95           C  
ATOM   1839  ND1 HIS A 308     140.264 142.954 173.534  1.00 70.95           N  
ATOM   1840  CE1 HIS A 308     139.737 143.068 174.736  1.00 70.95           C  
ATOM   1841  NE2 HIS A 308     138.446 142.822 174.649  1.00 70.95           N  
ATOM   1842  N   MET A 309     140.471 140.958 168.574  1.00 77.40           N  
ATOM   1843  CA  MET A 309     140.529 141.169 167.139  1.00 77.40           C  
ATOM   1844  C   MET A 309     140.020 139.965 166.359  1.00 77.40           C  
ATOM   1845  O   MET A 309     139.463 140.127 165.272  1.00 77.40           O  
ATOM   1846  CB  MET A 309     141.960 141.535 166.770  1.00 77.40           C  
ATOM   1847  CG  MET A 309     142.193 141.855 165.339  1.00 77.40           C  
ATOM   1848  SD  MET A 309     143.782 142.616 165.099  1.00 77.40           S  
ATOM   1849  CE  MET A 309     143.393 144.191 165.817  1.00 77.40           C  
ATOM   1850  N   LEU A 310     140.163 138.765 166.895  1.00 76.33           N  
ATOM   1851  CA  LEU A 310     139.590 137.587 166.263  1.00 76.33           C  
ATOM   1852  C   LEU A 310     138.192 137.271 166.759  1.00 76.33           C  
ATOM   1853  O   LEU A 310     137.670 136.207 166.419  1.00 76.33           O  
ATOM   1854  CB  LEU A 310     140.490 136.375 166.481  1.00 76.33           C  
ATOM   1855  CG  LEU A 310     141.803 136.395 165.718  1.00 76.33           C  
ATOM   1856  CD1 LEU A 310     142.667 135.266 166.159  1.00 76.33           C  
ATOM   1857  CD2 LEU A 310     141.522 136.273 164.255  1.00 76.33           C  
ATOM   1858  N   CYS A 311     137.596 138.169 167.549  1.00 82.52           N  
ATOM   1859  CA  CYS A 311     136.250 138.035 168.117  1.00 82.52           C  
ATOM   1860  C   CYS A 311     136.112 136.763 168.947  1.00 82.52           C  
ATOM   1861  O   CYS A 311     135.319 135.877 168.637  1.00 82.52           O  
ATOM   1862  CB  CYS A 311     135.178 138.102 167.030  1.00 82.52           C  
ATOM   1863  SG  CYS A 311     135.121 139.661 166.153  1.00 82.52           S  
ATOM   1864  N   ILE A 312     136.896 136.678 170.015  1.00 77.56           N  
ATOM   1865  CA  ILE A 312     136.911 135.486 170.851  1.00 77.56           C  
ATOM   1866  C   ILE A 312     136.141 135.697 172.140  1.00 77.56           C  
ATOM   1867  O   ILE A 312     135.227 134.937 172.463  1.00 77.56           O  
ATOM   1868  CB  ILE A 312     138.361 135.055 171.132  1.00 77.56           C  
ATOM   1869  CG1 ILE A 312     139.044 134.608 169.848  1.00 77.56           C  
ATOM   1870  CG2 ILE A 312     138.394 133.948 172.138  1.00 77.56           C  
ATOM   1871  CD1 ILE A 312     138.414 133.408 169.219  1.00 77.56           C  
ATOM   1872  N   GLY A 313     136.569 136.684 172.930  1.00 83.11           N  
ATOM   1873  CA  GLY A 313     135.974 136.899 174.264  1.00 83.11           C  
ATOM   1874  C   GLY A 313     137.081 136.871 175.300  1.00 83.11           C  
ATOM   1875  O   GLY A 313     137.752 135.829 175.396  1.00 83.11           O  
ATOM   1876  N   TYR A 314     137.286 137.960 176.046  1.00 89.14           N  
ATOM   1877  CA  TYR A 314     138.454 138.017 176.966  1.00 89.14           C  
ATOM   1878  C   TYR A 314     138.062 137.708 178.413  1.00 89.14           C  
ATOM   1879  O   TYR A 314     137.733 136.544 178.702  1.00 89.14           O  
ATOM   1880  CB  TYR A 314     139.177 139.360 176.836  1.00 89.14           C  
ATOM   1881  CG  TYR A 314     140.468 139.469 177.610  1.00 89.14           C  
ATOM   1882  CD1 TYR A 314     141.522 138.606 177.366  1.00 89.14           C  
ATOM   1883  CD2 TYR A 314     140.635 140.433 178.590  1.00 89.14           C  
ATOM   1884  CE1 TYR A 314     142.707 138.696 178.077  1.00 89.14           C  
ATOM   1885  CE2 TYR A 314     141.811 140.533 179.314  1.00 89.14           C  
ATOM   1886  CZ  TYR A 314     142.854 139.664 179.053  1.00 89.14           C  
ATOM   1887  OH  TYR A 314     144.020 139.760 179.755  1.00 89.14           O  
ATOM   1888  N   GLY A 315     138.096 138.711 179.292  1.00101.68           N  
ATOM   1889  CA  GLY A 315     137.855 138.480 180.730  1.00101.68           C  
ATOM   1890  C   GLY A 315     136.430 138.080 181.041  1.00101.68           C  
ATOM   1891  O   GLY A 315     135.524 138.476 180.284  1.00101.68           O  
ATOM   1892  N   GLN A 316     136.243 137.323 182.123  1.00119.36           N  
ATOM   1893  CA  GLN A 316     134.885 136.873 182.523  1.00119.36           C  
ATOM   1894  C   GLN A 316     134.025 138.099 182.842  1.00119.36           C  
ATOM   1895  O   GLN A 316     132.846 138.108 182.447  1.00119.36           O  
ATOM   1896  CB  GLN A 316     134.988 135.942 183.729  1.00119.36           C  
ATOM   1897  CG  GLN A 316     135.868 134.726 183.473  1.00119.36           C  
ATOM   1898  CD  GLN A 316     136.043 133.868 184.702  1.00119.36           C  
ATOM   1899  NE2 GLN A 316     136.757 132.765 184.545  1.00119.36           N  
ATOM   1900  OE1 GLN A 316     135.549 134.187 185.781  1.00119.36           O  
ATOM   1901  N   GLN A 317     134.599 139.090 183.527  1.00117.27           N  
ATOM   1902  CA  GLN A 317     133.851 140.330 183.856  1.00117.27           C  
ATOM   1903  C   GLN A 317     133.615 141.147 182.585  1.00117.27           C  
ATOM   1904  O   GLN A 317     134.542 141.223 181.758  1.00117.27           O  
ATOM   1905  CB  GLN A 317     134.640 141.172 184.857  1.00117.27           C  
ATOM   1906  CG  GLN A 317     135.027 140.419 186.121  1.00117.27           C  
ATOM   1907  CD  GLN A 317     135.803 141.296 187.072  1.00117.27           C  
ATOM   1908  NE2 GLN A 317     136.278 140.704 188.155  1.00117.27           N  
ATOM   1909  OE1 GLN A 317     135.977 142.491 186.842  1.00117.27           O  
ATOM   1910  N   ALA A 318     132.429 141.746 182.443  1.00109.82           N  
ATOM   1911  CA  ALA A 318     132.174 142.643 181.292  1.00109.82           C  
ATOM   1912  C   ALA A 318     133.027 143.898 181.505  1.00109.82           C  
ATOM   1913  O   ALA A 318     133.189 144.268 182.681  1.00109.82           O  
ATOM   1914  CB  ALA A 318     130.708 142.982 181.232  1.00109.82           C  
ATOM   1915  N   PRO A 319     133.589 144.594 180.483  1.00102.58           N  
ATOM   1916  CA  PRO A 319     134.480 145.722 180.775  1.00102.58           C  
ATOM   1917  C   PRO A 319     133.780 146.859 181.491  1.00102.58           C  
ATOM   1918  O   PRO A 319     132.746 147.349 181.041  1.00102.58           O  
ATOM   1919  CB  PRO A 319     134.973 146.144 179.390  1.00102.58           C  
ATOM   1920  CG  PRO A 319     133.976 145.640 178.464  1.00102.58           C  
ATOM   1921  CD  PRO A 319     133.478 144.366 179.036  1.00102.58           C  
ATOM   1922  N   VAL A 320     134.342 147.293 182.624  1.00105.71           N  
ATOM   1923  CA  VAL A 320     133.648 148.316 183.463  1.00105.71           C  
ATOM   1924  C   VAL A 320     133.972 149.737 182.999  1.00105.71           C  
ATOM   1925  O   VAL A 320     133.022 150.478 182.693  1.00105.71           O  
ATOM   1926  CB  VAL A 320     134.002 148.132 184.950  1.00105.71           C  
ATOM   1927  CG1 VAL A 320     133.263 149.122 185.837  1.00105.71           C  
ATOM   1928  CG2 VAL A 320     133.750 146.706 185.414  1.00105.71           C  
ATOM   1929  N   GLY A 321     135.251 150.108 182.947  1.00106.10           N  
ATOM   1930  CA  GLY A 321     135.604 151.504 182.621  1.00106.10           C  
ATOM   1931  C   GLY A 321     135.131 151.909 181.240  1.00106.10           C  
ATOM   1932  O   GLY A 321     135.240 151.088 180.316  1.00106.10           O  
ATOM   1933  N   MET A 322     134.623 153.135 181.103  1.00109.27           N  
ATOM   1934  CA  MET A 322     134.094 153.605 179.795  1.00109.27           C  
ATOM   1935  C   MET A 322     135.200 153.652 178.732  1.00109.27           C  
ATOM   1936  O   MET A 322     134.920 153.213 177.604  1.00109.27           O  
ATOM   1937  CB  MET A 322     133.420 154.975 179.911  1.00109.27           C  
ATOM   1938  CG  MET A 322     132.543 155.314 178.724  1.00109.27           C  
ATOM   1939  SD  MET A 322     131.865 156.987 178.826  1.00109.27           S  
ATOM   1940  CE  MET A 322     133.377 157.948 178.877  1.00109.27           C  
ATOM   1941  N   PRO A 323     136.434 154.141 178.993  1.00 99.80           N  
ATOM   1942  CA  PRO A 323     137.493 154.087 177.985  1.00 99.80           C  
ATOM   1943  C   PRO A 323     137.705 152.658 177.468  1.00 99.80           C  
ATOM   1944  O   PRO A 323     138.038 152.513 176.310  1.00 99.80           O  
ATOM   1945  CB  PRO A 323     138.749 154.577 178.719  1.00 99.80           C  
ATOM   1946  CG  PRO A 323     138.376 154.536 180.183  1.00 99.80           C  
ATOM   1947  CD  PRO A 323     136.895 154.840 180.196  1.00 99.80           C  
ATOM   1948  N   ASP A 324     137.496 151.648 178.318  1.00 98.11           N  
ATOM   1949  CA  ASP A 324     137.746 150.271 177.909  1.00 98.11           C  
ATOM   1950  C   ASP A 324     136.707 149.778 176.927  1.00 98.11           C  
ATOM   1951  O   ASP A 324     137.040 148.996 176.027  1.00 98.11           O  
ATOM   1952  CB  ASP A 324     137.748 149.337 179.108  1.00 98.11           C  
ATOM   1953  CG  ASP A 324     138.913 149.570 180.018  1.00 98.11           C  
ATOM   1954  OD1 ASP A 324     139.960 150.034 179.533  1.00 98.11           O  
ATOM   1955  OD2 ASP A 324     138.787 149.280 181.224  1.00 98.11           O1-
ATOM   1956  N   VAL A 325     135.466 150.233 177.084  1.00 84.07           N  
ATOM   1957  CA  VAL A 325     134.369 149.790 176.245  1.00 84.07           C  
ATOM   1958  C   VAL A 325     134.580 150.229 174.810  1.00 84.07           C  
ATOM   1959  O   VAL A 325     134.420 149.432 173.879  1.00 84.07           O  
ATOM   1960  CB  VAL A 325     133.052 150.332 176.810  1.00 84.07           C  
ATOM   1961  CG1 VAL A 325     131.905 149.882 175.973  1.00 84.07           C  
ATOM   1962  CG2 VAL A 325     132.876 149.878 178.218  1.00 84.07           C  
ATOM   1963  N   TRP A 326     135.001 151.471 174.601  1.00 79.80           N  
ATOM   1964  CA  TRP A 326     135.098 151.969 173.240  1.00 79.80           C  
ATOM   1965  C   TRP A 326     136.336 151.452 172.528  1.00 79.80           C  
ATOM   1966  O   TRP A 326     136.278 151.199 171.322  1.00 79.80           O  
ATOM   1967  CB  TRP A 326     135.043 153.484 173.250  1.00 79.80           C  
ATOM   1968  CG  TRP A 326     133.710 153.952 173.659  1.00 79.80           C  
ATOM   1969  CD1 TRP A 326     133.339 154.365 174.888  1.00 79.80           C  
ATOM   1970  CD2 TRP A 326     132.544 154.021 172.842  1.00 79.80           C  
ATOM   1971  CE2 TRP A 326     131.505 154.502 173.642  1.00 79.80           C  
ATOM   1972  CE3 TRP A 326     132.283 153.730 171.506  1.00 79.80           C  
ATOM   1973  NE1 TRP A 326     132.015 154.708 174.893  1.00 79.80           N  
ATOM   1974  CZ2 TRP A 326     130.230 154.698 173.157  1.00 79.80           C  
ATOM   1975  CZ3 TRP A 326     131.018 153.927 171.027  1.00 79.80           C  
ATOM   1976  CH2 TRP A 326     130.007 154.405 171.846  1.00 79.80           C  
ATOM   1977  N   LEU A 327     137.444 151.252 173.244  1.00 76.30           N  
ATOM   1978  CA  LEU A 327     138.590 150.581 172.639  1.00 76.30           C  
ATOM   1979  C   LEU A 327     138.267 149.150 172.272  1.00 76.30           C  
ATOM   1980  O   LEU A 327     138.704 148.663 171.221  1.00 76.30           O  
ATOM   1981  CB  LEU A 327     139.778 150.571 173.574  1.00 76.30           C  
ATOM   1982  CG  LEU A 327     140.548 151.840 173.797  1.00 76.30           C  
ATOM   1983  CD1 LEU A 327     141.593 151.474 174.792  1.00 76.30           C  
ATOM   1984  CD2 LEU A 327     141.167 152.256 172.500  1.00 76.30           C  
ATOM   1985  N   THR A 328     137.526 148.463 173.138  1.00 71.92           N  
ATOM   1986  CA  THR A 328     137.114 147.100 172.850  1.00 71.92           C  
ATOM   1987  C   THR A 328     136.259 147.037 171.595  1.00 71.92           C  
ATOM   1988  O   THR A 328     136.527 146.234 170.696  1.00 71.92           O  
ATOM   1989  CB  THR A 328     136.368 146.542 174.048  1.00 71.92           C  
ATOM   1990  CG2 THR A 328     135.868 145.174 173.759  1.00 71.92           C  
ATOM   1991  OG1 THR A 328     137.255 146.493 175.165  1.00 71.92           O  
ATOM   1992  N   MET A 329     135.277 147.929 171.483  1.00 74.21           N  
ATOM   1993  CA  MET A 329     134.400 147.924 170.316  1.00 74.21           C  
ATOM   1994  C   MET A 329     135.136 148.317 169.044  1.00 74.21           C  
ATOM   1995  O   MET A 329     134.886 147.730 167.981  1.00 74.21           O  
ATOM   1996  CB  MET A 329     133.224 148.856 170.556  1.00 74.21           C  
ATOM   1997  CG  MET A 329     132.293 148.377 171.626  1.00 74.21           C  
ATOM   1998  SD  MET A 329     131.103 149.629 172.069  1.00 74.21           S  
ATOM   1999  CE  MET A 329     130.166 149.657 170.568  1.00 74.21           C  
ATOM   2000  N   LEU A 330     136.067 149.266 169.143  1.00 68.93           N  
ATOM   2001  CA  LEU A 330     136.852 149.676 167.986  1.00 68.93           C  
ATOM   2002  C   LEU A 330     137.720 148.539 167.473  1.00 68.93           C  
ATOM   2003  O   LEU A 330     137.769 148.275 166.264  1.00 68.93           O  
ATOM   2004  CB  LEU A 330     137.714 150.872 168.357  1.00 68.93           C  
ATOM   2005  CG  LEU A 330     138.605 151.383 167.243  1.00 68.93           C  
ATOM   2006  CD1 LEU A 330     137.750 151.908 166.132  1.00 68.93           C  
ATOM   2007  CD2 LEU A 330     139.525 152.455 167.763  1.00 68.93           C  
ATOM   2008  N   SER A 331     138.393 147.834 168.383  1.00 69.98           N  
ATOM   2009  CA  SER A 331     139.244 146.737 167.956  1.00 69.98           C  
ATOM   2010  C   SER A 331     138.433 145.567 167.423  1.00 69.98           C  
ATOM   2011  O   SER A 331     138.881 144.892 166.492  1.00 69.98           O  
ATOM   2012  CB  SER A 331     140.136 146.297 169.100  1.00 69.98           C  
ATOM   2013  OG  SER A 331     139.360 145.767 170.141  1.00 69.98           O  
ATOM   2014  N   MET A 332     137.223 145.350 167.949  1.00 69.21           N  
ATOM   2015  CA  MET A 332     136.357 144.305 167.405  1.00 69.21           C  
ATOM   2016  C   MET A 332     135.931 144.611 165.977  1.00 69.21           C  
ATOM   2017  O   MET A 332     135.949 143.718 165.121  1.00 69.21           O  
ATOM   2018  CB  MET A 332     135.134 144.123 168.294  1.00 69.21           C  
ATOM   2019  CG  MET A 332     135.434 143.437 169.593  1.00 69.21           C  
ATOM   2020  SD  MET A 332     134.110 143.555 170.792  1.00 69.21           S  
ATOM   2021  CE  MET A 332     132.940 142.451 170.061  1.00 69.21           C  
ATOM   2022  N   ILE A 333     135.575 145.865 165.694  1.00 61.92           N  
ATOM   2023  CA  ILE A 333     135.148 146.225 164.343  1.00 61.92           C  
ATOM   2024  C   ILE A 333     136.303 146.123 163.354  1.00 61.92           C  
ATOM   2025  O   ILE A 333     136.144 145.581 162.246  1.00 61.92           O  
ATOM   2026  CB  ILE A 333     134.523 147.625 164.349  1.00 61.92           C  
ATOM   2027  CG1 ILE A 333     133.216 147.599 165.114  1.00 61.92           C  
ATOM   2028  CG2 ILE A 333     134.251 148.103 162.966  1.00 61.92           C  
ATOM   2029  CD1 ILE A 333     132.646 148.952 165.339  1.00 61.92           C  
ATOM   2030  N   VAL A 334     137.487 146.603 163.749  1.00 63.07           N  
ATOM   2031  CA  VAL A 334     138.657 146.531 162.878  1.00 63.07           C  
ATOM   2032  C   VAL A 334     139.040 145.083 162.593  1.00 63.07           C  
ATOM   2033  O   VAL A 334     139.324 144.717 161.441  1.00 63.07           O  
ATOM   2034  CB  VAL A 334     139.816 147.319 163.505  1.00 63.07           C  
ATOM   2035  CG1 VAL A 334     141.081 147.099 162.750  1.00 63.07           C  
ATOM   2036  CG2 VAL A 334     139.491 148.775 163.493  1.00 63.07           C  
ATOM   2037  N   GLY A 335     138.989 144.253 163.629  1.00 64.07           N  
ATOM   2038  CA  GLY A 335     139.352 142.838 163.457  1.00 64.07           C  
ATOM   2039  C   GLY A 335     138.406 142.135 162.513  1.00 64.07           C  
ATOM   2040  O   GLY A 335     138.895 141.478 161.583  1.00 64.07           O  
ATOM   2041  N   ALA A 336     137.100 142.294 162.718  1.00 63.34           N  
ATOM   2042  CA  ALA A 336     136.132 141.542 161.892  1.00 63.34           C  
ATOM   2043  C   ALA A 336     136.289 141.934 160.424  1.00 63.34           C  
ATOM   2044  O   ALA A 336     136.308 141.029 159.578  1.00 63.34           O  
ATOM   2045  CB  ALA A 336     134.734 141.811 162.372  1.00 63.34           C  
ATOM   2046  N   THR A 337     136.428 143.229 160.141  1.00 65.16           N  
ATOM   2047  CA  THR A 337     136.513 143.668 158.728  1.00 65.16           C  
ATOM   2048  C   THR A 337     137.770 143.061 158.100  1.00 65.16           C  
ATOM   2049  O   THR A 337     137.683 142.545 156.965  1.00 65.16           O  
ATOM   2050  CB  THR A 337     136.505 145.196 158.619  1.00 65.16           C  
ATOM   2051  CG2 THR A 337     135.192 145.808 159.053  1.00 65.16           C  
ATOM   2052  OG1 THR A 337     137.567 145.703 159.426  1.00 65.16           O  
ATOM   2053  N   CYS A 338     138.883 143.083 158.833  1.00 69.67           N  
ATOM   2054  CA  CYS A 338     140.151 142.552 158.280  1.00 69.67           C  
ATOM   2055  C   CYS A 338     139.991 141.055 158.016  1.00 69.67           C  
ATOM   2056  O   CYS A 338     140.448 140.592 156.965  1.00 69.67           O  
ATOM   2057  CB  CYS A 338     141.314 142.800 159.228  1.00 69.67           C  
ATOM   2058  SG  CYS A 338     141.820 144.538 159.296  1.00 69.67           S  
ATOM   2059  N   TYR A 339     139.349 140.338 158.938  1.00 64.35           N  
ATOM   2060  CA  TYR A 339     139.186 138.873 158.774  1.00 64.35           C  
ATOM   2061  C   TYR A 339     138.326 138.609 157.540  1.00 64.35           C  
ATOM   2062  O   TYR A 339     138.630 137.677 156.783  1.00 64.35           O  
ATOM   2063  CB  TYR A 339     138.593 138.245 160.035  1.00 64.35           C  
ATOM   2064  CG  TYR A 339     138.643 136.740 160.066  1.00 64.35           C  
ATOM   2065  CD1 TYR A 339     139.844 136.066 159.931  1.00 64.35           C  
ATOM   2066  CD2 TYR A 339     137.494 135.989 160.241  1.00 64.35           C  
ATOM   2067  CE1 TYR A 339     139.903 134.684 159.960  1.00 64.35           C  
ATOM   2068  CE2 TYR A 339     137.535 134.606 160.275  1.00 64.35           C  
ATOM   2069  CZ  TYR A 339     138.744 133.951 160.133  1.00 64.35           C  
ATOM   2070  OH  TYR A 339     138.794 132.588 160.164  1.00 64.35           O  
ATOM   2071  N   ALA A 340     137.282 139.414 157.350  1.00 64.56           N  
ATOM   2072  CA  ALA A 340     136.390 139.237 156.185  1.00 64.56           C  
ATOM   2073  C   ALA A 340     137.187 139.467 154.902  1.00 64.56           C  
ATOM   2074  O   ALA A 340     137.036 138.677 153.949  1.00 64.56           O  
ATOM   2075  CB  ALA A 340     135.242 140.203 156.281  1.00 64.56           C  
ATOM   2076  N   MET A 341     138.030 140.499 154.897  1.00 73.40           N  
ATOM   2077  CA  MET A 341     138.848 140.785 153.692  1.00 73.40           C  
ATOM   2078  C   MET A 341     139.801 139.614 153.437  1.00 73.40           C  
ATOM   2079  O   MET A 341     139.995 139.266 152.266  1.00 73.40           O  
ATOM   2080  CB  MET A 341     139.633 142.090 153.832  1.00 73.40           C  
ATOM   2081  CG  MET A 341     138.759 143.321 153.732  1.00 73.40           C  
ATOM   2082  SD  MET A 341     139.735 144.835 153.597  1.00 73.40           S  
ATOM   2083  CE  MET A 341     140.655 144.771 155.133  1.00 73.40           C  
ATOM   2084  N   PHE A 342     140.369 139.037 154.497  1.00 69.30           N  
ATOM   2085  CA  PHE A 342     141.286 137.879 154.346  1.00 69.30           C  
ATOM   2086  C   PHE A 342     140.526 136.695 153.747  1.00 69.30           C  
ATOM   2087  O   PHE A 342     141.068 136.032 152.850  1.00 69.30           O  
ATOM   2088  CB  PHE A 342     141.911 137.514 155.691  1.00 69.30           C  
ATOM   2089  CG  PHE A 342     142.886 136.367 155.648  1.00 69.30           C  
ATOM   2090  CD1 PHE A 342     144.112 136.503 155.019  1.00 69.30           C  
ATOM   2091  CD2 PHE A 342     142.582 135.155 156.246  1.00 69.30           C  
ATOM   2092  CE1 PHE A 342     145.009 135.448 154.980  1.00 69.30           C  
ATOM   2093  CE2 PHE A 342     143.480 134.102 156.207  1.00 69.30           C  
ATOM   2094  CZ  PHE A 342     144.692 134.250 155.574  1.00 69.30           C  
ATOM   2095  N   ILE A 343     139.299 136.459 154.215  1.00 65.58           N  
ATOM   2096  CA  ILE A 343     138.478 135.332 153.684  1.00 65.58           C  
ATOM   2097  C   ILE A 343     138.228 135.603 152.201  1.00 65.58           C  
ATOM   2098  O   ILE A 343     138.327 134.658 151.405  1.00 65.58           O  
ATOM   2099  CB  ILE A 343     137.166 135.178 154.477  1.00 65.58           C  
ATOM   2100  CG1 ILE A 343     137.426 134.768 155.927  1.00 65.58           C  
ATOM   2101  CG2 ILE A 343     136.218 134.209 153.788  1.00 65.58           C  
ATOM   2102  CD1 ILE A 343     136.171 134.648 156.755  1.00 65.58           C  
ATOM   2103  N   GLY A 344     137.957 136.860 151.848  1.00 70.22           N  
ATOM   2104  CA  GLY A 344     137.738 137.211 150.434  1.00 70.22           C  
ATOM   2105  C   GLY A 344     138.973 136.959 149.588  1.00 70.22           C  
ATOM   2106  O   GLY A 344     138.824 136.410 148.484  1.00 70.22           O  
ATOM   2107  N   HIS A 345     140.152 137.325 150.092  1.00 74.97           N  
ATOM   2108  CA  HIS A 345     141.406 137.152 149.316  1.00 74.97           C  
ATOM   2109  C   HIS A 345     141.698 135.660 149.156  1.00 74.97           C  
ATOM   2110  O   HIS A 345     142.107 135.266 148.058  1.00 74.97           O  
ATOM   2111  CB  HIS A 345     142.569 137.912 149.959  1.00 74.97           C  
ATOM   2112  CG  HIS A 345     142.657 139.343 149.551  1.00 74.97           C  
ATOM   2113  CD2 HIS A 345     143.233 139.931 148.481  1.00 74.97           C  
ATOM   2114  ND1 HIS A 345     142.099 140.360 150.297  1.00 74.97           N  
ATOM   2115  CE1 HIS A 345     142.329 141.514 149.707  1.00 74.97           C  
ATOM   2116  NE2 HIS A 345     143.022 141.278 148.589  1.00 74.97           N  
ATOM   2117  N   ALA A 346     141.488 134.870 150.208  1.00 72.85           N  
ATOM   2118  CA  ALA A 346     141.703 133.429 150.124  1.00 72.85           C  
ATOM   2119  C   ALA A 346     140.773 132.783 149.107  1.00 72.85           C  
ATOM   2120  O   ALA A 346     141.188 131.891 148.358  1.00 72.85           O  
ATOM   2121  CB  ALA A 346     141.518 132.787 151.489  1.00 72.85           C  
ATOM   2122  N   THR A 347     139.521 133.241 149.051  1.00 77.69           N  
ATOM   2123  CA  THR A 347     138.584 132.735 148.054  1.00 77.69           C  
ATOM   2124  C   THR A 347     139.023 133.102 146.647  1.00 77.69           C  
ATOM   2125  O   THR A 347     138.929 132.281 145.730  1.00 77.69           O  
ATOM   2126  CB  THR A 347     137.192 133.282 148.333  1.00 77.69           C  
ATOM   2127  CG2 THR A 347     136.192 132.728 147.365  1.00 77.69           C  
ATOM   2128  OG1 THR A 347     136.799 132.905 149.652  1.00 77.69           O  
ATOM   2129  N   ALA A 348     139.541 134.315 146.461  1.00 80.83           N  
ATOM   2130  CA  ALA A 348     139.997 134.708 145.134  1.00 80.83           C  
ATOM   2131  C   ALA A 348     141.260 133.964 144.731  1.00 80.83           C  
ATOM   2132  O   ALA A 348     141.502 133.751 143.541  1.00 80.83           O  
ATOM   2133  CB  ALA A 348     140.229 136.211 145.081  1.00 80.83           C  
ATOM   2134  N   LEU A 349     142.076 133.558 145.698  1.00 87.10           N  
ATOM   2135  CA  LEU A 349     143.280 132.818 145.350  1.00 87.10           C  
ATOM   2136  C   LEU A 349     143.000 131.361 145.044  1.00 87.10           C  
ATOM   2137  O   LEU A 349     143.706 130.780 144.218  1.00 87.10           O  
ATOM   2138  CB  LEU A 349     144.306 132.926 146.474  1.00 87.10           C  
ATOM   2139  CG  LEU A 349     145.719 132.383 146.279  1.00 87.10           C  
ATOM   2140  CD1 LEU A 349     146.664 133.311 146.959  1.00 87.10           C  
ATOM   2141  CD2 LEU A 349     145.886 131.017 146.895  1.00 87.10           C  
ATOM   2142  N   ILE A 350     142.017 130.748 145.703  1.00 90.72           N  
ATOM   2143  CA  ILE A 350     141.765 129.326 145.483  1.00 90.72           C  
ATOM   2144  C   ILE A 350     141.196 129.076 144.090  1.00 90.72           C  
ATOM   2145  O   ILE A 350     141.566 128.103 143.424  1.00 90.72           O  
ATOM   2146  CB  ILE A 350     140.862 128.775 146.598  1.00 90.72           C  
ATOM   2147  CG1 ILE A 350     141.659 128.686 147.888  1.00 90.72           C  
ATOM   2148  CG2 ILE A 350     140.311 127.420 146.270  1.00 90.72           C  
ATOM   2149  CD1 ILE A 350     140.830 128.377 149.069  1.00 90.72           C  
ATOM   2150  N   GLN A 351     140.358 129.984 143.592  1.00 95.33           N  
ATOM   2151  CA  GLN A 351     139.756 129.784 142.279  1.00 95.33           C  
ATOM   2152  C   GLN A 351     140.743 129.921 141.134  1.00 95.33           C  
ATOM   2153  O   GLN A 351     140.442 129.478 140.026  1.00 95.33           O  
ATOM   2154  CB  GLN A 351     138.621 130.766 142.058  1.00 95.33           C  
ATOM   2155  CG  GLN A 351     137.429 130.508 142.916  1.00 95.33           C  
ATOM   2156  CD  GLN A 351     136.331 131.491 142.641  1.00 95.33           C  
ATOM   2157  NE2 GLN A 351     135.199 131.318 143.304  1.00 95.33           N  
ATOM   2158  OE1 GLN A 351     136.496 132.402 141.835  1.00 95.33           O  
ATOM   2159  N   SER A 352     141.902 130.517 141.358  1.00100.89           N  
ATOM   2160  CA  SER A 352     142.870 130.646 140.284  1.00100.89           C  
ATOM   2161  C   SER A 352     143.887 129.521 140.263  1.00100.89           C  
ATOM   2162  O   SER A 352     144.932 129.676 139.628  1.00100.89           O  
ATOM   2163  CB  SER A 352     143.612 131.971 140.393  1.00100.89           C  
ATOM   2164  OG  SER A 352     144.479 131.956 141.507  1.00100.89           O  
ATOM   2165  N   LEU A 353     143.633 128.408 140.943  1.00108.82           N  
ATOM   2166  CA  LEU A 353     144.629 127.339 140.981  1.00108.82           C  
ATOM   2167  C   LEU A 353     144.484 126.388 139.800  1.00108.82           C  
ATOM   2168  O   LEU A 353     145.461 126.080 139.113  1.00108.82           O  
ATOM   2169  CB  LEU A 353     144.541 126.574 142.300  1.00108.82           C  
ATOM   2170  CG  LEU A 353     145.039 127.333 143.517  1.00108.82           C  
ATOM   2171  CD1 LEU A 353     144.849 126.484 144.745  1.00108.82           C  
ATOM   2172  CD2 LEU A 353     146.493 127.689 143.332  1.00108.82           C  
ATOM   2173  N   ASP A 354     143.273 125.904 139.557  1.00120.21           N  
ATOM   2174  CA  ASP A 354     143.075 124.851 138.574  1.00120.21           C  
ATOM   2175  C   ASP A 354     142.003 125.211 137.558  1.00120.21           C  
ATOM   2176  O   ASP A 354     141.083 124.426 137.318  1.00120.21           O  
ATOM   2177  CB  ASP A 354     142.738 123.547 139.286  1.00120.21           C  
ATOM   2178  CG  ASP A 354     141.616 123.709 140.282  1.00120.21           C  
ATOM   2179  OD1 ASP A 354     141.181 124.858 140.503  1.00120.21           O  
ATOM   2180  OD2 ASP A 354     141.169 122.689 140.842  1.00120.21           O1-
ATOM   2181  N   SER A 355     142.116 126.403 136.969  1.00119.67           N  
ATOM   2182  CA  SER A 355     141.084 126.907 136.072  1.00119.67           C  
ATOM   2183  C   SER A 355     140.974 126.087 134.795  1.00119.67           C  
ATOM   2184  O   SER A 355     139.889 126.002 134.205  1.00119.67           O  
ATOM   2185  CB  SER A 355     141.375 128.359 135.733  1.00119.67           C  
ATOM   2186  OG  SER A 355     142.586 128.445 135.015  1.00119.67           O  
ATOM   2187  N   SER A 356     142.067 125.465 134.360  1.00118.30           N  
ATOM   2188  CA  SER A 356     142.005 124.646 133.158  1.00118.30           C  
ATOM   2189  C   SER A 356     141.243 123.351 133.396  1.00118.30           C  
ATOM   2190  O   SER A 356     140.678 122.791 132.455  1.00118.30           O  
ATOM   2191  CB  SER A 356     143.407 124.341 132.656  1.00118.30           C  
ATOM   2192  OG  SER A 356     144.092 123.526 133.582  1.00118.30           O  
ATOM   2193  N   ARG A 357     141.217 122.859 134.631  1.00118.36           N  
ATOM   2194  CA  ARG A 357     140.405 121.691 134.935  1.00118.36           C  
ATOM   2195  C   ARG A 357     138.982 122.059 135.294  1.00118.36           C  
ATOM   2196  O   ARG A 357     138.170 121.167 135.537  1.00118.36           O  
ATOM   2197  CB  ARG A 357     141.019 120.890 136.079  1.00118.36           C  
ATOM   2198  CG  ARG A 357     142.393 120.358 135.766  1.00118.36           C  
ATOM   2199  CD  ARG A 357     142.989 119.615 136.940  1.00118.36           C  
ATOM   2200  NE  ARG A 357     142.358 118.323 137.157  1.00118.36           N  
ATOM   2201  CZ  ARG A 357     142.779 117.194 136.599  1.00118.36           C  
ATOM   2202  NH1 ARG A 357     142.157 116.052 136.849  1.00118.36           N1+
ATOM   2203  NH2 ARG A 357     143.832 117.206 135.796  1.00118.36           N  
ATOM   2204  N   ARG A 358     138.669 123.344 135.345  1.00114.92           N  
ATOM   2205  CA  ARG A 358     137.329 123.823 135.632  1.00114.92           C  
ATOM   2206  C   ARG A 358     136.582 124.227 134.376  1.00114.92           C  
ATOM   2207  O   ARG A 358     135.375 123.967 134.255  1.00114.92           O  
ATOM   2208  CB  ARG A 358     137.419 124.998 136.603  1.00114.92           C  
ATOM   2209  CG  ARG A 358     136.119 125.627 136.985  1.00114.92           C  
ATOM   2210  CD  ARG A 358     136.348 126.643 138.085  1.00114.92           C  
ATOM   2211  NE  ARG A 358     137.303 127.677 137.707  1.00114.92           N  
ATOM   2212  CZ  ARG A 358     136.994 128.761 137.009  1.00114.92           C  
ATOM   2213  NH1 ARG A 358     137.931 129.649 136.717  1.00114.92           N1+
ATOM   2214  NH2 ARG A 358     135.751 128.960 136.603  1.00114.92           N  
ATOM   2215  N   GLN A 359     137.284 124.829 133.421  1.00114.80           N  
ATOM   2216  CA  GLN A 359     136.660 125.168 132.152  1.00114.80           C  
ATOM   2217  C   GLN A 359     136.289 123.929 131.353  1.00114.80           C  
ATOM   2218  O   GLN A 359     135.264 123.933 130.660  1.00114.80           O  
ATOM   2219  CB  GLN A 359     137.588 126.071 131.354  1.00114.80           C  
ATOM   2220  CG  GLN A 359     137.798 127.407 132.029  1.00114.80           C  
ATOM   2221  CD  GLN A 359     138.748 128.304 131.280  1.00114.80           C  
ATOM   2222  NE2 GLN A 359     138.912 129.520 131.770  1.00114.80           N  
ATOM   2223  OE1 GLN A 359     139.328 127.913 130.271  1.00114.80           O  
ATOM   2224  N   TYR A 360     137.082 122.861 131.465  1.00111.60           N  
ATOM   2225  CA  TYR A 360     136.704 121.587 130.865  1.00111.60           C  
ATOM   2226  C   TYR A 360     135.430 121.044 131.481  1.00111.60           C  
ATOM   2227  O   TYR A 360     134.580 120.487 130.777  1.00111.60           O  
ATOM   2228  CB  TYR A 360     137.820 120.567 131.029  1.00111.60           C  
ATOM   2229  CG  TYR A 360     137.417 119.198 130.557  1.00111.60           C  
ATOM   2230  CD1 TYR A 360     137.298 118.924 129.209  1.00111.60           C  
ATOM   2231  CD2 TYR A 360     137.150 118.182 131.459  1.00111.60           C  
ATOM   2232  CE1 TYR A 360     136.925 117.680 128.772  1.00111.60           C  
ATOM   2233  CE2 TYR A 360     136.773 116.936 131.029  1.00111.60           C  
ATOM   2234  CZ  TYR A 360     136.666 116.692 129.687  1.00111.60           C  
ATOM   2235  OH  TYR A 360     136.296 115.444 129.256  1.00111.60           O  
ATOM   2236  N   GLN A 361     135.293 121.190 132.795  1.00112.92           N  
ATOM   2237  CA  GLN A 361     134.116 120.692 133.487  1.00112.92           C  
ATOM   2238  C   GLN A 361     132.872 121.443 133.042  1.00112.92           C  
ATOM   2239  O   GLN A 361     131.824 120.833 132.792  1.00112.92           O  
ATOM   2240  CB  GLN A 361     134.321 120.835 134.986  1.00112.92           C  
ATOM   2241  CG  GLN A 361     133.366 120.044 135.807  1.00112.92           C  
ATOM   2242  CD  GLN A 361     133.574 118.570 135.596  1.00112.92           C  
ATOM   2243  NE2 GLN A 361     134.700 118.065 136.081  1.00112.92           N  
ATOM   2244  OE1 GLN A 361     132.755 117.893 134.976  1.00112.92           O  
ATOM   2245  N   GLU A 362     132.995 122.760 132.877  1.00110.95           N  
ATOM   2246  CA  GLU A 362     131.863 123.557 132.414  1.00110.95           C  
ATOM   2247  C   GLU A 362     131.487 123.221 130.977  1.00110.95           C  
ATOM   2248  O   GLU A 362     130.296 123.108 130.650  1.00110.95           O  
ATOM   2249  CB  GLU A 362     132.183 125.039 132.548  1.00110.95           C  
ATOM   2250  CG  GLU A 362     132.327 125.485 133.980  1.00110.95           C  
ATOM   2251  CD  GLU A 362     132.693 126.945 134.103  1.00110.95           C  
ATOM   2252  OE1 GLU A 362     132.933 127.589 133.063  1.00110.95           O  
ATOM   2253  OE2 GLU A 362     132.752 127.448 135.243  1.00110.95           O1-
ATOM   2254  N   LYS A 363     132.482 123.029 130.109  1.00109.22           N  
ATOM   2255  CA  LYS A 363     132.176 122.704 128.722  1.00109.22           C  
ATOM   2256  C   LYS A 363     131.557 121.318 128.588  1.00109.22           C  
ATOM   2257  O   LYS A 363     130.641 121.122 127.779  1.00109.22           O  
ATOM   2258  CB  LYS A 363     133.433 122.818 127.868  1.00109.22           C  
ATOM   2259  CG  LYS A 363     133.198 122.562 126.398  1.00109.22           C  
ATOM   2260  CD  LYS A 363     134.398 122.947 125.561  1.00109.22           C  
ATOM   2261  CE  LYS A 363     135.424 121.837 125.496  1.00109.22           C  
ATOM   2262  NZ  LYS A 363     136.382 121.906 126.629  1.00109.22           N1+
ATOM   2263  N   TYR A 364     131.978 120.358 129.407  1.00109.29           N  
ATOM   2264  CA  TYR A 364     131.337 119.055 129.318  1.00109.29           C  
ATOM   2265  C   TYR A 364     129.940 119.076 129.919  1.00109.29           C  
ATOM   2266  O   TYR A 364     129.071 118.305 129.486  1.00109.29           O  
ATOM   2267  CB  TYR A 364     132.194 117.985 129.970  1.00109.29           C  
ATOM   2268  CG  TYR A 364     131.585 116.646 129.755  1.00109.29           C  
ATOM   2269  CD1 TYR A 364     131.526 116.106 128.486  1.00109.29           C  
ATOM   2270  CD2 TYR A 364     131.031 115.939 130.800  1.00109.29           C  
ATOM   2271  CE1 TYR A 364     130.946 114.893 128.263  1.00109.29           C  
ATOM   2272  CE2 TYR A 364     130.453 114.721 130.591  1.00109.29           C  
ATOM   2273  CZ  TYR A 364     130.407 114.208 129.319  1.00109.29           C  
ATOM   2274  OH  TYR A 364     129.827 112.984 129.119  1.00109.29           O  
ATOM   2275  N   LYS A 365     129.739 119.866 130.969  1.00109.43           N  
ATOM   2276  CA  LYS A 365     128.358 119.972 131.497  1.00109.43           C  
ATOM   2277  C   LYS A 365     127.471 120.310 130.299  1.00109.43           C  
ATOM   2278  O   LYS A 365     126.392 119.694 130.148  1.00109.43           O  
ATOM   2279  CB  LYS A 365     128.291 121.048 132.582  1.00109.43           C  
ATOM   2280  CG  LYS A 365     127.489 120.675 133.821  1.00109.43           C  
ATOM   2281  CD  LYS A 365     128.083 119.520 134.600  1.00109.43           C  
ATOM   2282  CE  LYS A 365     129.429 119.832 135.219  1.00109.43           C  
ATOM   2283  NZ  LYS A 365     129.908 118.715 136.067  1.00109.43           N1+
ATOM   2284  N   GLN A 366     127.958 121.206 129.439  1.00109.71           N  
ATOM   2285  CA  GLN A 366     127.168 121.621 128.253  1.00109.71           C  
ATOM   2286  C   GLN A 366     126.931 120.410 127.347  1.00109.71           C  
ATOM   2287  O   GLN A 366     125.825 120.303 126.805  1.00109.71           O  
ATOM   2288  CB  GLN A 366     127.867 122.762 127.514  1.00109.71           C  
ATOM   2289  CG  GLN A 366     127.451 124.145 127.992  1.00109.71           C  
ATOM   2290  CD  GLN A 366     126.086 124.540 127.484  1.00109.71           C  
ATOM   2291  NE2 GLN A 366     125.499 125.545 128.114  1.00109.71           N  
ATOM   2292  OE1 GLN A 366     125.562 123.965 126.532  1.00109.71           O  
ATOM   2293  N   VAL A 367     127.940 119.551 127.174  1.00110.02           N  
ATOM   2294  CA  VAL A 367     127.795 118.378 126.262  1.00110.02           C  
ATOM   2295  C   VAL A 367     126.692 117.474 126.816  1.00110.02           C  
ATOM   2296  O   VAL A 367     125.827 117.022 126.029  1.00110.02           O  
ATOM   2297  CB  VAL A 367     129.123 117.612 126.126  1.00110.02           C  
ATOM   2298  CG1 VAL A 367     128.960 116.319 125.344  1.00110.02           C  
ATOM   2299  CG2 VAL A 367     130.210 118.478 125.511  1.00110.02           C  
ATOM   2300  N   GLU A 368     126.706 117.248 128.130  1.00115.71           N  
ATOM   2301  CA  GLU A 368     125.692 116.355 128.745  1.00115.71           C  
ATOM   2302  C   GLU A 368     124.314 117.001 128.572  1.00115.71           C  
ATOM   2303  O   GLU A 368     123.358 116.269 128.276  1.00115.71           O  
ATOM   2304  CB  GLU A 368     126.085 115.990 130.178  1.00115.71           C  
ATOM   2305  CG  GLU A 368     125.440 116.846 131.249  1.00115.71           C  
ATOM   2306  CD  GLU A 368     126.233 116.918 132.541  1.00115.71           C  
ATOM   2307  OE1 GLU A 368     127.392 116.455 132.545  1.00115.71           O  
ATOM   2308  OE2 GLU A 368     125.692 117.436 133.536  1.00115.71           O1-
ATOM   2309  N   GLN A 369     124.233 118.326 128.723  1.00112.60           N  
ATOM   2310  CA  GLN A 369     122.936 119.037 128.574  1.00112.60           C  
ATOM   2311  C   GLN A 369     122.429 118.858 127.140  1.00112.60           C  
ATOM   2312  O   GLN A 369     121.228 118.588 126.974  1.00112.60           O  
ATOM   2313  CB  GLN A 369     123.108 120.516 128.925  1.00112.60           C  
ATOM   2314  CG  GLN A 369     121.883 121.372 128.638  1.00112.60           C  
ATOM   2315  CD  GLN A 369     120.739 121.110 129.587  1.00112.60           C  
ATOM   2316  NE2 GLN A 369     121.069 120.753 130.818  1.00112.60           N  
ATOM   2317  OE1 GLN A 369     119.570 121.225 129.226  1.00112.60           O  
ATOM   2318  N   TYR A 370     123.320 118.970 126.152  1.00111.45           N  
ATOM   2319  CA  TYR A 370     122.938 118.813 124.726  1.00111.45           C  
ATOM   2320  C   TYR A 370     122.422 117.389 124.512  1.00111.45           C  
ATOM   2321  O   TYR A 370     121.377 117.208 123.835  1.00111.45           O  
ATOM   2322  CB  TYR A 370     124.158 119.088 123.844  1.00111.45           C  
ATOM   2323  CG  TYR A 370     124.000 118.775 122.378  1.00111.45           C  
ATOM   2324  CD1 TYR A 370     123.538 119.731 121.492  1.00111.45           C  
ATOM   2325  CD2 TYR A 370     124.340 117.532 121.871  1.00111.45           C  
ATOM   2326  CE1 TYR A 370     123.402 119.457 120.142  1.00111.45           C  
ATOM   2327  CE2 TYR A 370     124.202 117.238 120.526  1.00111.45           C  
ATOM   2328  CZ  TYR A 370     123.732 118.205 119.657  1.00111.45           C  
ATOM   2329  OH  TYR A 370     123.597 117.924 118.329  1.00111.45           O  
ATOM   2330  N   MET A 371     123.118 116.414 125.106  1.00121.33           N  
ATOM   2331  CA  MET A 371     122.704 115.001 124.926  1.00121.33           C  
ATOM   2332  C   MET A 371     121.297 114.852 125.514  1.00121.33           C  
ATOM   2333  O   MET A 371     120.424 114.323 124.815  1.00121.33           O  
ATOM   2334  CB  MET A 371     123.704 114.044 125.590  1.00121.33           C  
ATOM   2335  CG  MET A 371     123.140 113.168 126.703  1.00121.33           C  
ATOM   2336  SD  MET A 371     122.174 111.742 126.136  1.00121.33           S  
ATOM   2337  CE  MET A 371     121.494 111.165 127.690  1.00121.33           C  
ATOM   2338  N   SER A 372     121.058 115.422 126.694  1.00118.14           N  
ATOM   2339  CA  SER A 372     119.738 115.265 127.350  1.00118.14           C  
ATOM   2340  C   SER A 372     118.669 115.909 126.470  1.00118.14           C  
ATOM   2341  O   SER A 372     117.586 115.321 126.330  1.00118.14           O  
ATOM   2342  CB  SER A 372     119.758 115.883 128.716  1.00118.14           C  
ATOM   2343  OG  SER A 372     118.463 115.857 129.296  1.00118.14           O  
ATOM   2344  N   PHE A 373     118.975 117.076 125.903  1.00117.77           N  
ATOM   2345  CA  PHE A 373     117.994 117.803 125.060  1.00117.77           C  
ATOM   2346  C   PHE A 373     117.646 116.989 123.811  1.00117.77           C  
ATOM   2347  O   PHE A 373     116.449 116.931 123.478  1.00117.77           O  
ATOM   2348  CB  PHE A 373     118.529 119.186 124.686  1.00117.77           C  
ATOM   2349  CG  PHE A 373     117.668 119.951 123.713  1.00117.77           C  
ATOM   2350  CD1 PHE A 373     116.464 120.504 124.115  1.00117.77           C  
ATOM   2351  CD2 PHE A 373     118.063 120.121 122.396  1.00117.77           C  
ATOM   2352  CE1 PHE A 373     115.672 121.206 123.221  1.00117.77           C  
ATOM   2353  CE2 PHE A 373     117.270 120.822 121.502  1.00117.77           C  
ATOM   2354  CZ  PHE A 373     116.077 121.365 121.916  1.00117.77           C  
ATOM   2355  N   HIS A 374     118.629 116.377 123.141  1.00117.49           N  
ATOM   2356  CA  HIS A 374     118.230 115.668 121.888  1.00117.49           C  
ATOM   2357  C   HIS A 374     117.655 114.307 122.269  1.00117.49           C  
ATOM   2358  O   HIS A 374     117.361 113.500 121.339  1.00117.49           O  
ATOM   2359  CB  HIS A 374     119.391 115.621 120.893  1.00117.49           C  
ATOM   2360  CG  HIS A 374     119.630 116.935 120.233  1.00117.49           C  
ATOM   2361  CD2 HIS A 374     120.288 118.037 120.651  1.00117.49           C  
ATOM   2362  ND1 HIS A 374     119.127 117.234 118.983  1.00117.49           N  
ATOM   2363  CE1 HIS A 374     119.478 118.460 118.652  1.00117.49           C  
ATOM   2364  NE2 HIS A 374     120.189 118.974 119.660  1.00117.49           N  
ATOM   2365  N   LYS A 375     117.638 113.998 123.575  1.00121.32           N  
ATOM   2366  CA  LYS A 375     117.166 112.673 124.078  1.00121.32           C  
ATOM   2367  C   LYS A 375     117.975 111.543 123.432  1.00121.32           C  
ATOM   2368  O   LYS A 375     117.352 110.629 122.863  1.00121.32           O  
ATOM   2369  CB  LYS A 375     115.657 112.510 123.878  1.00121.32           C  
ATOM   2370  CG  LYS A 375     114.798 113.520 124.627  1.00121.32           C  
ATOM   2371  CD  LYS A 375     113.314 113.310 124.428  1.00121.32           C  
ATOM   2372  CE  LYS A 375     112.471 114.309 125.191  1.00121.32           C  
ATOM   2373  NZ  LYS A 375     111.022 114.061 125.003  1.00121.32           N1+
ATOM   2374  N   LEU A 376     119.306 111.601 123.525  1.00118.70           N  
ATOM   2375  CA  LEU A 376     120.175 110.586 122.867  1.00118.70           C  
ATOM   2376  C   LEU A 376     120.154 109.251 123.620  1.00118.70           C  
ATOM   2377  O   LEU A 376     119.940 109.266 124.845  1.00118.70           O  
ATOM   2378  CB  LEU A 376     121.601 111.136 122.759  1.00118.70           C  
ATOM   2379  CG  LEU A 376     121.766 112.354 121.853  1.00118.70           C  
ATOM   2380  CD1 LEU A 376     123.229 112.758 121.761  1.00118.70           C  
ATOM   2381  CD2 LEU A 376     121.206 112.073 120.468  1.00118.70           C  
ATOM   2382  N   PRO A 377     120.374 108.104 122.939  1.00122.29           N  
ATOM   2383  CA  PRO A 377     120.450 106.794 123.601  1.00122.29           C  
ATOM   2384  C   PRO A 377     121.698 106.651 124.482  1.00122.29           C  
ATOM   2385  O   PRO A 377     122.666 107.335 124.226  1.00122.29           O  
ATOM   2386  CB  PRO A 377     120.555 105.796 122.440  1.00122.29           C  
ATOM   2387  CG  PRO A 377     120.044 106.557 121.239  1.00122.29           C  
ATOM   2388  CD  PRO A 377     120.479 107.985 121.484  1.00122.29           C  
ATOM   2389  N   ALA A 378     121.649 105.771 125.487  1.00121.63           N  
ATOM   2390  CA  ALA A 378     122.773 105.627 126.445  1.00121.63           C  
ATOM   2391  C   ALA A 378     124.060 105.160 125.756  1.00121.63           C  
ATOM   2392  O   ALA A 378     125.129 105.661 126.132  1.00121.63           O  
ATOM   2393  CB  ALA A 378     122.381 104.679 127.548  1.00121.63           C  
ATOM   2394  N   ASP A 379     123.973 104.208 124.825  1.00121.90           N  
ATOM   2395  CA  ASP A 379     125.213 103.676 124.198  1.00121.90           C  
ATOM   2396  C   ASP A 379     125.906 104.809 123.436  1.00121.90           C  
ATOM   2397  O   ASP A 379     127.141 104.914 123.517  1.00121.90           O  
ATOM   2398  CB  ASP A 379     124.942 102.441 123.335  1.00121.90           C  
ATOM   2399  CG  ASP A 379     123.956 102.669 122.202  1.00121.90           C  
ATOM   2400  OD1 ASP A 379     123.075 103.538 122.350  1.00121.90           O  
ATOM   2401  OD2 ASP A 379     124.081 101.975 121.174  1.00121.90           O1-
ATOM   2402  N   THR A 380     125.137 105.630 122.721  1.00120.14           N  
ATOM   2403  CA  THR A 380     125.738 106.804 122.040  1.00120.14           C  
ATOM   2404  C   THR A 380     126.277 107.758 123.108  1.00120.14           C  
ATOM   2405  O   THR A 380     127.337 108.358 122.874  1.00120.14           O  
ATOM   2406  CB  THR A 380     124.737 107.483 121.100  1.00120.14           C  
ATOM   2407  CG2 THR A 380     123.993 106.498 120.226  1.00120.14           C  
ATOM   2408  OG1 THR A 380     123.817 108.241 121.885  1.00120.14           O  
ATOM   2409  N   ARG A 381     125.556 107.910 124.222  1.00116.19           N  
ATOM   2410  CA  ARG A 381     125.977 108.875 125.271  1.00116.19           C  
ATOM   2411  C   ARG A 381     127.335 108.457 125.838  1.00116.19           C  
ATOM   2412  O   ARG A 381     128.185 109.344 126.021  1.00116.19           O  
ATOM   2413  CB  ARG A 381     124.926 108.964 126.381  1.00116.19           C  
ATOM   2414  N   GLN A 382     127.537 107.162 126.094  1.00118.02           N  
ATOM   2415  CA  GLN A 382     128.875 106.712 126.564  1.00118.02           C  
ATOM   2416  C   GLN A 382     129.905 106.943 125.455  1.00118.02           C  
ATOM   2417  O   GLN A 382     131.023 107.356 125.780  1.00118.02           O  
ATOM   2418  CB  GLN A 382     128.867 105.304 127.171  1.00118.02           C  
ATOM   2419  CG  GLN A 382     128.301 104.211 126.278  1.00118.02           C  
ATOM   2420  CD  GLN A 382     129.349 103.547 125.418  1.00118.02           C  
ATOM   2421  NE2 GLN A 382     128.899 102.711 124.497  1.00118.02           N  
ATOM   2422  OE1 GLN A 382     130.545 103.774 125.574  1.00118.02           O  
ATOM   2423  N   ARG A 383     129.582 106.588 124.208  1.00111.84           N  
ATOM   2424  CA  ARG A 383     130.597 106.665 123.119  1.00111.84           C  
ATOM   2425  C   ARG A 383     131.177 108.078 123.040  1.00111.84           C  
ATOM   2426  O   ARG A 383     132.409 108.204 122.901  1.00111.84           O  
ATOM   2427  CB  ARG A 383     129.990 106.224 121.785  1.00111.84           C  
ATOM   2428  N   ILE A 384     130.321 109.094 123.142  1.00110.36           N  
ATOM   2429  CA  ILE A 384     130.785 110.508 123.034  1.00110.36           C  
ATOM   2430  C   ILE A 384     131.760 110.776 124.181  1.00110.36           C  
ATOM   2431  O   ILE A 384     132.797 111.418 123.936  1.00110.36           O  
ATOM   2432  CB  ILE A 384     129.583 111.471 123.070  1.00110.36           C  
ATOM   2433  CG1 ILE A 384     128.622 111.214 121.908  1.00110.36           C  
ATOM   2434  CG2 ILE A 384     130.043 112.920 123.104  1.00110.36           C  
ATOM   2435  CD1 ILE A 384     129.270 111.299 120.547  1.00110.36           C  
ATOM   2436  N   HIS A 385     131.452 110.271 125.376  1.00110.01           N  
ATOM   2437  CA  HIS A 385     132.314 110.544 126.555  1.00110.01           C  
ATOM   2438  C   HIS A 385     133.705 109.962 126.303  1.00110.01           C  
ATOM   2439  O   HIS A 385     134.694 110.642 126.620  1.00110.01           O  
ATOM   2440  CB  HIS A 385     131.674 109.993 127.834  1.00110.01           C  
ATOM   2441  CG  HIS A 385     132.414 110.357 129.075  1.00110.01           C  
ATOM   2442  CD2 HIS A 385     132.911 109.598 130.074  1.00110.01           C  
ATOM   2443  ND1 HIS A 385     132.710 111.667 129.398  1.00110.01           N  
ATOM   2444  CE1 HIS A 385     133.362 111.699 130.542  1.00110.01           C  
ATOM   2445  NE2 HIS A 385     133.497 110.441 130.978  1.00110.01           N  
ATOM   2446  N   GLU A 386     133.768 108.762 125.726  1.00114.43           N  
ATOM   2447  CA  GLU A 386     135.078 108.118 125.465  1.00114.43           C  
ATOM   2448  C   GLU A 386     135.869 108.987 124.486  1.00114.43           C  
ATOM   2449  O   GLU A 386     137.067 109.205 124.727  1.00114.43           O  
ATOM   2450  CB  GLU A 386     134.871 106.720 124.888  1.00114.43           C  
ATOM   2451  CG  GLU A 386     134.162 105.779 125.843  1.00114.43           C  
ATOM   2452  CD  GLU A 386     133.837 104.421 125.247  1.00114.43           C  
ATOM   2453  OE1 GLU A 386     133.877 104.298 124.007  1.00114.43           O  
ATOM   2454  OE2 GLU A 386     133.553 103.489 126.024  1.00114.43           O1-
ATOM   2455  N   TYR A 387     135.206 109.488 123.442  1.00112.04           N  
ATOM   2456  CA  TYR A 387     135.907 110.315 122.428  1.00112.04           C  
ATOM   2457  C   TYR A 387     136.433 111.588 123.092  1.00112.04           C  
ATOM   2458  O   TYR A 387     137.579 111.961 122.821  1.00112.04           O  
ATOM   2459  CB  TYR A 387     134.975 110.653 121.263  1.00112.04           C  
ATOM   2460  CG  TYR A 387     135.367 111.877 120.475  1.00112.04           C  
ATOM   2461  CD1 TYR A 387     136.427 111.846 119.585  1.00112.04           C  
ATOM   2462  CD2 TYR A 387     134.676 113.069 120.616  1.00112.04           C  
ATOM   2463  CE1 TYR A 387     136.795 112.968 118.862  1.00112.04           C  
ATOM   2464  CE2 TYR A 387     135.030 114.200 119.901  1.00112.04           C  
ATOM   2465  CZ  TYR A 387     136.094 114.149 119.018  1.00112.04           C  
ATOM   2466  OH  TYR A 387     136.448 115.258 118.307  1.00112.04           O  
ATOM   2467  N   TYR A 388     135.618 112.221 123.939  1.00113.73           N  
ATOM   2468  CA  TYR A 388     136.027 113.489 124.596  1.00113.73           C  
ATOM   2469  C   TYR A 388     137.218 113.228 125.516  1.00113.73           C  
ATOM   2470  O   TYR A 388     138.119 114.079 125.585  1.00113.73           O  
ATOM   2471  CB  TYR A 388     134.853 114.132 125.334  1.00113.73           C  
ATOM   2472  CG  TYR A 388     134.285 115.345 124.644  1.00113.73           C  
ATOM   2473  CD1 TYR A 388     133.395 115.216 123.591  1.00113.73           C  
ATOM   2474  CD2 TYR A 388     134.644 116.622 125.038  1.00113.73           C  
ATOM   2475  CE1 TYR A 388     132.872 116.325 122.949  1.00113.73           C  
ATOM   2476  CE2 TYR A 388     134.130 117.742 124.408  1.00113.73           C  
ATOM   2477  CZ  TYR A 388     133.241 117.593 123.359  1.00113.73           C  
ATOM   2478  OH  TYR A 388     132.730 118.693 122.733  1.00113.73           O  
ATOM   2479  N   GLU A 389     137.207 112.091 126.215  1.00118.77           N  
ATOM   2480  CA  GLU A 389     138.349 111.734 127.093  1.00118.77           C  
ATOM   2481  C   GLU A 389     139.587 111.580 126.214  1.00118.77           C  
ATOM   2482  O   GLU A 389     140.662 112.056 126.615  1.00118.77           O  
ATOM   2483  CB  GLU A 389     138.072 110.421 127.822  1.00118.77           C  
ATOM   2484  CG  GLU A 389     137.076 110.558 128.959  1.00118.77           C  
ATOM   2485  CD  GLU A 389     136.590 109.234 129.521  1.00118.77           C  
ATOM   2486  OE1 GLU A 389     136.488 108.266 128.742  1.00118.77           O  
ATOM   2487  OE2 GLU A 389     136.327 109.171 130.737  1.00118.77           O1-
ATOM   2488  N   HIS A 390     139.466 110.887 125.078  1.00117.41           N  
ATOM   2489  CA  HIS A 390     140.655 110.600 124.228  1.00117.41           C  
ATOM   2490  C   HIS A 390     141.016 111.806 123.359  1.00117.41           C  
ATOM   2491  O   HIS A 390     141.942 111.674 122.539  1.00117.41           O  
ATOM   2492  CB  HIS A 390     140.398 109.379 123.338  1.00117.41           C  
ATOM   2493  CG  HIS A 390     140.529 108.068 124.036  1.00117.41           C  
ATOM   2494  CD2 HIS A 390     139.643 107.343 124.752  1.00117.41           C  
ATOM   2495  ND1 HIS A 390     141.704 107.343 124.024  1.00117.41           N  
ATOM   2496  CE1 HIS A 390     141.539 106.231 124.710  1.00117.41           C  
ATOM   2497  NE2 HIS A 390     140.282 106.207 125.167  1.00117.41           N  
ATOM   2498  N   ARG A 391     140.318 112.929 123.525  1.00119.53           N  
ATOM   2499  CA  ARG A 391     140.561 114.098 122.640  1.00119.53           C  
ATOM   2500  C   ARG A 391     141.214 115.230 123.434  1.00119.53           C  
ATOM   2501  O   ARG A 391     142.284 115.698 123.007  1.00119.53           O  
ATOM   2502  CB  ARG A 391     139.237 114.569 122.032  1.00119.53           C  
ATOM   2503  CG  ARG A 391     139.308 115.892 121.284  1.00119.53           C  
ATOM   2504  CD  ARG A 391     140.072 115.777 119.984  1.00119.53           C  
ATOM   2505  NE  ARG A 391     140.267 117.066 119.340  1.00119.53           N  
ATOM   2506  CZ  ARG A 391     141.296 117.872 119.571  1.00119.53           C  
ATOM   2507  NH1 ARG A 391     142.230 117.524 120.439  1.00119.53           N1+
ATOM   2508  NH2 ARG A 391     141.388 119.026 118.934  1.00119.53           N  
ATOM   2509  N   TYR A 392     140.605 115.643 124.547  1.00115.21           N  
ATOM   2510  CA  TYR A 392     141.135 116.820 125.289  1.00115.21           C  
ATOM   2511  C   TYR A 392     141.843 116.425 126.590  1.00115.21           C  
ATOM   2512  O   TYR A 392     142.648 117.237 127.082  1.00115.21           O  
ATOM   2513  CB  TYR A 392     140.010 117.819 125.566  1.00115.21           C  
ATOM   2514  CG  TYR A 392     139.379 118.409 124.333  1.00115.21           C  
ATOM   2515  CD1 TYR A 392     140.112 119.206 123.470  1.00115.21           C  
ATOM   2516  CD2 TYR A 392     138.048 118.178 124.030  1.00115.21           C  
ATOM   2517  CE1 TYR A 392     139.541 119.755 122.335  1.00115.21           C  
ATOM   2518  CE2 TYR A 392     137.461 118.719 122.899  1.00115.21           C  
ATOM   2519  CZ  TYR A 392     138.211 119.510 122.048  1.00115.21           C  
ATOM   2520  OH  TYR A 392     137.639 120.047 120.931  1.00115.21           O  
ATOM   2521  N   GLN A 393     141.547 115.241 127.130  1.00116.22           N  
ATOM   2522  CA  GLN A 393     142.200 114.757 128.378  1.00116.22           C  
ATOM   2523  C   GLN A 393     142.042 115.764 129.526  1.00116.22           C  
ATOM   2524  O   GLN A 393     143.078 116.140 130.099  1.00116.22           O  
ATOM   2525  CB  GLN A 393     143.667 114.419 128.109  1.00116.22           C  
ATOM   2526  CG  GLN A 393     143.854 113.425 126.972  1.00116.22           C  
ATOM   2527  CD  GLN A 393     145.307 113.230 126.619  1.00116.22           C  
ATOM   2528  NE2 GLN A 393     145.558 112.379 125.638  1.00116.22           N  
ATOM   2529  OE1 GLN A 393     146.196 113.833 127.214  1.00116.22           O  
ATOM   2530  N   GLY A 394     140.811 116.180 129.857  1.00115.48           N  
ATOM   2531  CA  GLY A 394     140.580 117.044 130.995  1.00115.48           C  
ATOM   2532  C   GLY A 394     141.242 118.394 130.904  1.00115.48           C  
ATOM   2533  O   GLY A 394     141.448 119.043 131.929  1.00115.48           O  
ATOM   2534  N   LYS A 395     141.637 118.782 129.687  1.00120.66           N  
ATOM   2535  CA  LYS A 395     142.330 120.081 129.479  1.00120.66           C  
ATOM   2536  C   LYS A 395     141.503 120.926 128.509  1.00120.66           C  
ATOM   2537  O   LYS A 395     141.121 120.398 127.452  1.00120.66           O  
ATOM   2538  CB  LYS A 395     143.711 119.852 128.861  1.00120.66           C  
ATOM   2539  CG  LYS A 395     144.651 118.959 129.657  1.00120.66           C  
ATOM   2540  CD  LYS A 395     145.780 118.402 128.819  1.00120.66           C  
ATOM   2541  CE  LYS A 395     146.611 117.373 129.554  1.00120.66           C  
ATOM   2542  NZ  LYS A 395     147.672 116.807 128.688  1.00120.66           N1+
ATOM   2543  N   MET A 396     141.251 122.189 128.853  1.00114.82           N  
ATOM   2544  CA  MET A 396     140.525 123.077 127.913  1.00114.82           C  
ATOM   2545  C   MET A 396     141.548 123.941 127.175  1.00114.82           C  
ATOM   2546  O   MET A 396     142.136 124.830 127.816  1.00114.82           O  
ATOM   2547  CB  MET A 396     139.547 123.985 128.662  1.00114.82           C  
ATOM   2548  N   PHE A 397     141.748 123.682 125.882  1.00115.43           N  
ATOM   2549  CA  PHE A 397     142.670 124.510 125.064  1.00115.43           C  
ATOM   2550  C   PHE A 397     142.017 124.747 123.699  1.00115.43           C  
ATOM   2551  O   PHE A 397     141.393 123.805 123.176  1.00115.43           O  
ATOM   2552  CB  PHE A 397     144.039 123.832 124.950  1.00115.43           C  
ATOM   2553  CG  PHE A 397     144.022 122.423 124.410  1.00115.43           C  
ATOM   2554  CD1 PHE A 397     143.811 121.341 125.249  1.00115.43           C  
ATOM   2555  CD2 PHE A 397     144.236 122.176 123.063  1.00115.43           C  
ATOM   2556  CE1 PHE A 397     143.796 120.048 124.752  1.00115.43           C  
ATOM   2557  CE2 PHE A 397     144.221 120.882 122.567  1.00115.43           C  
ATOM   2558  CZ  PHE A 397     144.003 119.820 123.413  1.00115.43           C  
ATOM   2559  N   ASP A 398     142.096 125.977 123.189  1.00113.81           N  
ATOM   2560  CA  ASP A 398     141.568 126.267 121.830  1.00113.81           C  
ATOM   2561  C   ASP A 398     142.770 126.334 120.892  1.00113.81           C  
ATOM   2562  O   ASP A 398     143.443 127.379 120.872  1.00113.81           O  
ATOM   2563  CB  ASP A 398     140.736 127.549 121.805  1.00113.81           C  
ATOM   2564  CG  ASP A 398     140.057 127.804 120.470  1.00113.81           C  
ATOM   2565  OD1 ASP A 398     140.014 126.871 119.644  1.00113.81           O  
ATOM   2566  OD2 ASP A 398     139.575 128.935 120.267  1.00113.81           O1-
ATOM   2567  N   GLU A 399     143.013 125.267 120.132  1.00109.41           N  
ATOM   2568  CA  GLU A 399     144.225 125.230 119.278  1.00109.41           C  
ATOM   2569  C   GLU A 399     144.157 126.386 118.283  1.00109.41           C  
ATOM   2570  O   GLU A 399     145.191 127.041 118.079  1.00109.41           O  
ATOM   2571  CB  GLU A 399     144.316 123.891 118.546  1.00109.41           C  
ATOM   2572  N   GLU A 400     142.975 126.653 117.724  1.00111.30           N  
ATOM   2573  CA  GLU A 400     142.887 127.700 116.677  1.00111.30           C  
ATOM   2574  C   GLU A 400     143.312 129.043 117.274  1.00111.30           C  
ATOM   2575  O   GLU A 400     144.116 129.740 116.629  1.00111.30           O  
ATOM   2576  CB  GLU A 400     141.457 127.792 116.145  1.00111.30           C  
ATOM   2577  N   SER A 401     142.849 129.346 118.486  1.00112.08           N  
ATOM   2578  CA  SER A 401     143.164 130.652 119.118  1.00112.08           C  
ATOM   2579  C   SER A 401     144.676 130.839 119.273  1.00112.08           C  
ATOM   2580  O   SER A 401     145.194 131.789 118.676  1.00112.08           O  
ATOM   2581  CB  SER A 401     142.464 130.783 120.440  1.00112.08           C  
ATOM   2582  OG  SER A 401     142.807 129.704 121.297  1.00112.08           O  
ATOM   2583  N   ILE A 402     145.361 129.950 119.998  1.00109.08           N  
ATOM   2584  CA  ILE A 402     146.811 130.159 120.300  1.00109.08           C  
ATOM   2585  C   ILE A 402     147.629 130.203 119.005  1.00109.08           C  
ATOM   2586  O   ILE A 402     148.531 131.098 118.873  1.00109.08           O  
ATOM   2587  CB  ILE A 402     147.309 129.040 121.235  1.00109.08           C  
ATOM   2588  CG1 ILE A 402     146.372 128.838 122.428  1.00109.08           C  
ATOM   2589  CG2 ILE A 402     148.740 129.298 121.679  1.00109.08           C  
ATOM   2590  CD1 ILE A 402     146.302 130.025 123.361  1.00109.08           C  
ATOM   2591  N   LEU A 403     147.335 129.287 118.081  1.00109.01           N  
ATOM   2592  CA  LEU A 403     148.142 129.229 116.840  1.00109.01           C  
ATOM   2593  C   LEU A 403     147.958 130.541 116.079  1.00109.01           C  
ATOM   2594  O   LEU A 403     148.970 131.108 115.662  1.00109.01           O  
ATOM   2595  CB  LEU A 403     147.710 128.022 116.005  1.00109.01           C  
ATOM   2596  CG  LEU A 403     148.304 126.686 116.447  1.00109.01           C  
ATOM   2597  CD1 LEU A 403     147.803 125.554 115.565  1.00109.01           C  
ATOM   2598  CD2 LEU A 403     149.823 126.742 116.429  1.00109.01           C  
ATOM   2599  N   GLY A 404     146.720 131.034 115.983  1.00113.02           N  
ATOM   2600  CA  GLY A 404     146.452 132.300 115.274  1.00113.02           C  
ATOM   2601  C   GLY A 404     147.142 133.458 115.963  1.00113.02           C  
ATOM   2602  O   GLY A 404     147.677 134.331 115.260  1.00113.02           O  
ATOM   2603  N   GLU A 405     147.138 133.457 117.294  1.00112.52           N  
ATOM   2604  CA  GLU A 405     147.781 134.530 118.092  1.00112.52           C  
ATOM   2605  C   GLU A 405     149.289 134.573 117.834  1.00112.52           C  
ATOM   2606  O   GLU A 405     149.838 135.693 117.887  1.00112.52           O  
ATOM   2607  CB  GLU A 405     147.491 134.333 119.580  1.00112.52           C  
ATOM   2608  N   LEU A 406     149.953 133.424 117.637  1.00118.76           N  
ATOM   2609  CA  LEU A 406     151.447 133.509 117.499  1.00118.76           C  
ATOM   2610  C   LEU A 406     151.950 134.200 116.212  1.00118.76           C  
ATOM   2611  O   LEU A 406     151.293 135.138 115.685  1.00118.76           O  
ATOM   2612  CB  LEU A 406     152.015 132.088 117.568  1.00118.76           C  
ATOM   2613  CG  LEU A 406     151.789 131.347 118.884  1.00118.76           C  
ATOM   2614  CD1 LEU A 406     152.246 129.901 118.773  1.00118.76           C  
ATOM   2615  CD2 LEU A 406     152.502 132.047 120.029  1.00118.76           C  
ATOM   2616  N   SER A 407     153.190 133.906 115.807  1.00130.81           N  
ATOM   2617  CA  SER A 407     153.666 134.378 114.480  1.00130.81           C  
ATOM   2618  C   SER A 407     153.954 133.174 113.583  1.00130.81           C  
ATOM   2619  O   SER A 407     154.115 132.064 114.121  1.00130.81           O  
ATOM   2620  CB  SER A 407     154.916 135.249 114.623  1.00 30.00           C  
ATOM   2621  OG  SER A 407     155.995 134.508 115.165  1.00 30.00           O  
ATOM   2622  N   GLU A 408     154.039 133.391 112.268  1.00131.42           N  
ATOM   2623  CA  GLU A 408     154.274 132.280 111.303  1.00131.42           C  
ATOM   2624  C   GLU A 408     155.500 131.438 111.687  1.00131.42           C  
ATOM   2625  O   GLU A 408     155.357 130.194 111.718  1.00131.42           O  
ATOM   2626  CB  GLU A 408     154.445 132.835 109.887  1.00 30.00           C  
ATOM   2627  N   PRO A 409     156.719 131.979 111.959  1.00131.74           N  
ATOM   2628  CA  PRO A 409     157.851 131.115 112.312  1.00131.74           C  
ATOM   2629  C   PRO A 409     157.562 130.130 113.455  1.00131.74           C  
ATOM   2630  O   PRO A 409     157.930 128.978 113.330  1.00131.74           O  
ATOM   2631  CB  PRO A 409     158.946 132.095 112.742  1.00131.74           C  
ATOM   2632  CG  PRO A 409     158.666 133.321 111.918  1.00131.74           C  
ATOM   2633  CD  PRO A 409     157.155 133.393 111.889  1.00131.74           C  
ATOM   2634  N   LEU A 410     156.960 130.609 114.546  1.00132.19           N  
ATOM   2635  CA  LEU A 410     156.728 129.732 115.726  1.00132.19           C  
ATOM   2636  C   LEU A 410     155.815 128.574 115.325  1.00132.19           C  
ATOM   2637  O   LEU A 410     156.100 127.418 115.725  1.00132.19           O  
ATOM   2638  CB  LEU A 410     156.099 130.560 116.849  1.00132.19           C  
ATOM   2639  CG  LEU A 410     157.032 131.564 117.521  1.00132.19           C  
ATOM   2640  CD1 LEU A 410     156.363 132.185 118.736  1.00132.19           C  
ATOM   2641  CD2 LEU A 410     158.339 130.898 117.919  1.00132.19           C  
ATOM   2642  N   ARG A 411     154.768 128.872 114.555  1.00133.56           N  
ATOM   2643  CA  ARG A 411     153.800 127.813 114.186  1.00133.56           C  
ATOM   2644  C   ARG A 411     154.552 126.752 113.387  1.00133.56           C  
ATOM   2645  O   ARG A 411     154.350 125.556 113.662  1.00133.56           O  
ATOM   2646  CB  ARG A 411     152.664 128.402 113.349  1.00 30.00           C  
ATOM   2647  CG  ARG A 411     151.954 129.573 114.009  1.00 30.00           C  
ATOM   2648  CD  ARG A 411     151.089 130.327 113.020  1.00 30.00           C  
ATOM   2649  NE  ARG A 411     150.782 131.665 113.500  1.00 30.00           N  
ATOM   2650  CZ  ARG A 411     150.069 132.558 112.827  1.00 30.00           C  
ATOM   2651  NH1 ARG A 411     149.584 132.254 111.636  1.00 30.00           N1+
ATOM   2652  NH2 ARG A 411     149.844 133.752 113.345  1.00 30.00           N  
ATOM   2653  N   GLU A 412     155.428 127.183 112.478  1.00137.51           N  
ATOM   2654  CA  GLU A 412     156.143 126.212 111.615  1.00137.51           C  
ATOM   2655  C   GLU A 412     156.993 125.300 112.498  1.00137.51           C  
ATOM   2656  O   GLU A 412     156.911 124.076 112.320  1.00137.51           O  
ATOM   2657  CB  GLU A 412     157.028 126.957 110.619  1.00137.51           C  
ATOM   2658  CG  GLU A 412     156.242 127.846 109.675  1.00137.51           C  
ATOM   2659  CD  GLU A 412     157.087 128.830 108.886  1.00137.51           C  
ATOM   2660  OE1 GLU A 412     158.326 128.761 108.996  1.00137.51           O  
ATOM   2661  OE2 GLU A 412     156.502 129.665 108.168  1.00137.51           O1-
ATOM   2662  N   GLU A 413     157.707 125.876 113.466  1.00138.08           N  
ATOM   2663  CA  GLU A 413     158.589 125.071 114.347  1.00138.08           C  
ATOM   2664  C   GLU A 413     157.733 124.071 115.126  1.00138.08           C  
ATOM   2665  O   GLU A 413     158.103 122.877 115.171  1.00138.08           O  
ATOM   2666  CB  GLU A 413     159.336 125.991 115.310  1.00138.08           C  
ATOM   2667  CG  GLU A 413     160.195 125.250 116.317  1.00138.08           C  
ATOM   2668  CD  GLU A 413     160.949 126.152 117.277  1.00138.08           C  
ATOM   2669  OE1 GLU A 413     160.915 127.382 117.077  1.00138.08           O  
ATOM   2670  OE2 GLU A 413     161.566 125.623 118.222  1.00138.08           O1-
ATOM   2671  N   ILE A 414     156.598 124.528 115.661  1.00136.96           N  
ATOM   2672  CA  ILE A 414     155.761 123.612 116.486  1.00136.96           C  
ATOM   2673  C   ILE A 414     155.297 122.458 115.593  1.00136.96           C  
ATOM   2674  O   ILE A 414     155.408 121.289 116.022  1.00136.96           O  
ATOM   2675  CB  ILE A 414     154.571 124.373 117.102  1.00136.96           C  
ATOM   2676  CG1 ILE A 414     155.037 125.451 118.083  1.00136.96           C  
ATOM   2677  CG2 ILE A 414     153.586 123.415 117.751  1.00136.96           C  
ATOM   2678  CD1 ILE A 414     153.913 126.286 118.646  1.00136.96           C  
ATOM   2679  N   ILE A 415     154.853 122.767 114.372  1.00144.70           N  
ATOM   2680  CA  ILE A 415     154.312 121.696 113.484  1.00144.70           C  
ATOM   2681  C   ILE A 415     155.439 120.715 113.157  1.00144.70           C  
ATOM   2682  O   ILE A 415     155.196 119.497 113.205  1.00144.70           O  
ATOM   2683  CB  ILE A 415     153.668 122.290 112.218  1.00144.70           C  
ATOM   2684  CG1 ILE A 415     152.503 123.218 112.567  1.00144.70           C  
ATOM   2685  CG2 ILE A 415     153.224 121.188 111.272  1.00144.70           C  
ATOM   2686  CD1 ILE A 415     151.874 123.889 111.370  1.00144.70           C  
ATOM   2687  N   ASN A 416     156.636 121.231 112.878  1.00143.03           N  
ATOM   2688  CA  ASN A 416     157.767 120.348 112.498  1.00143.03           C  
ATOM   2689  C   ASN A 416     158.077 119.420 113.673  1.00143.03           C  
ATOM   2690  O   ASN A 416     158.312 118.224 113.437  1.00143.03           O  
ATOM   2691  CB  ASN A 416     159.000 121.151 112.084  1.00143.03           C  
ATOM   2692  CG  ASN A 416     158.764 121.982 110.841  1.00143.03           C  
ATOM   2693  ND2 ASN A 416     159.659 122.916 110.569  1.00143.03           N  
ATOM   2694  OD1 ASN A 416     157.778 121.783 110.136  1.00143.03           O  
ATOM   2695  N   PHE A 417     158.066 119.961 114.892  1.00147.00           N  
ATOM   2696  CA  PHE A 417     158.343 119.124 116.087  1.00147.00           C  
ATOM   2697  C   PHE A 417     157.259 118.059 116.277  1.00147.00           C  
ATOM   2698  O   PHE A 417     157.615 116.912 116.587  1.00147.00           O  
ATOM   2699  CB  PHE A 417     158.484 119.986 117.342  1.00147.00           C  
ATOM   2700  CG  PHE A 417     158.804 119.207 118.592  1.00147.00           C  
ATOM   2701  CD1 PHE A 417     160.081 118.719 118.813  1.00147.00           C  
ATOM   2702  CD2 PHE A 417     157.829 118.956 119.543  1.00147.00           C  
ATOM   2703  CE1 PHE A 417     160.376 117.999 119.959  1.00147.00           C  
ATOM   2704  CE2 PHE A 417     158.125 118.235 120.689  1.00147.00           C  
ATOM   2705  CZ  PHE A 417     159.398 117.758 120.895  1.00147.00           C  
ATOM   2706  N   THR A 418     155.985 118.412 116.088  1.00149.02           N  
ATOM   2707  CA  THR A 418     154.901 117.435 116.393  1.00149.02           C  
ATOM   2708  C   THR A 418     154.759 116.371 115.299  1.00149.02           C  
ATOM   2709  O   THR A 418     154.338 115.253 115.636  1.00149.02           O  
ATOM   2710  CB  THR A 418     153.564 118.147 116.617  1.00149.02           C  
ATOM   2711  CG2 THR A 418     153.564 119.023 117.850  1.00149.02           C  
ATOM   2712  OG1 THR A 418     153.297 118.941 115.461  1.00149.02           O  
ATOM   2713  N   CYS A 419     155.083 116.698 114.050  1.00157.47           N  
ATOM   2714  CA  CYS A 419     154.875 115.759 112.914  1.00157.47           C  
ATOM   2715  C   CYS A 419     156.202 115.189 112.409  1.00157.47           C  
ATOM   2716  O   CYS A 419     156.244 114.787 111.238  1.00157.47           O  
ATOM   2717  CB  CYS A 419     154.162 116.459 111.766  1.00157.47           C  
ATOM   2718  SG  CYS A 419     152.629 117.281 112.270  1.00157.47           S  
ATOM   2719  N   ARG A 420     157.246 115.168 113.239  1.00165.41           N  
ATOM   2720  CA  ARG A 420     158.575 114.725 112.735  1.00165.41           C  
ATOM   2721  C   ARG A 420     158.497 113.280 112.219  1.00165.41           C  
ATOM   2722  O   ARG A 420     159.077 113.011 111.152  1.00165.41           O  
ATOM   2723  CB  ARG A 420     159.671 114.955 113.784  1.00165.41           C  
ATOM   2724  CG  ARG A 420     159.809 113.885 114.861  1.00165.41           C  
ATOM   2725  CD  ARG A 420     158.623 113.747 115.798  1.00165.41           C  
ATOM   2726  NE  ARG A 420     158.950 113.105 117.061  1.00165.41           N  
ATOM   2727  CZ  ARG A 420     159.219 113.762 118.183  1.00165.41           C  
ATOM   2728  NH1 ARG A 420     159.193 115.083 118.197  1.00165.41           N1+
ATOM   2729  NH2 ARG A 420     159.507 113.096 119.287  1.00165.41           N  
ATOM   2730  N   GLY A 421     157.795 112.392 112.928  1.00172.65           N  
ATOM   2731  CA  GLY A 421     157.645 110.983 112.479  1.00172.65           C  
ATOM   2732  C   GLY A 421     156.869 110.958 111.162  1.00172.65           C  
ATOM   2733  O   GLY A 421     157.276 110.217 110.249  1.00172.65           O  
ATOM   2734  N   LEU A 422     155.811 111.765 111.070  1.00173.79           N  
ATOM   2735  CA  LEU A 422     154.966 111.813 109.842  1.00173.79           C  
ATOM   2736  C   LEU A 422     155.850 112.291 108.692  1.00173.79           C  
ATOM   2737  O   LEU A 422     155.731 111.735 107.582  1.00173.79           O  
ATOM   2738  CB  LEU A 422     153.759 112.735 110.028  1.00 30.00           C  
ATOM   2739  CG  LEU A 422     152.709 112.280 111.046  1.00 30.00           C  
ATOM   2740  CD1 LEU A 422     151.649 113.353 111.238  1.00 30.00           C  
ATOM   2741  CD2 LEU A 422     152.077 110.966 110.616  1.00 30.00           C  
ATOM   2742  N   VAL A 423     156.737 113.248 108.968  1.00179.07           N  
ATOM   2743  CA  VAL A 423     157.587 113.830 107.906  1.00179.07           C  
ATOM   2744  C   VAL A 423     158.462 112.740 107.293  1.00179.07           C  
ATOM   2745  O   VAL A 423     158.692 112.792 106.070  1.00179.07           O  
ATOM   2746  CB  VAL A 423     158.479 114.965 108.442  1.00 30.00           C  
ATOM   2747  CG1 VAL A 423     159.437 115.445 107.362  1.00 30.00           C  
ATOM   2748  CG2 VAL A 423     157.627 116.114 108.957  1.00 30.00           C  
ATOM   2749  N   ALA A 424     158.993 111.833 108.119  1.00185.84           N  
ATOM   2750  CA  ALA A 424     159.970 110.832 107.605  1.00185.84           C  
ATOM   2751  C   ALA A 424     159.271 109.584 107.063  1.00185.84           C  
ATOM   2752  O   ALA A 424     159.939 108.799 106.364  1.00185.84           O  
ATOM   2753  CB  ALA A 424     160.958 110.452 108.697  1.00 30.00           C  
ATOM   2754  N   HIS A 425     157.988 109.405 107.375  1.00188.24           N  
ATOM   2755  CA  HIS A 425     157.289 108.159 106.959  1.00188.24           C  
ATOM   2756  C   HIS A 425     157.236 108.017 105.431  1.00188.24           C  
ATOM   2757  O   HIS A 425     157.561 106.914 104.954  1.00188.24           O  
ATOM   2758  CB  HIS A 425     155.872 108.126 107.536  1.00 30.00           C  
ATOM   2759  CG  HIS A 425     155.827 108.174 109.030  1.00 30.00           C  
ATOM   2760  CD2 HIS A 425     155.401 109.139 109.879  1.00 30.00           C  
ATOM   2761  ND1 HIS A 425     156.259 107.132 109.823  1.00 30.00           N  
ATOM   2762  CE1 HIS A 425     156.100 107.453 111.094  1.00 30.00           C  
ATOM   2763  NE2 HIS A 425     155.581 108.665 111.157  1.00 30.00           N  
ATOM   2764  N   MET A 426     156.872 109.042 104.626  1.00192.52           N  
ATOM   2765  CA  MET A 426     156.909 108.925 103.172  1.00192.52           C  
ATOM   2766  C   MET A 426     158.325 109.187 102.651  1.00192.52           C  
ATOM   2767  O   MET A 426     158.943 110.143 103.082  1.00192.52           O  
ATOM   2768  CB  MET A 426     155.917 109.893 102.526  1.00 30.00           C  
ATOM   2769  CG  MET A 426     154.459 109.575 102.814  1.00 30.00           C  
ATOM   2770  SD  MET A 426     153.975 107.940 102.231  1.00 30.00           S  
ATOM   2771  CE  MET A 426     154.099 108.163 100.458  1.00 30.00           C  
ATOM   2772  N   PRO A 427     158.795 108.339 101.739  1.00196.14           N  
ATOM   2773  CA  PRO A 427     160.127 108.567 101.126  1.00196.14           C  
ATOM   2774  C   PRO A 427     160.069 109.892 100.366  1.00196.14           C  
ATOM   2775  O   PRO A 427     161.067 110.635 100.399  1.00196.14           O  
ATOM   2776  CB  PRO A 427     160.304 107.389 100.164  1.00 30.00           C  
ATOM   2777  CG  PRO A 427     158.919 107.011  99.770  1.00 30.00           C  
ATOM   2778  CD  PRO A 427     158.024 107.961 100.501  1.00 30.00           C  
ATOM   2779  N   LEU A 428     158.938 110.170  99.714  1.00199.64           N  
ATOM   2780  CA  LEU A 428     158.807 111.402  98.894  1.00199.64           C  
ATOM   2781  C   LEU A 428     158.973 112.633  99.787  1.00199.64           C  
ATOM   2782  O   LEU A 428     159.690 113.568  99.389  1.00199.64           O  
ATOM   2783  CB  LEU A 428     157.457 111.439  98.174  1.00 30.00           C  
ATOM   2784  CG  LEU A 428     157.227 110.363  97.110  1.00 30.00           C  
ATOM   2785  CD1 LEU A 428     155.800 110.425  96.585  1.00 30.00           C  
ATOM   2786  CD2 LEU A 428     158.228 110.507  95.974  1.00 30.00           C  
ATOM   2787  N   PHE A 429     158.348 112.618 100.967  1.00198.09           N  
ATOM   2788  CA  PHE A 429     158.432 113.785 101.873  1.00198.09           C  
ATOM   2789  C   PHE A 429     159.888 113.985 102.304  1.00198.09           C  
ATOM   2790  O   PHE A 429     160.343 115.141 102.325  1.00198.09           O  
ATOM   2791  CB  PHE A 429     157.530 113.597 103.093  1.00 30.00           C  
ATOM   2792  CG  PHE A 429     156.065 113.543 102.762  1.00 30.00           C  
ATOM   2793  CD1 PHE A 429     155.335 114.707 102.594  1.00 30.00           C  
ATOM   2794  CD2 PHE A 429     155.419 112.326 102.618  1.00 30.00           C  
ATOM   2795  CE1 PHE A 429     153.988 114.659 102.287  1.00 30.00           C  
ATOM   2796  CE2 PHE A 429     154.073 112.273 102.313  1.00 30.00           C  
ATOM   2797  CZ  PHE A 429     153.356 113.440 102.147  1.00 30.00           C  
ATOM   2798  N   ALA A 430     160.592 112.894 102.617  1.00201.33           N  
ATOM   2799  CA  ALA A 430     162.010 112.991 103.055  1.00201.33           C  
ATOM   2800  C   ALA A 430     162.873 113.554 101.921  1.00201.33           C  
ATOM   2801  O   ALA A 430     163.726 114.417 102.205  1.00201.33           O  
ATOM   2802  CB  ALA A 430     162.528 111.633 103.504  1.00 30.00           C  
ATOM   2803  N   HIS A 431     162.655 113.086 100.690  1.00205.78           N  
ATOM   2804  CA  HIS A 431     163.441 113.547  99.521  1.00205.78           C  
ATOM   2805  C   HIS A 431     163.184 115.032  99.246  1.00205.78           C  
ATOM   2806  O   HIS A 431     164.140 115.727  98.852  1.00205.78           O  
ATOM   2807  CB  HIS A 431     163.105 112.714  98.283  1.00 30.00           C  
ATOM   2808  CG  HIS A 431     163.396 111.255  98.439  1.00 30.00           C  
ATOM   2809  CD2 HIS A 431     162.570 110.185  98.526  1.00 30.00           C  
ATOM   2810  ND1 HIS A 431     164.679 110.755  98.526  1.00 30.00           N  
ATOM   2811  CE1 HIS A 431     164.630 109.442  98.657  1.00 30.00           C  
ATOM   2812  NE2 HIS A 431     163.363 109.069  98.661  1.00 30.00           N  
ATOM   2813  N   ALA A 432     161.948 115.497  99.444  1.00210.75           N  
ATOM   2814  CA  ALA A 432     161.579 116.897  99.094  1.00210.75           C  
ATOM   2815  C   ALA A 432     162.357 117.912  99.938  1.00210.75           C  
ATOM   2816  O   ALA A 432     162.731 117.579 101.080  1.00210.75           O  
ATOM   2817  CB  ALA A 432     160.082 117.106  99.262  1.00 30.00           C  
ATOM   2818  N   ASP A 433     162.649 119.151  99.450  1.00206.93           N  
ATOM   2819  CA  ASP A 433     163.329 120.163 100.267  1.00206.93           C  
ATOM   2820  C   ASP A 433     162.531 120.571 101.510  1.00206.93           C  
ATOM   2821  O   ASP A 433     161.351 120.284 101.576  1.00206.93           O  
ATOM   2822  CB  ASP A 433     163.628 121.402  99.420  1.00 30.00           C  
ATOM   2823  CG  ASP A 433     164.704 121.152  98.383  1.00 30.00           C  
ATOM   2824  OD1 ASP A 433     165.415 120.132  98.495  1.00 30.00           O  
ATOM   2825  OD2 ASP A 433     164.913 121.920  97.420  1.00 30.00           O1-
ATOM   2826  N   PRO A 434     163.179 121.286 102.427  1.00207.04           N  
ATOM   2827  CA  PRO A 434     162.514 121.662 103.699  1.00207.04           C  
ATOM   2828  C   PRO A 434     161.290 122.530 103.409  1.00207.04           C  
ATOM   2829  O   PRO A 434     160.276 122.360 104.105  1.00207.04           O  
ATOM   2830  CB  PRO A 434     163.583 122.469 104.441  1.00 30.00           C  
ATOM   2831  CG  PRO A 434     164.404 123.089 103.366  1.00 30.00           C  
ATOM   2832  CD  PRO A 434     163.791 122.627 102.081  1.00 30.00           C  
ATOM   2833  N   SER A 435     161.381 123.424 102.426  1.00206.58           N  
ATOM   2834  CA  SER A 435     160.258 124.364 102.183  1.00206.58           C  
ATOM   2835  C   SER A 435     158.994 123.580 101.824  1.00206.58           C  
ATOM   2836  O   SER A 435     157.928 123.880 102.388  1.00206.58           O  
ATOM   2837  CB  SER A 435     160.605 125.354 101.069  1.00 30.00           C  
ATOM   2838  OG  SER A 435     160.804 124.686  99.836  1.00 30.00           O  
ATOM   2839  N   PHE A 436     159.117 122.611 100.917  1.00202.82           N  
ATOM   2840  CA  PHE A 436     157.936 121.822 100.487  1.00202.82           C  
ATOM   2841  C   PHE A 436     157.346 121.127 101.711  1.00202.82           C  
ATOM   2842  O   PHE A 436     156.122 121.206 101.911  1.00202.82           O  
ATOM   2843  CB  PHE A 436     158.352 120.787  99.440  1.00 30.00           C  
ATOM   2844  CG  PHE A 436     157.213 120.093  98.739  1.00 30.00           C  
ATOM   2845  CD1 PHE A 436     156.811 118.823  99.119  1.00 30.00           C  
ATOM   2846  CD2 PHE A 436     156.546 120.709  97.693  1.00 30.00           C  
ATOM   2847  CE1 PHE A 436     155.767 118.185  98.470  1.00 30.00           C  
ATOM   2848  CE2 PHE A 436     155.501 120.071  97.045  1.00 30.00           C  
ATOM   2849  CZ  PHE A 436     155.113 118.810  97.434  1.00 30.00           C  
ATOM   2850  N   VAL A 437     158.197 120.492 102.517  1.00197.33           N  
ATOM   2851  CA  VAL A 437     157.698 119.711 103.675  1.00197.33           C  
ATOM   2852  C   VAL A 437     156.980 120.664 104.627  1.00197.33           C  
ATOM   2853  O   VAL A 437     155.893 120.304 105.108  1.00197.33           O  
ATOM   2854  CB  VAL A 437     158.833 118.985 104.420  1.00 30.00           C  
ATOM   2855  CG1 VAL A 437     158.304 118.324 105.684  1.00 30.00           C  
ATOM   2856  CG2 VAL A 437     159.496 117.960 103.513  1.00 30.00           C  
ATOM   2857  N   THR A 438     157.553 121.847 104.852  1.00191.70           N  
ATOM   2858  CA  THR A 438     156.942 122.789 105.812  1.00191.70           C  
ATOM   2859  C   THR A 438     155.560 123.180 105.294  1.00191.70           C  
ATOM   2860  O   THR A 438     154.608 123.159 106.088  1.00191.70           O  
ATOM   2861  CB  THR A 438     157.825 124.035 106.010  1.00 30.00           C  
ATOM   2862  CG2 THR A 438     159.228 123.633 106.438  1.00 30.00           C  
ATOM   2863  OG1 THR A 438     158.036 124.680 104.749  1.00 30.00           O  
ATOM   2864  N   ALA A 439     155.451 123.468 103.996  1.00188.94           N  
ATOM   2865  CA  ALA A 439     154.149 123.933 103.438  1.00188.94           C  
ATOM   2866  C   ALA A 439     153.111 122.817 103.586  1.00188.94           C  
ATOM   2867  O   ALA A 439     151.981 123.116 104.017  1.00188.94           O  
ATOM   2868  CB  ALA A 439     154.299 124.349 101.983  1.00 30.00           C  
ATOM   2869  N   VAL A 440     153.488 121.576 103.272  1.00188.41           N  
ATOM   2870  CA  VAL A 440     152.500 120.468 103.322  1.00188.41           C  
ATOM   2871  C   VAL A 440     152.032 120.289 104.764  1.00188.41           C  
ATOM   2872  O   VAL A 440     150.817 120.130 104.975  1.00188.41           O  
ATOM   2873  CB  VAL A 440     153.086 119.144 102.798  1.00 30.00           C  
ATOM   2874  CG1 VAL A 440     152.099 118.006 103.003  1.00 30.00           C  
ATOM   2875  CG2 VAL A 440     153.464 119.273 101.330  1.00 30.00           C  
ATOM   2876  N   LEU A 441     152.966 120.336 105.715  1.00181.55           N  
ATOM   2877  CA  LEU A 441     152.608 120.132 107.142  1.00181.55           C  
ATOM   2878  C   LEU A 441     151.683 121.264 107.595  1.00181.55           C  
ATOM   2879  O   LEU A 441     150.743 120.984 108.358  1.00181.55           O  
ATOM   2880  CB  LEU A 441     153.860 120.074 108.020  1.00 30.00           C  
ATOM   2881  CG  LEU A 441     154.792 118.881 107.793  1.00 30.00           C  
ATOM   2882  CD1 LEU A 441     156.060 119.027 108.621  1.00 30.00           C  
ATOM   2883  CD2 LEU A 441     154.083 117.575 108.116  1.00 30.00           C  
ATOM   2884  N   THR A 442     151.987 122.507 107.209  1.00174.90           N  
ATOM   2885  CA  THR A 442     151.212 123.677 107.710  1.00174.90           C  
ATOM   2886  C   THR A 442     149.711 123.469 107.529  1.00174.90           C  
ATOM   2887  O   THR A 442     148.953 123.904 108.413  1.00174.90           O  
ATOM   2888  CB  THR A 442     151.656 124.965 106.992  1.00 30.00           C  
ATOM   2889  CG2 THR A 442     153.161 125.152 107.114  1.00 30.00           C  
ATOM   2890  OG1 THR A 442     151.455 124.823 105.582  1.00 30.00           O  
ATOM   2891  N   LYS A 443     149.295 122.838 106.433  1.00172.09           N  
ATOM   2892  CA  LYS A 443     147.841 122.731 106.146  1.00172.09           C  
ATOM   2893  C   LYS A 443     147.235 121.458 106.750  1.00172.09           C  
ATOM   2894  O   LYS A 443     146.020 121.270 106.597  1.00172.09           O  
ATOM   2895  CB  LYS A 443     147.594 122.761 104.637  1.00 30.00           C  
ATOM   2896  CG  LYS A 443     147.930 124.090 103.978  1.00 30.00           C  
ATOM   2897  CD  LYS A 443     147.685 124.042 102.480  1.00 30.00           C  
ATOM   2898  CE  LYS A 443     147.999 125.377 101.825  1.00 30.00           C  
ATOM   2899  NZ  LYS A 443     147.786 125.337 100.352  1.00 30.00           N1+
ATOM   2900  N   LEU A 444     148.042 120.614 107.394  1.00161.07           N  
ATOM   2901  CA  LEU A 444     147.515 119.331 107.930  1.00161.07           C  
ATOM   2902  C   LEU A 444     146.537 119.618 109.076  1.00161.07           C  
ATOM   2903  O   LEU A 444     146.768 120.592 109.812  1.00161.07           O  
ATOM   2904  CB  LEU A 444     148.655 118.429 108.409  1.00 30.00           C  
ATOM   2905  CG  LEU A 444     149.610 117.913 107.330  1.00 30.00           C  
ATOM   2906  CD1 LEU A 444     150.771 117.157 107.958  1.00 30.00           C  
ATOM   2907  CD2 LEU A 444     148.871 117.036 106.331  1.00 30.00           C  
ATOM   2908  N   ARG A 445     145.484 118.804 109.211  1.00162.22           N  
ATOM   2909  CA  ARG A 445     144.480 118.990 110.293  1.00162.22           C  
ATOM   2910  C   ARG A 445     144.471 117.751 111.192  1.00162.22           C  
ATOM   2911  O   ARG A 445     144.413 116.631 110.657  1.00162.22           O  
ATOM   2912  CB  ARG A 445     143.088 119.244 109.712  1.00 30.00           C  
ATOM   2913  CG  ARG A 445     142.950 120.574 108.990  1.00 30.00           C  
ATOM   2914  CD  ARG A 445     141.555 120.849 108.453  1.00 30.00           C  
ATOM   2915  NE  ARG A 445     141.490 122.103 107.709  1.00 30.00           N  
ATOM   2916  CZ  ARG A 445     140.424 122.520 107.043  1.00 30.00           C  
ATOM   2917  NH1 ARG A 445     139.319 121.784 107.026  1.00 30.00           N1+
ATOM   2918  NH2 ARG A 445     140.454 123.676 106.393  1.00 30.00           N  
ATOM   2919  N   PHE A 446     144.418 117.978 112.535  1.00154.57           N  
ATOM   2920  CA  PHE A 446     144.383 116.981 113.657  1.00154.57           C  
ATOM   2921  C   PHE A 446     143.100 116.138 113.630  1.00154.57           C  
ATOM   2922  O   PHE A 446     142.040 116.764 113.796  1.00154.57           O  
ATOM   2923  CB  PHE A 446     144.142 117.894 114.893  1.00 30.00           C  
ATOM   2924  CG  PHE A 446     144.604 117.650 116.332  1.00 30.00           C  
ATOM   2925  CD1 PHE A 446     143.721 117.733 117.422  1.00 30.00           C  
ATOM   2926  CD2 PHE A 446     145.948 117.612 116.666  1.00 30.00           C  
ATOM   2927  CE1 PHE A 446     144.070 117.313 118.734  1.00 30.00           C  
ATOM   2928  CE2 PHE A 446     146.343 117.445 117.990  1.00 30.00           C  
ATOM   2929  CZ  PHE A 446     145.424 117.405 119.025  1.00 30.00           C  
ATOM   2930  N   GLU A 447     143.143 114.797 113.443  1.00149.99           N  
ATOM   2931  CA  GLU A 447     141.852 114.062 113.584  1.00149.99           C  
ATOM   2932  C   GLU A 447     142.038 112.939 114.609  1.00149.99           C  
ATOM   2933  O   GLU A 447     143.030 112.197 114.496  1.00149.99           O  
ATOM   2934  CB  GLU A 447     141.388 113.499 112.239  1.00 30.00           C  
ATOM   2935  CG  GLU A 447     140.971 114.560 111.232  1.00 30.00           C  
ATOM   2936  CD  GLU A 447     140.586 113.967 109.890  1.00 30.00           C  
ATOM   2937  OE1 GLU A 447     140.824 112.760 109.682  1.00 30.00           O  
ATOM   2938  OE2 GLU A 447     140.049 114.711 109.042  1.00 30.00           O1-
ATOM   2939  N   VAL A 448     141.073 112.764 115.514  1.00145.75           N  
ATOM   2940  CA  VAL A 448     141.137 111.655 116.501  1.00145.75           C  
ATOM   2941  C   VAL A 448     139.939 110.732 116.270  1.00145.75           C  
ATOM   2942  O   VAL A 448     138.813 111.120 116.626  1.00145.75           O  
ATOM   2943  CB  VAL A 448     141.130 112.166 117.953  1.00 30.00           C  
ATOM   2944  CG1 VAL A 448     141.041 111.003 118.928  1.00 30.00           C  
ATOM   2945  CG2 VAL A 448     142.368 113.007 118.228  1.00 30.00           C  
ATOM   2946  N   PHE A 449     140.168 109.567 115.657  1.00143.92           N  
ATOM   2947  CA  PHE A 449     139.046 108.648 115.323  1.00143.92           C  
ATOM   2948  C   PHE A 449     138.819 107.644 116.454  1.00143.92           C  
ATOM   2949  O   PHE A 449     139.597 107.650 117.425  1.00143.92           O  
ATOM   2950  CB  PHE A 449     139.298 107.944 113.989  1.00 30.00           C  
ATOM   2951  CG  PHE A 449     138.829 108.716 112.784  1.00 30.00           C  
ATOM   2952  CD1 PHE A 449     137.582 108.474 112.231  1.00 30.00           C  
ATOM   2953  CD2 PHE A 449     139.626 109.692 112.211  1.00 30.00           C  
ATOM   2954  CE1 PHE A 449     137.146 109.187 111.126  1.00 30.00           C  
ATOM   2955  CE2 PHE A 449     139.188 110.404 111.106  1.00 30.00           C  
ATOM   2956  CZ  PHE A 449     137.950 110.152 110.567  1.00 30.00           C  
ATOM   2957  N   GLN A 450     137.794 106.799 116.321  1.00150.26           N  
ATOM   2958  CA  GLN A 450     137.456 105.815 117.384  1.00150.26           C  
ATOM   2959  C   GLN A 450     137.430 104.423 116.754  1.00150.26           C  
ATOM   2960  O   GLN A 450     137.220 104.343 115.533  1.00150.26           O  
ATOM   2961  CB  GLN A 450     136.103 106.155 118.010  1.00 30.00           C  
ATOM   2962  CG  GLN A 450     136.209 106.908 119.327  1.00 30.00           C  
ATOM   2963  CD  GLN A 450     134.881 106.956 120.041  1.00 30.00           C  
ATOM   2964  NE2 GLN A 450     134.930 107.003 121.361  1.00 30.00           N  
ATOM   2965  OE1 GLN A 450     133.821 106.949 119.420  1.00 30.00           O  
ATOM   2966  N   PRO A 451     137.652 103.327 117.511  1.00152.67           N  
ATOM   2967  CA  PRO A 451     137.731 101.996 116.910  1.00152.67           C  
ATOM   2968  C   PRO A 451     136.438 101.544 116.218  1.00152.67           C  
ATOM   2969  O   PRO A 451     135.375 101.763 116.765  1.00152.67           O  
ATOM   2970  CB  PRO A 451     138.066 101.071 118.088  1.00 30.00           C  
ATOM   2971  CG  PRO A 451     137.654 101.849 119.319  1.00 30.00           C  
ATOM   2972  CD  PRO A 451     137.870 103.303 118.956  1.00 30.00           C  
ATOM   2973  N   GLY A 452     136.565 100.932 115.037  1.00159.35           N  
ATOM   2974  CA  GLY A 452     135.395 100.417 114.297  1.00159.35           C  
ATOM   2975  C   GLY A 452     134.793 101.454 113.365  1.00159.35           C  
ATOM   2976  O   GLY A 452     133.918 101.081 112.562  1.00159.35           O  
ATOM   2977  N   ASP A 453     135.255 102.703 113.447  1.00160.90           N  
ATOM   2978  CA  ASP A 453     134.762 103.770 112.538  1.00160.90           C  
ATOM   2979  C   ASP A 453     135.368 103.570 111.148  1.00160.90           C  
ATOM   2980  O   ASP A 453     136.514 103.091 111.075  1.00160.90           O  
ATOM   2981  CB  ASP A 453     135.087 105.163 113.079  1.00 30.00           C  
ATOM   2982  CG  ASP A 453     134.435 105.466 114.417  1.00 30.00           C  
ATOM   2983  OD1 ASP A 453     133.709 104.591 114.928  1.00 30.00           O  
ATOM   2984  OD2 ASP A 453     134.662 106.575 114.938  1.00 30.00           O1-
ATOM   2985  N   LEU A 454     134.637 103.935 110.093  1.00167.34           N  
ATOM   2986  CA  LEU A 454     135.221 103.861 108.728  1.00167.34           C  
ATOM   2987  C   LEU A 454     135.668 105.268 108.329  1.00167.34           C  
ATOM   2988  O   LEU A 454     134.790 106.117 108.097  1.00167.34           O  
ATOM   2989  CB  LEU A 454     134.172 103.319 107.753  1.00 30.00           C  
ATOM   2990  CG  LEU A 454     134.029 101.798 107.704  1.00 30.00           C  
ATOM   2991  CD1 LEU A 454     133.153 101.293 108.841  1.00 30.00           C  
ATOM   2992  CD2 LEU A 454     133.455 101.356 106.368  1.00 30.00           C  
ATOM   2993  N   VAL A 455     136.981 105.495 108.242  1.00171.61           N  
ATOM   2994  CA  VAL A 455     137.504 106.857 107.926  1.00171.61           C  
ATOM   2995  C   VAL A 455     137.033 107.233 106.522  1.00171.61           C  
ATOM   2996  O   VAL A 455     136.605 108.386 106.329  1.00171.61           O  
ATOM   2997  CB  VAL A 455     139.038 106.901 108.034  1.00 30.00           C  
ATOM   2998  CG1 VAL A 455     139.576 108.311 107.841  1.00 30.00           C  
ATOM   2999  CG2 VAL A 455     139.523 106.320 109.352  1.00 30.00           C  
ATOM   3000  N   VAL A 456     137.150 106.297 105.577  1.00180.68           N  
ATOM   3001  CA  VAL A 456     136.669 106.522 104.182  1.00180.68           C  
ATOM   3002  C   VAL A 456     135.706 105.371 103.889  1.00180.68           C  
ATOM   3003  O   VAL A 456     135.844 104.336 104.557  1.00180.68           O  
ATOM   3004  CB  VAL A 456     137.847 106.528 103.189  1.00 30.00           C  
ATOM   3005  CG1 VAL A 456     137.405 106.796 101.759  1.00 30.00           C  
ATOM   3006  CG2 VAL A 456     138.938 107.506 103.597  1.00 30.00           C  
ATOM   3007  N   ARG A 457     134.744 105.558 102.981  1.00187.77           N  
ATOM   3008  CA  ARG A 457     133.827 104.455 102.586  1.00187.77           C  
ATOM   3009  C   ARG A 457     133.832 104.335 101.062  1.00187.77           C  
ATOM   3010  O   ARG A 457     133.817 105.389 100.401  1.00187.77           O  
ATOM   3011  CB  ARG A 457     132.406 104.716 103.093  1.00 30.00           C  
ATOM   3012  CG  ARG A 457     132.267 104.643 104.606  1.00 30.00           C  
ATOM   3013  CD  ARG A 457     130.826 104.640 105.073  1.00 30.00           C  
ATOM   3014  NE  ARG A 457     130.740 104.420 106.509  1.00 30.00           N  
ATOM   3015  CZ  ARG A 457     129.605 104.341 107.192  1.00 30.00           C  
ATOM   3016  NH1 ARG A 457     128.447 104.467 106.568  1.00 30.00           N1+
ATOM   3017  NH2 ARG A 457     129.633 104.138 108.497  1.00 30.00           N  
ATOM   3018  N   GLU A 458     133.816 103.108 100.531  1.00193.32           N  
ATOM   3019  CA  GLU A 458     133.909 102.934  99.058  1.00193.32           C  
ATOM   3020  C   GLU A 458     132.723 103.658  98.422  1.00193.32           C  
ATOM   3021  O   GLU A 458     131.591 103.460  98.900  1.00193.32           O  
ATOM   3022  CB  GLU A 458     133.913 101.450  98.697  1.00 30.00           C  
ATOM   3023  CG  GLU A 458     134.752 100.615  99.643  1.00 30.00           C  
ATOM   3024  CD  GLU A 458     135.209  99.282  99.078  1.00 30.00           C  
ATOM   3025  OE1 GLU A 458     134.920  99.012  97.896  1.00 30.00           O  
ATOM   3026  OE2 GLU A 458     135.857  98.522  99.821  1.00 30.00           O1-
ATOM   3027  N   GLY A 459     132.967 104.420  97.353  1.00200.05           N  
ATOM   3028  CA  GLY A 459     131.894 105.228  96.744  1.00200.05           C  
ATOM   3029  C   GLY A 459     131.788 106.547  97.480  1.00200.05           C  
ATOM   3030  O   GLY A 459     130.927 106.652  98.373  1.00200.05           O  
ATOM   3031  N   SER A 460     132.634 107.518  97.132  1.00201.77           N  
ATOM   3032  CA  SER A 460     132.660 108.792  97.895  1.00201.77           C  
ATOM   3033  C   SER A 460     132.665 109.994  96.952  1.00201.77           C  
ATOM   3034  O   SER A 460     133.028 109.826  95.778  1.00201.77           O  
ATOM   3035  CB  SER A 460     133.849 108.838  98.809  1.00 30.00           C  
ATOM   3036  OG  SER A 460     135.042 109.030  98.063  1.00 30.00           O  
ATOM   3037  N   VAL A 461     132.272 111.161  97.461  1.00204.45           N  
ATOM   3038  CA  VAL A 461     132.262 112.410  96.645  1.00204.45           C  
ATOM   3039  C   VAL A 461     133.693 112.753  96.218  1.00204.45           C  
ATOM   3040  O   VAL A 461     133.791 113.241  95.072  1.00204.45           O  
ATOM   3041  CB  VAL A 461     131.598 113.565  97.422  1.00 30.00           C  
ATOM   3042  CG1 VAL A 461     132.184 113.738  98.815  1.00 30.00           C  
ATOM   3043  CG2 VAL A 461     131.617 114.879  96.656  1.00 30.00           C  
ATOM   3044  N   GLY A 462     134.711 112.519  97.071  1.00 30.00           N  
ATOM   3045  CA  GLY A 462     136.146 112.867  96.849  1.00 30.00           C  
ATOM   3046  C   GLY A 462     136.440 114.130  97.652  1.00 30.00           C  
ATOM   3047  O   GLY A 462     135.717 115.123  97.438  1.00 30.00           O  
ATOM   3048  N   ARG A 463     137.474 114.119  98.508  1.00 30.00           N  
ATOM   3049  CA  ARG A 463     137.630 115.322  99.368  1.00 30.00           C  
ATOM   3050  C   ARG A 463     138.918 115.470 100.184  1.00 30.00           C  
ATOM   3051  O   ARG A 463     139.303 116.636 100.396  1.00 30.00           O  
ATOM   3052  CB  ARG A 463     136.493 115.370 100.399  1.00 30.00           C  
ATOM   3053  CG  ARG A 463     135.907 114.018 100.797  1.00 30.00           C  
ATOM   3054  CD  ARG A 463     136.790 113.035 101.550  1.00 30.00           C  
ATOM   3055  NE  ARG A 463     136.621 111.663 101.087  1.00 30.00           N  
ATOM   3056  CZ  ARG A 463     137.471 111.011 100.298  1.00 30.00           C  
ATOM   3057  NH1 ARG A 463     138.582 111.596  99.885  1.00 30.00           N1+
ATOM   3058  NH2 ARG A 463     137.217 109.767  99.936  1.00 30.00           N  
ATOM   3059  N   LYS A 464     139.584 114.388 100.618  1.00 30.00           N  
ATOM   3060  CA  LYS A 464     140.676 114.644 101.594  1.00 30.00           C  
ATOM   3061  C   LYS A 464     141.714 113.521 101.555  1.00 30.00           C  
ATOM   3062  O   LYS A 464     141.333 112.382 101.228  1.00 30.00           O  
ATOM   3063  CB  LYS A 464     140.110 114.761 103.011  1.00 30.00           C  
ATOM   3064  CG  LYS A 464     139.931 116.180 103.531  1.00 30.00           C  
ATOM   3065  CD  LYS A 464     139.584 116.234 105.002  1.00 30.00           C  
ATOM   3066  CE  LYS A 464     139.569 117.645 105.550  1.00 30.00           C  
ATOM   3067  NZ  LYS A 464     139.322 117.663 107.011  1.00 30.00           N1+
ATOM   3068  N   MET A 465     142.972 113.830 101.881  1.00175.88           N  
ATOM   3069  CA  MET A 465     144.028 112.789 101.983  1.00175.88           C  
ATOM   3070  C   MET A 465     144.318 112.639 103.477  1.00175.88           C  
ATOM   3071  O   MET A 465     143.969 113.570 104.218  1.00175.88           O  
ATOM   3072  CB  MET A 465     145.306 113.251 101.278  1.00 30.00           C  
ATOM   3073  CG  MET A 465     146.367 112.174 101.160  1.00 30.00           C  
ATOM   3074  SD  MET A 465     148.025 112.825 100.843  1.00 30.00           S  
ATOM   3075  CE  MET A 465     147.862 113.375  99.146  1.00 30.00           C  
ATOM   3076  N   TYR A 466     144.909 111.525 103.912  1.00172.10           N  
ATOM   3077  CA  TYR A 466     145.106 111.326 105.371  1.00172.10           C  
ATOM   3078  C   TYR A 466     146.493 110.741 105.661  1.00172.10           C  
ATOM   3079  O   TYR A 466     147.048 110.066 104.780  1.00172.10           O  
ATOM   3080  CB  TYR A 466     144.030 110.393 105.922  1.00 30.00           C  
ATOM   3081  CG  TYR A 466     142.607 110.864 105.753  1.00 30.00           C  
ATOM   3082  CD1 TYR A 466     142.038 111.745 106.654  1.00 30.00           C  
ATOM   3083  CD2 TYR A 466     141.826 110.416 104.702  1.00 30.00           C  
ATOM   3084  CE1 TYR A 466     140.732 112.183 106.508  1.00 30.00           C  
ATOM   3085  CE2 TYR A 466     140.517 110.841 104.544  1.00 30.00           C  
ATOM   3086  CZ  TYR A 466     139.969 111.729 105.449  1.00 30.00           C  
ATOM   3087  OH  TYR A 466     138.682 112.154 105.300  1.00 30.00           O  
ATOM   3088  N   PHE A 467     147.035 110.996 106.857  1.00162.65           N  
ATOM   3089  CA  PHE A 467     148.346 110.419 107.261  1.00162.65           C  
ATOM   3090  C   PHE A 467     148.191 109.787 108.647  1.00162.65           C  
ATOM   3091  O   PHE A 467     147.457 110.363 109.463  1.00162.65           O  
ATOM   3092  CB  PHE A 467     149.416 111.509 107.299  1.00 30.00           C  
ATOM   3093  CG  PHE A 467     149.688 112.163 105.970  1.00 30.00           C  
ATOM   3094  CD1 PHE A 467     150.325 111.466 104.958  1.00 30.00           C  
ATOM   3095  CD2 PHE A 467     149.301 113.472 105.733  1.00 30.00           C  
ATOM   3096  CE1 PHE A 467     150.571 112.065 103.735  1.00 30.00           C  
ATOM   3097  CE2 PHE A 467     149.550 114.070 104.510  1.00 30.00           C  
ATOM   3098  CZ  PHE A 467     150.186 113.367 103.517  1.00 30.00           C  
ATOM   3099  N   ILE A 468     148.871 108.669 108.919  1.00164.05           N  
ATOM   3100  CA  ILE A 468     148.650 107.971 110.221  1.00164.05           C  
ATOM   3101  C   ILE A 468     149.728 108.365 111.236  1.00164.05           C  
ATOM   3102  O   ILE A 468     150.843 107.831 111.140  1.00164.05           O  
ATOM   3103  CB  ILE A 468     148.619 106.446 110.009  1.00 30.00           C  
ATOM   3104  CG1 ILE A 468     147.568 106.037 108.976  1.00 30.00           C  
ATOM   3105  CG2 ILE A 468     148.415 105.711 111.325  1.00 30.00           C  
ATOM   3106  CD1 ILE A 468     147.348 104.551 108.901  1.00 30.00           C  
ATOM   3107  N   GLN A 469     149.407 109.260 112.176  1.00154.67           N  
ATOM   3108  CA  GLN A 469     150.383 109.600 113.247  1.00154.67           C  
ATOM   3109  C   GLN A 469     150.594 108.390 114.159  1.00154.67           C  
ATOM   3110  O   GLN A 469     151.763 108.072 114.444  1.00154.67           O  
ATOM   3111  CB  GLN A 469     149.891 110.808 114.045  1.00 30.00           C  
ATOM   3112  CG  GLN A 469     150.756 111.160 115.246  1.00 30.00           C  
ATOM   3113  CD  GLN A 469     152.073 111.784 114.857  1.00 30.00           C  
ATOM   3114  NE2 GLN A 469     153.122 110.978 114.852  1.00 30.00           N  
ATOM   3115  OE1 GLN A 469     152.157 112.977 114.573  1.00 30.00           O  
ATOM   3116  N   HIS A 470     149.510 107.717 114.557  1.00154.10           N  
ATOM   3117  CA  HIS A 470     149.620 106.584 115.516  1.00154.10           C  
ATOM   3118  C   HIS A 470     148.534 105.546 115.232  1.00154.10           C  
ATOM   3119  O   HIS A 470     147.530 105.906 114.594  1.00154.10           O  
ATOM   3120  CB  HIS A 470     149.461 107.069 116.962  1.00 30.00           C  
ATOM   3121  CG  HIS A 470     150.620 107.838 117.498  1.00 30.00           C  
ATOM   3122  CD2 HIS A 470     150.700 109.083 118.014  1.00 30.00           C  
ATOM   3123  ND1 HIS A 470     151.893 107.306 117.570  1.00 30.00           N  
ATOM   3124  CE1 HIS A 470     152.711 108.198 118.089  1.00 30.00           C  
ATOM   3125  NE2 HIS A 470     152.002 109.298 118.370  1.00 30.00           N  
ATOM   3126  N   GLY A 471     148.724 104.315 115.710  1.00162.09           N  
ATOM   3127  CA  GLY A 471     147.694 103.269 115.553  1.00162.09           C  
ATOM   3128  C   GLY A 471     147.793 102.564 114.216  1.00162.09           C  
ATOM   3129  O   GLY A 471     148.686 102.914 113.426  1.00162.09           O  
ATOM   3130  N   LEU A 472     146.905 101.598 113.974  1.00167.52           N  
ATOM   3131  CA  LEU A 472     146.924 100.841 112.695  1.00167.52           C  
ATOM   3132  C   LEU A 472     145.507 100.790 112.125  1.00167.52           C  
ATOM   3133  O   LEU A 472     144.545 100.851 112.916  1.00167.52           O  
ATOM   3134  CB  LEU A 472     147.504  99.440 112.918  1.00167.52           C  
ATOM   3135  CG  LEU A 472     146.573  98.405 113.549  1.00167.52           C  
ATOM   3136  CD1 LEU A 472     146.961  97.000 113.116  1.00167.52           C  
ATOM   3137  CD2 LEU A 472     146.572  98.513 115.067  1.00167.52           C  
ATOM   3138  N   LEU A 473     145.390 100.702 110.800  1.00172.31           N  
ATOM   3139  CA  LEU A 473     144.058 100.710 110.146  1.00172.31           C  
ATOM   3140  C   LEU A 473     143.975  99.517 109.194  1.00172.31           C  
ATOM   3141  O   LEU A 473     145.033  99.056 108.746  1.00172.31           O  
ATOM   3142  CB  LEU A 473     143.909 102.022 109.375  1.00172.31           C  
ATOM   3143  CG  LEU A 473     143.846 103.294 110.216  1.00172.31           C  
ATOM   3144  CD1 LEU A 473     143.740 104.514 109.322  1.00172.31           C  
ATOM   3145  CD2 LEU A 473     142.667 103.253 111.169  1.00172.31           C  
ATOM   3146  N   SER A 474     142.762  99.041 108.908  1.00180.16           N  
ATOM   3147  CA  SER A 474     142.581  97.869 108.013  1.00180.16           C  
ATOM   3148  C   SER A 474     141.829  98.303 106.753  1.00180.16           C  
ATOM   3149  O   SER A 474     140.782  98.954 106.895  1.00180.16           O  
ATOM   3150  CB  SER A 474     141.855  96.768 108.729  1.00180.16           C  
ATOM   3151  OG  SER A 474     140.648  97.251 109.301  1.00180.16           O  
ATOM   3152  N   VAL A 475     142.336  97.942 105.572  1.00191.19           N  
ATOM   3153  CA  VAL A 475     141.698  98.398 104.301  1.00191.19           C  
ATOM   3154  C   VAL A 475     140.894  97.249 103.688  1.00191.19           C  
ATOM   3155  O   VAL A 475     141.388  96.103 103.703  1.00191.19           O  
ATOM   3156  CB  VAL A 475     142.713  99.004 103.313  1.00191.19           C  
ATOM   3157  CG1 VAL A 475     142.586  98.417 101.915  1.00191.19           C  
ATOM   3158  CG2 VAL A 475     142.581 100.516 103.262  1.00191.19           C  
ATOM   3159  N   LEU A 476     139.672  97.525 103.223  1.00195.93           N  
ATOM   3160  CA  LEU A 476     138.783  96.428 102.751  1.00195.93           C  
ATOM   3161  C   LEU A 476     138.936  96.174 101.251  1.00195.93           C  
ATOM   3162  O   LEU A 476     139.423  95.075 100.913  1.00195.93           O  
ATOM   3163  CB  LEU A 476     137.335  96.799 103.083  1.00195.93           C  
ATOM   3164  CG  LEU A 476     136.796  96.249 104.403  1.00195.93           C  
ATOM   3165  CD1 LEU A 476     137.473  96.910 105.594  1.00195.93           C  
ATOM   3166  CD2 LEU A 476     135.290  96.436 104.480  1.00195.93           C  
ATOM   3167  N   ALA A 477     138.473  97.106 100.408  1.00 30.00           N  
ATOM   3168  CA  ALA A 477     138.494  96.931  98.932  1.00 30.00           C  
ATOM   3169  C   ALA A 477     137.423  95.912  98.529  1.00 30.00           C  
ATOM   3170  O   ALA A 477     136.546  95.615  99.363  1.00 30.00           O  
ATOM   3171  CB  ALA A 477     139.868  96.568  98.416  1.00 30.00           C  
ATOM   3172  N   ARG A 478     137.493  95.394  97.302  1.00 30.00           N  
ATOM   3173  CA  ARG A 478     136.532  94.340  96.886  1.00 30.00           C  
ATOM   3174  C   ARG A 478     137.229  92.991  97.055  1.00 30.00           C  
ATOM   3175  O   ARG A 478     138.279  92.789  96.415  1.00 30.00           O  
ATOM   3176  CB  ARG A 478     136.072  94.571  95.445  1.00 30.00           C  
ATOM   3177  CG  ARG A 478     135.367  95.903  95.233  1.00 30.00           C  
ATOM   3178  CD  ARG A 478     134.868  96.079  93.813  1.00 30.00           C  
ATOM   3179  NE  ARG A 478     134.185  97.352  93.633  1.00 30.00           N  
ATOM   3180  CZ  ARG A 478     133.636  97.756  92.494  1.00 30.00           C  
ATOM   3181  NH1 ARG A 478     133.686  96.982  91.423  1.00 30.00           N1+
ATOM   3182  NH2 ARG A 478     133.037  98.931  92.429  1.00 30.00           N  
ATOM   3183  N   GLY A 479     136.669  92.109  97.886  1.00 30.00           N  
ATOM   3184  CA  GLY A 479     137.349  90.832  98.170  1.00 30.00           C  
ATOM   3185  C   GLY A 479     138.733  91.095  98.732  1.00 30.00           C  
ATOM   3186  O   GLY A 479     138.816  91.886  99.697  1.00 30.00           O  
ATOM   3187  N   ALA A 480     139.763  90.428  98.197  1.00 30.00           N  
ATOM   3188  CA  ALA A 480     141.169  90.657  98.618  1.00 30.00           C  
ATOM   3189  C   ALA A 480     141.398  90.125 100.037  1.00 30.00           C  
ATOM   3190  O   ALA A 480     140.526  89.391 100.545  1.00 30.00           O  
ATOM   3191  CB  ALA A 480     141.563  92.109  98.475  1.00 30.00           C  
ATOM   3192  N   ARG A 481     142.536  90.475 100.642  1.00 30.00           N  
ATOM   3193  CA  ARG A 481     142.839  90.035 102.030  1.00 30.00           C  
ATOM   3194  C   ARG A 481     143.897  90.965 102.628  1.00 30.00           C  
ATOM   3195  O   ARG A 481     144.566  91.657 101.836  1.00 30.00           O  
ATOM   3196  CB  ARG A 481     143.349  88.590 102.014  1.00 30.00           C  
ATOM   3197  CG  ARG A 481     143.291  87.886 103.361  1.00 30.00           C  
ATOM   3198  CD  ARG A 481     144.032  86.564 103.346  1.00 30.00           C  
ATOM   3199  NE  ARG A 481     144.057  85.934 104.658  1.00 30.00           N  
ATOM   3200  CZ  ARG A 481     144.650  84.777 104.925  1.00 30.00           C  
ATOM   3201  NH1 ARG A 481     145.273  84.116 103.965  1.00 30.00           N1+
ATOM   3202  NH2 ARG A 481     144.619  84.285 106.150  1.00 30.00           N  
ATOM   3203  N   ASP A 482     144.026  90.999 103.960  1.00 30.00           N  
ATOM   3204  CA  ASP A 482     145.117  91.781 104.605  1.00 30.00           C  
ATOM   3205  C   ASP A 482     145.034  93.258 104.216  1.00 30.00           C  
ATOM   3206  O   ASP A 482     143.986  93.873 104.498  1.00 30.00           O  
ATOM   3207  CB  ASP A 482     146.495  91.185 104.300  1.00 30.00           C  
ATOM   3208  CG  ASP A 482     146.628  89.730 104.716  1.00 30.00           C  
ATOM   3209  OD1 ASP A 482     145.809  89.279 105.541  1.00 30.00           O  
ATOM   3210  OD2 ASP A 482     147.545  89.059 104.205  1.00 30.00           O1-
ATOM   3211  N   THR A 483     146.114  93.805 103.645  1.00197.28           N  
ATOM   3212  CA  THR A 483     146.178  95.249 103.279  1.00197.28           C  
ATOM   3213  C   THR A 483     145.965  96.100 104.534  1.00197.28           C  
ATOM   3214  O   THR A 483     145.292  97.138 104.430  1.00197.28           O  
ATOM   3215  CB  THR A 483     145.299  95.603 102.068  1.00197.28           C  
ATOM   3216  CG2 THR A 483     145.673  94.828 100.823  1.00197.28           C  
ATOM   3217  OG1 THR A 483     143.917  95.399 102.366  1.00197.28           O  
ATOM   3218  N   ARG A 484     146.515  95.664 105.671  1.00182.95           N  
ATOM   3219  CA  ARG A 484     146.428  96.473 106.913  1.00182.95           C  
ATOM   3220  C   ARG A 484     147.574  97.486 106.900  1.00182.95           C  
ATOM   3221  O   ARG A 484     148.679  97.109 106.467  1.00182.95           O  
ATOM   3222  CB  ARG A 484     146.514  95.577 108.151  1.00182.95           C  
ATOM   3223  CG  ARG A 484     145.255  94.766 108.415  1.00182.95           C  
ATOM   3224  CD  ARG A 484     145.181  94.325 109.863  1.00182.95           C  
ATOM   3225  NE  ARG A 484     143.889  93.743 110.194  1.00182.95           N  
ATOM   3226  CZ  ARG A 484     143.540  93.331 111.406  1.00182.95           C  
ATOM   3227  NH1 ARG A 484     144.392  93.439 112.412  1.00182.95           N1+
ATOM   3228  NH2 ARG A 484     142.341  92.816 111.611  1.00182.95           N  
ATOM   3229  N   LEU A 485     147.319  98.719 107.346  1.00170.92           N  
ATOM   3230  CA  LEU A 485     148.368  99.771 107.282  1.00170.92           C  
ATOM   3231  C   LEU A 485     148.694 100.220 108.710  1.00170.92           C  
ATOM   3232  O   LEU A 485     147.755 100.588 109.430  1.00170.92           O  
ATOM   3233  CB  LEU A 485     147.883 100.938 106.416  1.00170.92           C  
ATOM   3234  CG  LEU A 485     146.389 100.993 106.108  1.00170.92           C  
ATOM   3235  CD1 LEU A 485     145.895 102.431 106.128  1.00170.92           C  
ATOM   3236  CD2 LEU A 485     146.096 100.360 104.757  1.00170.92           C  
ATOM   3237  N   THR A 486     149.974 100.197 109.094  1.00166.87           N  
ATOM   3238  CA  THR A 486     150.384 100.530 110.488  1.00166.87           C  
ATOM   3239  C   THR A 486     150.661 102.029 110.643  1.00166.87           C  
ATOM   3240  O   THR A 486     150.314 102.790 109.732  1.00166.87           O  
ATOM   3241  CB  THR A 486     151.604  99.707 110.917  1.00166.87           C  
ATOM   3242  N   ASP A 487     151.252 102.426 111.773  1.00162.62           N  
ATOM   3243  CA  ASP A 487     151.568 103.859 112.015  1.00162.62           C  
ATOM   3244  C   ASP A 487     152.548 104.342 110.944  1.00162.62           C  
ATOM   3245  O   ASP A 487     153.431 103.557 110.553  1.00162.62           O  
ATOM   3246  CB  ASP A 487     152.118 104.085 113.425  1.00162.62           C  
ATOM   3247  N   GLY A 488     152.390 105.585 110.490  1.00162.30           N  
ATOM   3248  CA  GLY A 488     153.249 106.108 109.414  1.00162.30           C  
ATOM   3249  C   GLY A 488     152.726 105.728 108.045  1.00162.30           C  
ATOM   3250  O   GLY A 488     153.425 105.988 107.049  1.00162.30           O  
ATOM   3251  N   SER A 489     151.546 105.122 107.957  1.00165.65           N  
ATOM   3252  CA  SER A 489     151.015 104.847 106.597  1.00165.65           C  
ATOM   3253  C   SER A 489     150.280 106.081 106.069  1.00165.65           C  
ATOM   3254  O   SER A 489     149.952 106.965 106.880  1.00165.65           O  
ATOM   3255  CB  SER A 489     150.146 103.623 106.583  1.00165.65           C  
ATOM   3256  OG  SER A 489     150.889 102.479 106.978  1.00165.65           O  
ATOM   3257  N   TYR A 490     150.051 106.145 104.756  1.00171.29           N  
ATOM   3258  CA  TYR A 490     149.269 107.276 104.194  1.00171.29           C  
ATOM   3259  C   TYR A 490     148.146 106.720 103.312  1.00171.29           C  
ATOM   3260  O   TYR A 490     148.342 105.664 102.682  1.00171.29           O  
ATOM   3261  CB  TYR A 490     150.205 108.305 103.554  1.00171.29           C  
ATOM   3262  CG  TYR A 490     150.412 108.225 102.063  1.00171.29           C  
ATOM   3263  CD1 TYR A 490     150.713 107.029 101.432  1.00171.29           C  
ATOM   3264  CD2 TYR A 490     150.367 109.370 101.287  1.00171.29           C  
ATOM   3265  CE1 TYR A 490     150.909 106.964 100.064  1.00171.29           C  
ATOM   3266  CE2 TYR A 490     150.581 109.327  99.921  1.00171.29           C  
ATOM   3267  CZ  TYR A 490     150.849 108.119  99.305  1.00171.29           C  
ATOM   3268  OH  TYR A 490     151.056 108.069  97.957  1.00171.29           O  
ATOM   3269  N   PHE A 491     146.986 107.378 103.318  1.00175.59           N  
ATOM   3270  CA  PHE A 491     145.850 106.936 102.467  1.00175.59           C  
ATOM   3271  C   PHE A 491     145.095 108.170 101.976  1.00175.59           C  
ATOM   3272  O   PHE A 491     145.367 109.266 102.480  1.00175.59           O  
ATOM   3273  CB  PHE A 491     144.965 105.915 103.187  1.00 30.00           C  
ATOM   3274  CG  PHE A 491     144.332 106.372 104.476  1.00 30.00           C  
ATOM   3275  CD1 PHE A 491     142.991 106.713 104.522  1.00 30.00           C  
ATOM   3276  CD2 PHE A 491     145.066 106.431 105.649  1.00 30.00           C  
ATOM   3277  CE1 PHE A 491     142.403 107.117 105.709  1.00 30.00           C  
ATOM   3278  CE2 PHE A 491     144.479 106.844 106.833  1.00 30.00           C  
ATOM   3279  CZ  PHE A 491     143.147 107.181 106.863  1.00 30.00           C  
ATOM   3280  N   GLY A 492     144.183 107.992 101.024  1.00185.05           N  
ATOM   3281  CA  GLY A 492     143.481 109.149 100.432  1.00185.05           C  
ATOM   3282  C   GLY A 492     144.296 109.785  99.322  1.00185.05           C  
ATOM   3283  O   GLY A 492     143.799 110.743  98.703  1.00185.05           O  
ATOM   3284  N   GLU A 493     145.500 109.268  99.062  1.00194.96           N  
ATOM   3285  CA  GLU A 493     146.402 109.894  98.058  1.00194.96           C  
ATOM   3286  C   GLU A 493     145.847 109.826  96.631  1.00194.96           C  
ATOM   3287  O   GLU A 493     145.876 110.865  95.950  1.00194.96           O  
ATOM   3288  CB  GLU A 493     147.767 109.205  98.105  1.00 30.00           C  
ATOM   3289  N   ILE A 494     145.341 108.668  96.200  1.00200.20           N  
ATOM   3290  CA  ILE A 494     144.913 108.506  94.774  1.00200.20           C  
ATOM   3291  C   ILE A 494     143.707 109.382  94.435  1.00200.20           C  
ATOM   3292  O   ILE A 494     143.682 109.923  93.317  1.00200.20           O  
ATOM   3293  CB  ILE A 494     144.713 107.026  94.389  1.00 30.00           C  
ATOM   3294  CG1 ILE A 494     143.267 106.689  94.022  1.00 30.00           C  
ATOM   3295  CG2 ILE A 494     145.256 106.110  95.471  1.00 30.00           C  
ATOM   3296  CD1 ILE A 494     143.119 105.346  93.361  1.00 30.00           C  
ATOM   3297  N   CYS A 495     142.771 109.553  95.367  1.00203.60           N  
ATOM   3298  CA  CYS A 495     141.515 110.272  95.042  1.00203.60           C  
ATOM   3299  C   CYS A 495     141.802 111.695  94.580  1.00203.60           C  
ATOM   3300  O   CYS A 495     141.119 112.150  93.656  1.00203.60           O  
ATOM   3301  CB  CYS A 495     140.647 110.413  96.279  1.00 30.00           C  
ATOM   3302  SG  CYS A 495     138.938 110.878  95.900  1.00 30.00           S  
ATOM   3303  N   LEU A 496     142.745 112.382  95.219  1.00200.16           N  
ATOM   3304  CA  LEU A 496     142.950 113.806  94.855  1.00200.16           C  
ATOM   3305  C   LEU A 496     143.398 113.887  93.391  1.00200.16           C  
ATOM   3306  O   LEU A 496     142.861 114.739  92.661  1.00200.16           O  
ATOM   3307  CB  LEU A 496     143.988 114.429  95.794  1.00 30.00           C  
ATOM   3308  CG  LEU A 496     143.861 114.074  97.277  1.00 30.00           C  
ATOM   3309  CD1 LEU A 496     144.791 114.937  98.108  1.00 30.00           C  
ATOM   3310  CD2 LEU A 496     142.429 114.233  97.771  1.00 30.00           C  
ATOM   3311  N   LEU A 497     144.342 113.032  92.989  1.00203.61           N  
ATOM   3312  CA  LEU A 497     144.822 113.024  91.581  1.00203.61           C  
ATOM   3313  C   LEU A 497     143.713 112.543  90.637  1.00203.61           C  
ATOM   3314  O   LEU A 497     143.471 113.225  89.624  1.00203.61           O  
ATOM   3315  CB  LEU A 497     146.036 112.093  91.506  1.00 30.00           C  
ATOM   3316  CG  LEU A 497     147.139 112.367  92.529  1.00 30.00           C  
ATOM   3317  CD1 LEU A 497     147.900 111.095  92.865  1.00 30.00           C  
ATOM   3318  CD2 LEU A 497     148.093 113.444  92.033  1.00 30.00           C  
ATOM   3319  N   THR A 498     143.046 111.435  90.976  1.00209.08           N  
ATOM   3320  CA  THR A 498     141.991 110.851  90.097  1.00209.08           C  
ATOM   3321  C   THR A 498     140.756 111.754  90.027  1.00209.08           C  
ATOM   3322  O   THR A 498     140.164 111.820  88.932  1.00209.08           O  
ATOM   3323  CB  THR A 498     141.623 109.422  90.520  1.00 30.00           C  
ATOM   3324  CG2 THR A 498     142.723 108.420  90.242  1.00 30.00           C  
ATOM   3325  OG1 THR A 498     141.316 109.438  91.913  1.00 30.00           O  
ATOM   3326  N   ARG A 499     140.372 112.385  91.143  1.00210.83           N  
ATOM   3327  CA  ARG A 499     139.125 113.200  91.208  1.00210.83           C  
ATOM   3328  C   ARG A 499     137.917 112.284  90.995  1.00210.83           C  
ATOM   3329  O   ARG A 499     136.900 112.766  90.462  1.00210.83           O  
ATOM   3330  CB  ARG A 499     139.178 114.388  90.242  1.00 30.00           C  
ATOM   3331  CG  ARG A 499     140.310 115.360  90.537  1.00 30.00           C  
ATOM   3332  CD  ARG A 499     140.365 116.486  89.525  1.00 30.00           C  
ATOM   3333  NE  ARG A 499     141.255 117.559  89.947  1.00 30.00           N  
ATOM   3334  CZ  ARG A 499     141.421 118.698  89.286  1.00 30.00           C  
ATOM   3335  NH1 ARG A 499     140.755 118.916  88.165  1.00 30.00           N1+
ATOM   3336  NH2 ARG A 499     142.250 119.616  89.749  1.00 30.00           N  
ATOM   3337  N   GLY A 500     138.032 111.014  91.402  1.00211.98           N  
ATOM   3338  CA  GLY A 500     136.933 110.038  91.254  1.00211.98           C  
ATOM   3339  C   GLY A 500     136.311 109.684  92.594  1.00211.98           C  
ATOM   3340  O   GLY A 500     136.360 110.539  93.500  1.00211.98           O  
ATOM   3341  N   ARG A 501     135.765 108.465  92.726  1.00208.75           N  
ATOM   3342  CA  ARG A 501     135.098 108.026  93.986  1.00208.75           C  
ATOM   3343  C   ARG A 501     136.081 107.253  94.872  1.00208.75           C  
ATOM   3344  O   ARG A 501     137.292 107.526  94.769  1.00208.75           O  
ATOM   3345  CB  ARG A 501     133.862 107.179  93.674  1.00 30.00           C  
ATOM   3346  CG  ARG A 501     132.730 107.954  93.019  1.00 30.00           C  
ATOM   3347  CD  ARG A 501     131.439 107.160  92.981  1.00 30.00           C  
ATOM   3348  NE  ARG A 501     130.282 107.968  92.629  1.00 30.00           N  
ATOM   3349  CZ  ARG A 501     129.039 107.505  92.584  1.00 30.00           C  
ATOM   3350  NH1 ARG A 501     128.797 106.238  92.872  1.00 30.00           N1+
ATOM   3351  NH2 ARG A 501     128.044 108.309  92.255  1.00 30.00           N  
ATOM   3352  N   ARG A 502     135.583 106.333  95.708  1.00205.53           N  
ATOM   3353  CA  ARG A 502     136.488 105.637  96.662  1.00205.53           C  
ATOM   3354  C   ARG A 502     136.760 104.176  96.289  1.00205.53           C  
ATOM   3355  O   ARG A 502     135.793 103.391  96.218  1.00205.53           O  
ATOM   3356  CB  ARG A 502     135.970 105.740  98.099  1.00205.53           C  
ATOM   3357  N   THR A 503     138.034 103.828  96.084  1.00200.78           N  
ATOM   3358  CA  THR A 503     138.422 102.422  95.780  1.00200.78           C  
ATOM   3359  C   THR A 503     138.187 101.493  96.977  1.00200.78           C  
ATOM   3360  O   THR A 503     137.713 100.366  96.735  1.00200.78           O  
ATOM   3361  CB  THR A 503     139.896 102.331  95.365  1.00 30.00           C  
ATOM   3362  CG2 THR A 503     140.287 103.370  94.338  1.00 30.00           C  
ATOM   3363  OG1 THR A 503     140.712 102.457  96.528  1.00 30.00           O  
ATOM   3364  N   ALA A 504     138.512 101.923  98.203  1.00198.97           N  
ATOM   3365  CA  ALA A 504     138.424 101.015  99.375  1.00198.97           C  
ATOM   3366  C   ALA A 504     138.123 101.806 100.656  1.00198.97           C  
ATOM   3367  O   ALA A 504     138.213 103.049 100.610  1.00198.97           O  
ATOM   3368  CB  ALA A 504     139.700 100.211  99.493  1.00 30.00           C  
ATOM   3369  N   SER A 505     137.745 101.118 101.741  1.00193.20           N  
ATOM   3370  CA  SER A 505     137.437 101.786 103.036  1.00193.20           C  
ATOM   3371  C   SER A 505     138.463 101.379 104.099  1.00193.20           C  
ATOM   3372  O   SER A 505     139.039 100.284 103.978  1.00193.20           O  
ATOM   3373  CB  SER A 505     136.050 101.453 103.505  1.00 30.00           C  
ATOM   3374  OG  SER A 505     136.004 100.132 104.019  1.00 30.00           O  
ATOM   3375  N   VAL A 506     138.680 102.235 105.102  1.00180.70           N  
ATOM   3376  CA  VAL A 506     139.630 101.902 106.205  1.00180.70           C  
ATOM   3377  C   VAL A 506     138.887 101.857 107.538  1.00180.70           C  
ATOM   3378  O   VAL A 506     138.116 102.785 107.796  1.00180.70           O  
ATOM   3379  CB  VAL A 506     140.772 102.923 106.298  1.00 30.00           C  
ATOM   3380  CG1 VAL A 506     142.121 102.231 106.379  1.00 30.00           C  
ATOM   3381  CG2 VAL A 506     140.732 103.915 105.149  1.00 30.00           C  
ATOM   3382  N   ARG A 507     139.183 100.859 108.376  1.00171.86           N  
ATOM   3383  CA  ARG A 507     138.538 100.733 109.711  1.00171.86           C  
ATOM   3384  C   ARG A 507     139.595 100.824 110.816  1.00171.86           C  
ATOM   3385  O   ARG A 507     140.727 100.369 110.581  1.00171.86           O  
ATOM   3386  CB  ARG A 507     137.819  99.388 109.815  1.00 30.00           C  
ATOM   3387  CG  ARG A 507     136.592  99.291 108.925  1.00 30.00           C  
ATOM   3388  CD  ARG A 507     135.900  97.950 109.056  1.00 30.00           C  
ATOM   3389  NE  ARG A 507     134.782  97.851 108.131  1.00 30.00           N  
ATOM   3390  CZ  ARG A 507     134.030  96.768 107.985  1.00 30.00           C  
ATOM   3391  NH1 ARG A 507     134.279  95.689 108.707  1.00 30.00           N1+
ATOM   3392  NH2 ARG A 507     133.034  96.767 107.120  1.00 30.00           N  
ATOM   3393  N   ALA A 508     139.228 101.350 111.989  1.00164.36           N  
ATOM   3394  CA  ALA A 508     140.210 101.551 113.081  1.00164.36           C  
ATOM   3395  C   ALA A 508     140.202 100.365 114.048  1.00164.36           C  
ATOM   3396  O   ALA A 508     139.161 100.126 114.683  1.00164.36           O  
ATOM   3397  CB  ALA A 508     139.899 102.836 113.802  1.00 30.00           C  
ATOM   3398  N   ASP A 509     141.315  99.635 114.140  1.00159.79           N  
ATOM   3399  CA  ASP A 509     141.421  98.528 115.128  1.00159.79           C  
ATOM   3400  C   ASP A 509     141.426  99.132 116.534  1.00159.79           C  
ATOM   3401  O   ASP A 509     140.740  98.579 117.420  1.00159.79           O  
ATOM   3402  CB  ASP A 509     142.663  97.674 114.862  1.00 30.00           C  
ATOM   3403  CG  ASP A 509     142.548  96.821 113.609  1.00 30.00           C  
ATOM   3404  OD1 ASP A 509     141.426  96.686 113.095  1.00 30.00           O  
ATOM   3405  OD2 ASP A 509     143.576  96.298 113.159  1.00 30.00           O1-
ATOM   3406  N   THR A 510     142.124 100.259 116.708  1.00152.40           N  
ATOM   3407  CA  THR A 510     142.241 100.926 118.034  1.00152.40           C  
ATOM   3408  C   THR A 510     142.020 102.424 117.822  1.00152.40           C  
ATOM   3409  O   THR A 510     142.006 102.840 116.648  1.00152.40           O  
ATOM   3410  CB  THR A 510     143.638 100.720 118.641  1.00 30.00           C  
ATOM   3411  CG2 THR A 510     143.929  99.278 119.005  1.00 30.00           C  
ATOM   3412  OG1 THR A 510     144.617 101.224 117.722  1.00 30.00           O  
ATOM   3413  N   TYR A 511     141.827 103.200 118.894  1.00142.78           N  
ATOM   3414  CA  TYR A 511     141.731 104.669 118.693  1.00142.78           C  
ATOM   3415  C   TYR A 511     143.008 105.083 117.961  1.00142.78           C  
ATOM   3416  O   TYR A 511     144.110 104.707 118.416  1.00142.78           O  
ATOM   3417  CB  TYR A 511     141.699 105.401 120.037  1.00 30.00           C  
ATOM   3418  CG  TYR A 511     140.694 104.896 121.042  1.00 30.00           C  
ATOM   3419  CD1 TYR A 511     140.968 103.797 121.840  1.00 30.00           C  
ATOM   3420  CD2 TYR A 511     139.485 105.544 121.227  1.00 30.00           C  
ATOM   3421  CE1 TYR A 511     140.056 103.335 122.774  1.00 30.00           C  
ATOM   3422  CE2 TYR A 511     138.560 105.097 122.158  1.00 30.00           C  
ATOM   3423  CZ  TYR A 511     138.848 103.990 122.934  1.00 30.00           C  
ATOM   3424  OH  TYR A 511     137.950 103.541 123.856  1.00 30.00           O  
ATOM   3425  N   CYS A 512     142.872 105.847 116.873  1.00143.80           N  
ATOM   3426  CA  CYS A 512     144.061 106.207 116.059  1.00143.80           C  
ATOM   3427  C   CYS A 512     144.195 107.723 115.938  1.00143.80           C  
ATOM   3428  O   CYS A 512     143.213 108.371 115.547  1.00143.80           O  
ATOM   3429  CB  CYS A 512     143.925 105.643 114.651  1.00 30.00           C  
ATOM   3430  SG  CYS A 512     144.122 103.844 114.573  1.00 30.00           S  
ATOM   3431  N   ARG A 513     145.378 108.256 116.234  1.00148.35           N  
ATOM   3432  CA  ARG A 513     145.587 109.705 116.000  1.00148.35           C  
ATOM   3433  C   ARG A 513     146.009 109.846 114.539  1.00148.35           C  
ATOM   3434  O   ARG A 513     147.012 109.218 114.163  1.00148.35           O  
ATOM   3435  CB  ARG A 513     146.602 110.277 116.996  1.00 30.00           C  
ATOM   3436  CG  ARG A 513     146.134 110.223 118.446  1.00 30.00           C  
ATOM   3437  CD  ARG A 513     147.137 110.766 119.451  1.00 30.00           C  
ATOM   3438  NE  ARG A 513     146.644 110.697 120.821  1.00 30.00           N  
ATOM   3439  CZ  ARG A 513     147.343 111.080 121.883  1.00 30.00           C  
ATOM   3440  NH1 ARG A 513     148.564 111.561 121.727  1.00 30.00           N1+
ATOM   3441  NH2 ARG A 513     146.824 110.984 123.091  1.00 30.00           N  
ATOM   3442  N   LEU A 514     145.261 110.616 113.748  1.00151.77           N  
ATOM   3443  CA  LEU A 514     145.536 110.726 112.293  1.00151.77           C  
ATOM   3444  C   LEU A 514     145.564 112.200 111.890  1.00151.77           C  
ATOM   3445  O   LEU A 514     145.083 113.027 112.679  1.00151.77           O  
ATOM   3446  CB  LEU A 514     144.433 110.003 111.512  1.00 30.00           C  
ATOM   3447  CG  LEU A 514     144.233 108.521 111.818  1.00 30.00           C  
ATOM   3448  CD1 LEU A 514     143.127 107.946 110.949  1.00 30.00           C  
ATOM   3449  CD2 LEU A 514     145.518 107.750 111.598  1.00 30.00           C  
ATOM   3450  N   TYR A 515     146.139 112.508 110.725  1.00156.72           N  
ATOM   3451  CA  TYR A 515     146.153 113.902 110.211  1.00156.72           C  
ATOM   3452  C   TYR A 515     145.489 113.917 108.836  1.00156.72           C  
ATOM   3453  O   TYR A 515     145.453 112.860 108.185  1.00156.72           O  
ATOM   3454  CB  TYR A 515     147.576 114.454 110.107  1.00156.72           C  
ATOM   3455  CG  TYR A 515     148.134 115.030 111.382  1.00156.72           C  
ATOM   3456  CD1 TYR A 515     148.276 116.396 111.551  1.00156.72           C  
ATOM   3457  CD2 TYR A 515     148.527 114.205 112.420  1.00156.72           C  
ATOM   3458  CE1 TYR A 515     148.794 116.927 112.720  1.00156.72           C  
ATOM   3459  CE2 TYR A 515     149.040 114.716 113.599  1.00156.72           C  
ATOM   3460  CZ  TYR A 515     149.176 116.082 113.746  1.00156.72           C  
ATOM   3461  OH  TYR A 515     149.688 116.591 114.904  1.00156.72           O  
ATOM   3462  N   SER A 516     144.965 115.071 108.421  1.00169.20           N  
ATOM   3463  CA  SER A 516     144.226 115.140 107.135  1.00169.20           C  
ATOM   3464  C   SER A 516     144.695 116.315 106.282  1.00169.20           C  
ATOM   3465  O   SER A 516     145.077 117.339 106.857  1.00169.20           O  
ATOM   3466  CB  SER A 516     142.756 115.236 107.387  1.00 30.00           C  
ATOM   3467  OG  SER A 516     142.444 116.431 108.099  1.00 30.00           O  
ATOM   3468  N   LEU A 517     144.637 116.158 104.960  1.00181.97           N  
ATOM   3469  CA  LEU A 517     145.006 117.268 104.046  1.00181.97           C  
ATOM   3470  C   LEU A 517     143.879 117.421 103.029  1.00181.97           C  
ATOM   3471  O   LEU A 517     143.554 116.417 102.376  1.00181.97           O  
ATOM   3472  CB  LEU A 517     146.325 116.931 103.349  1.00181.97           C  
ATOM   3473  CG  LEU A 517     146.818 117.970 102.344  1.00181.97           C  
ATOM   3474  CD1 LEU A 517     147.056 119.308 103.022  1.00181.97           C  
ATOM   3475  CD2 LEU A 517     148.083 117.490 101.653  1.00181.97           C  
ATOM   3476  N   SER A 518     143.331 118.627 102.883  1.00192.60           N  
ATOM   3477  CA  SER A 518     142.157 118.834 101.996  1.00192.60           C  
ATOM   3478  C   SER A 518     142.608 118.956 100.541  1.00192.60           C  
ATOM   3479  O   SER A 518     143.650 119.588 100.300  1.00192.60           O  
ATOM   3480  CB  SER A 518     141.347 120.023 102.420  1.00192.60           C  
ATOM   3481  OG  SER A 518     141.126 120.896 101.324  1.00192.60           O  
ATOM   3482  N   VAL A 519     141.848 118.365  99.617  1.00195.41           N  
ATOM   3483  CA  VAL A 519     142.179 118.428  98.197  1.00195.41           C  
ATOM   3484  C   VAL A 519     142.356 119.874  97.747  1.00195.41           C  
ATOM   3485  O   VAL A 519     143.172 120.164  96.864  1.00195.41           O  
ATOM   3486  CB  VAL A 519     141.120 117.673  97.363  1.00195.41           C  
ATOM   3487  CG1 VAL A 519     139.746 118.355  97.386  1.00195.41           C  
ATOM   3488  CG2 VAL A 519     141.606 117.452  95.940  1.00195.41           C  
ATOM   3489  N   ASP A 520     141.589 120.785  98.347  1.00194.47           N  
ATOM   3490  CA  ASP A 520     141.677 122.216  97.958  1.00194.47           C  
ATOM   3491  C   ASP A 520     143.071 122.726  98.322  1.00194.47           C  
ATOM   3492  O   ASP A 520     143.728 123.309  97.450  1.00194.47           O  
ATOM   3493  CB  ASP A 520     140.581 123.044  98.629  1.00194.47           C  
ATOM   3494  N   HIS A 521     143.498 122.500  99.564  1.00191.47           N  
ATOM   3495  CA  HIS A 521     144.830 122.968 100.028  1.00191.47           C  
ATOM   3496  C   HIS A 521     145.934 122.270  99.228  1.00191.47           C  
ATOM   3497  O   HIS A 521     146.943 122.928  98.910  1.00191.47           O  
ATOM   3498  CB  HIS A 521     145.008 122.708 101.525  1.00 30.00           C  
ATOM   3499  CG  HIS A 521     144.003 123.409 102.384  1.00 30.00           C  
ATOM   3500  CD2 HIS A 521     142.981 122.931 103.131  1.00 30.00           C  
ATOM   3501  ND1 HIS A 521     143.984 124.779 102.543  1.00 30.00           N  
ATOM   3502  CE1 HIS A 521     142.995 125.113 103.351  1.00 30.00           C  
ATOM   3503  NE2 HIS A 521     142.370 124.012 103.723  1.00 30.00           N  
ATOM   3504  N   PHE A 522     145.764 120.976  98.948  1.00196.19           N  
ATOM   3505  CA  PHE A 522     146.774 120.221  98.165  1.00196.19           C  
ATOM   3506  C   PHE A 522     146.862 120.830  96.767  1.00196.19           C  
ATOM   3507  O   PHE A 522     147.982 121.020  96.246  1.00196.19           O  
ATOM   3508  CB  PHE A 522     146.371 118.749  98.072  1.00196.19           C  
ATOM   3509  CG  PHE A 522     147.297 117.880  97.260  1.00196.19           C  
ATOM   3510  CD1 PHE A 522     148.565 117.571  97.723  1.00196.19           C  
ATOM   3511  CD2 PHE A 522     146.895 117.359  96.042  1.00196.19           C  
ATOM   3512  CE1 PHE A 522     149.414 116.767  96.980  1.00196.19           C  
ATOM   3513  CE2 PHE A 522     147.743 116.550  95.302  1.00196.19           C  
ATOM   3514  CZ  PHE A 522     149.002 116.258  95.771  1.00196.19           C  
ATOM   3515  N   ASN A 523     145.703 121.150  96.189  1.00197.31           N  
ATOM   3516  CA  ASN A 523     145.682 121.756  94.834  1.00197.31           C  
ATOM   3517  C   ASN A 523     146.380 123.113  94.896  1.00197.31           C  
ATOM   3518  O   ASN A 523     147.054 123.446  93.932  1.00197.31           O  
ATOM   3519  CB  ASN A 523     144.273 121.830  94.246  1.00197.31           C  
ATOM   3520  CG  ASN A 523     143.771 120.481  93.779  1.00197.31           C  
ATOM   3521  ND2 ASN A 523     142.496 120.403  93.435  1.00197.31           N  
ATOM   3522  OD1 ASN A 523     144.530 119.516  93.733  1.00197.31           O  
ATOM   3523  N   ALA A 524     146.361 123.777  96.053  1.00197.83           N  
ATOM   3524  CA  ALA A 524     147.096 125.064  96.198  1.00197.83           C  
ATOM   3525  C   ALA A 524     148.608 124.814  96.242  1.00197.83           C  
ATOM   3526  O   ALA A 524     149.344 125.594  95.617  1.00197.83           O  
ATOM   3527  CB  ALA A 524     146.637 125.805  97.445  1.00 30.00           C  
ATOM   3528  N   VAL A 525     149.058 123.794  96.978  1.00199.50           N  
ATOM   3529  CA  VAL A 525     150.523 123.541  97.127  1.00199.50           C  
ATOM   3530  C   VAL A 525     151.115 123.186  95.760  1.00199.50           C  
ATOM   3531  O   VAL A 525     152.234 123.643  95.455  1.00199.50           O  
ATOM   3532  CB  VAL A 525     150.818 122.442  98.163  1.00199.50           C  
ATOM   3533  CG1 VAL A 525     152.313 122.206  98.312  1.00199.50           C  
ATOM   3534  CG2 VAL A 525     150.194 122.760  99.512  1.00199.50           C  
ATOM   3535  N   LEU A 526     150.387 122.398  94.969  1.00202.01           N  
ATOM   3536  CA  LEU A 526     150.871 122.036  93.613  1.00202.01           C  
ATOM   3537  C   LEU A 526     151.006 123.319  92.791  1.00202.01           C  
ATOM   3538  O   LEU A 526     151.964 123.422  92.020  1.00202.01           O  
ATOM   3539  CB  LEU A 526     149.876 121.072  92.965  1.00202.01           C  
ATOM   3540  CG  LEU A 526     149.869 119.656  93.537  1.00202.01           C  
ATOM   3541  CD1 LEU A 526     149.014 118.741  92.676  1.00202.01           C  
ATOM   3542  CD2 LEU A 526     151.286 119.113  93.640  1.00202.01           C  
ATOM   3543  N   GLU A 527     150.066 124.252  92.943  1.00202.50           N  
ATOM   3544  CA  GLU A 527     150.167 125.556  92.236  1.00202.50           C  
ATOM   3545  C   GLU A 527     151.411 126.300  92.729  1.00202.50           C  
ATOM   3546  O   GLU A 527     152.078 126.939  91.894  1.00202.50           O  
ATOM   3547  CB  GLU A 527     148.903 126.388  92.450  1.00202.50           C  
ATOM   3548  N   GLU A 528     151.787 126.113  93.998  1.00205.78           N  
ATOM   3549  CA  GLU A 528     152.984 126.797  94.566  1.00205.78           C  
ATOM   3550  C   GLU A 528     154.273 126.168  94.021  1.00205.78           C  
ATOM   3551  O   GLU A 528     155.118 126.926  93.512  1.00205.78           O  
ATOM   3552  CB  GLU A 528     152.961 126.761  96.095  1.00205.78           C  
ATOM   3553  N   PHE A 529     154.299 124.782  93.878  1.00208.94           N  
ATOM   3554  CA  PHE A 529     155.475 123.932  93.422  1.00208.94           C  
ATOM   3555  C   PHE A 529     155.212 122.708  92.459  1.00208.94           C  
ATOM   3556  O   PHE A 529     155.124 121.405  92.834  1.00208.94           O  
ATOM   3557  CB  PHE A 529     156.202 123.335  94.631  1.00 30.00           C  
ATOM   3558  CG  PHE A 529     156.396 124.250  95.812  1.00 30.00           C  
ATOM   3559  CD1 PHE A 529     157.379 125.226  95.802  1.00 30.00           C  
ATOM   3560  CD2 PHE A 529     155.614 124.116  96.948  1.00 30.00           C  
ATOM   3561  CE1 PHE A 529     157.561 126.059  96.894  1.00 30.00           C  
ATOM   3562  CE2 PHE A 529     155.798 124.948  98.040  1.00 30.00           C  
ATOM   3563  CZ  PHE A 529     156.771 125.919  98.011  1.00 30.00           C  
ATOM   3564  N   PRO A 530     155.267 122.935  91.125  1.00211.37           N  
ATOM   3565  CA  PRO A 530     155.009 121.865  90.106  1.00211.37           C  
ATOM   3566  C   PRO A 530     155.905 120.615  89.942  1.00211.37           C  
ATOM   3567  O   PRO A 530     155.452 119.605  89.358  1.00211.37           O  
ATOM   3568  CB  PRO A 530     155.053 122.647  88.783  1.00211.37           C  
ATOM   3569  CG  PRO A 530     154.834 124.090  89.181  1.00211.37           C  
ATOM   3570  CD  PRO A 530     155.556 124.224  90.502  1.00211.37           C  
ATOM   3571  N   MET A 531     157.104 120.526  90.521  1.00 30.00           N  
ATOM   3572  CA  MET A 531     157.876 119.252  90.317  1.00 30.00           C  
ATOM   3573  C   MET A 531     157.254 118.098  91.128  1.00 30.00           C  
ATOM   3574  O   MET A 531     157.198 116.870  90.681  1.00 30.00           O  
ATOM   3575  CB  MET A 531     159.337 119.433  90.736  1.00 30.00           C  
ATOM   3576  CG  MET A 531     160.034 120.557  89.997  1.00 30.00           C  
ATOM   3577  SD  MET A 531     159.877 120.401  88.199  1.00 30.00           S  
ATOM   3578  CE  MET A 531     160.781 118.880  87.914  1.00 30.00           C  
ATOM   3579  N   MET A 532     156.804 118.443  92.324  1.00211.85           N  
ATOM   3580  CA  MET A 532     156.257 117.370  93.177  1.00211.85           C  
ATOM   3581  C   MET A 532     154.874 116.948  92.677  1.00211.85           C  
ATOM   3582  O   MET A 532     154.386 115.958  93.186  1.00211.85           O  
ATOM   3583  CB  MET A 532     156.250 117.768  94.649  1.00 30.00           C  
ATOM   3584  CG  MET A 532     157.651 117.975  95.200  1.00 30.00           C  
ATOM   3585  SD  MET A 532     158.593 116.437  95.324  1.00 30.00           S  
ATOM   3586  CE  MET A 532     157.590 115.528  96.498  1.00 30.00           C  
ATOM   3587  N   ARG A 533     154.239 117.707  91.777  1.00211.90           N  
ATOM   3588  CA  ARG A 533     152.959 117.218  91.191  1.00211.90           C  
ATOM   3589  C   ARG A 533     153.287 115.944  90.414  1.00211.90           C  
ATOM   3590  O   ARG A 533     152.601 114.919  90.619  1.00211.90           O  
ATOM   3591  CB  ARG A 533     152.381 118.274  90.244  1.00 30.00           C  
ATOM   3592  CG  ARG A 533     151.390 117.744  89.216  1.00 30.00           C  
ATOM   3593  CD  ARG A 533     150.143 117.130  89.824  1.00 30.00           C  
ATOM   3594  NE  ARG A 533     149.106 116.852  88.843  1.00 30.00           N  
ATOM   3595  CZ  ARG A 533     148.113 117.680  88.542  1.00 30.00           C  
ATOM   3596  NH1 ARG A 533     148.016 118.849  89.152  1.00 30.00           N1+
ATOM   3597  NH2 ARG A 533     147.218 117.336  87.634  1.00 30.00           N  
ATOM   3598  N   ARG A 534     154.352 115.994  89.614  1.00375.44           N  
ATOM   3599  CA  ARG A 534     154.812 114.792  88.879  1.00380.05           C  
ATOM   3600  C   ARG A 534     155.237 113.756  89.919  1.00375.95           C  
ATOM   3601  O   ARG A 534     154.921 112.549  89.722  1.00373.27           O  
ATOM   3602  CB  ARG A 534     155.994 115.166  87.981  1.00 30.00           C  
ATOM   3603  CG  ARG A 534     156.455 114.058  87.047  1.00 30.00           C  
ATOM   3604  CD  ARG A 534     157.714 114.495  86.324  1.00 30.00           C  
ATOM   3605  NE  ARG A 534     157.592 115.869  85.860  1.00 30.00           N  
ATOM   3606  CZ  ARG A 534     158.563 116.555  85.271  1.00 30.00           C  
ATOM   3607  NH1 ARG A 534     159.743 115.993  85.071  1.00 30.00           N1+
ATOM   3608  NH2 ARG A 534     158.353 117.802  84.887  1.00 30.00           N  
ATOM   3609  N   ALA A 535     155.932 114.098  91.002  1.00366.98           N  
ATOM   3610  CA  ALA A 535     156.358 113.006  91.921  1.00361.23           C  
ATOM   3611  C   ALA A 535     155.139 112.204  92.410  1.00362.72           C  
ATOM   3612  O   ALA A 535     155.121 110.914  92.308  1.00364.14           O  
ATOM   3613  CB  ALA A 535     157.131 113.583  93.078  1.00 30.00           C  
ATOM   3614  N   PHE A 536     154.119 112.930  92.871  1.00354.85           N  
ATOM   3615  CA  PHE A 536     152.924 112.255  93.433  1.00345.33           C  
ATOM   3616  C   PHE A 536     152.293 111.377  92.356  1.00343.39           C  
ATOM   3617  O   PHE A 536     151.843 110.291  92.701  1.00341.51           O  
ATOM   3618  CB  PHE A 536     151.921 113.280  93.964  1.00 30.00           C  
ATOM   3619  CG  PHE A 536     152.054 113.583  95.434  1.00 30.00           C  
ATOM   3620  CD1 PHE A 536     151.462 112.764  96.381  1.00 30.00           C  
ATOM   3621  CD2 PHE A 536     152.770 114.685  95.872  1.00 30.00           C  
ATOM   3622  CE1 PHE A 536     151.584 113.040  97.734  1.00 30.00           C  
ATOM   3623  CE2 PHE A 536     152.891 114.961  97.225  1.00 30.00           C  
ATOM   3624  CZ  PHE A 536     152.297 114.138  98.153  1.00 30.00           C  
ATOM   3625  N   GLU A 537     152.261 111.837  91.105  1.00343.89           N  
ATOM   3626  CA  GLU A 537     151.565 111.048  90.055  1.00348.00           C  
ATOM   3627  C   GLU A 537     152.242 109.682  89.890  1.00353.03           C  
ATOM   3628  O   GLU A 537     151.520 108.679  89.845  1.00357.49           O  
ATOM   3629  CB  GLU A 537     151.580 111.810  88.730  1.00 30.00           C  
ATOM   3630  CG  GLU A 537     150.657 113.012  88.713  1.00 30.00           C  
ATOM   3631  CD  GLU A 537     150.869 113.938  87.528  1.00 30.00           C  
ATOM   3632  OE1 GLU A 537     151.985 113.938  86.974  1.00 30.00           O  
ATOM   3633  OE2 GLU A 537     149.914 114.647  87.155  1.00 30.00           O1-
ATOM   3634  N   THR A 538     153.577 109.648  89.833  1.00355.76           N  
ATOM   3635  CA  THR A 538     154.313 108.363  89.683  1.00359.66           C  
ATOM   3636  C   THR A 538     154.079 107.502  90.929  1.00361.64           C  
ATOM   3637  O   THR A 538     153.862 106.236  90.789  1.00357.96           O  
ATOM   3638  CB  THR A 538     155.806 108.609  89.431  1.00 30.00           C  
ATOM   3639  CG2 THR A 538     156.059 109.538  88.264  1.00 30.00           C  
ATOM   3640  OG1 THR A 538     156.385 109.153  90.617  1.00 30.00           O  
ATOM   3641  N   VAL A 539     153.970 108.085  92.125  1.00362.28           N  
ATOM   3642  CA  VAL A 539     153.676 107.195  93.294  1.00364.02           C  
ATOM   3643  C   VAL A 539     152.238 106.660  93.198  1.00357.48           C  
ATOM   3644  O   VAL A 539     151.983 105.513  93.658  1.00351.05           O  
ATOM   3645  CB  VAL A 539     153.973 107.869  94.648  1.00 30.00           C  
ATOM   3646  CG1 VAL A 539     152.777 108.624  95.205  1.00 30.00           C  
ATOM   3647  CG2 VAL A 539     154.482 106.864  95.670  1.00 30.00           C  
ATOM   3648  N   ALA A 540     151.333 107.447  92.613  1.00351.83           N  
ATOM   3649  CA  ALA A 540     149.924 107.014  92.471  1.00349.15           C  
ATOM   3650  C   ALA A 540     149.855 105.786  91.565  1.00348.90           C  
ATOM   3651  O   ALA A 540     149.043 104.895  91.845  1.00349.57           O  
ATOM   3652  CB  ALA A 540     149.093 108.129  91.902  1.00 30.00           C  
ATOM   3653  N   MET A 541     150.653 105.776  90.496  1.00353.89           N  
ATOM   3654  CA  MET A 541     150.652 104.627  89.558  1.00360.42           C  
ATOM   3655  C   MET A 541     151.117 103.386  90.319  1.00367.90           C  
ATOM   3656  O   MET A 541     150.529 102.318  90.109  1.00369.86           O  
ATOM   3657  CB  MET A 541     151.591 104.881  88.376  1.00 30.00           C  
ATOM   3658  CG  MET A 541     151.314 106.188  87.661  1.00 30.00           C  
ATOM   3659  SD  MET A 541     149.568 106.383  87.224  1.00 30.00           S  
ATOM   3660  CE  MET A 541     149.379 105.072  86.018  1.00 30.00           C  
ATOM   3661  N   ASP A 542     152.129 103.538  91.175  1.00371.71           N  
ATOM   3662  CA  ASP A 542     152.639 102.398  91.982  1.00372.04           C  
ATOM   3663  C   ASP A 542     151.527 101.905  92.911  1.00364.69           C  
ATOM   3664  O   ASP A 542     151.358 100.676  93.032  1.00356.93           O  
ATOM   3665  CB  ASP A 542     153.872 102.808  92.789  1.00 30.00           C  
ATOM   3666  CG  ASP A 542     154.969 103.425  91.939  1.00 30.00           C  
ATOM   3667  OD1 ASP A 542     154.963 103.190  90.714  1.00 30.00           O  
ATOM   3668  OD2 ASP A 542     155.813 104.146  92.507  1.00 30.00           O1-
ATOM   3669  N   ARG A 543     150.784 102.830  93.523  1.00 30.00           N  
ATOM   3670  CA  ARG A 543     149.664 102.450  94.425  1.00 30.00           C  
ATOM   3671  C   ARG A 543     148.623 101.669  93.617  1.00 30.00           C  
ATOM   3672  O   ARG A 543     148.114 100.656  94.132  1.00 30.00           O  
ATOM   3673  CB  ARG A 543     149.050 103.709  95.043  1.00 30.00           C  
ATOM   3674  CG  ARG A 543     147.960 103.440  96.070  1.00 30.00           C  
ATOM   3675  CD  ARG A 543     148.475 102.645  97.253  1.00 30.00           C  
ATOM   3676  NE  ARG A 543     147.859 103.078  98.497  1.00 30.00           N  
ATOM   3677  CZ  ARG A 543     148.118 102.548  99.685  1.00 30.00           C  
ATOM   3678  NH1 ARG A 543     147.451 101.483 100.094  1.00 30.00           N1+
ATOM   3679  NH2 ARG A 543     149.047 103.081 100.458  1.00 30.00           N  
ATOM   3680  N   LEU A 544     148.327 102.126  92.398  1.00 30.00           N  
ATOM   3681  CA  LEU A 544     147.330 101.442  91.533  1.00 30.00           C  
ATOM   3682  C   LEU A 544     147.827 100.034  91.196  1.00 30.00           C  
ATOM   3683  O   LEU A 544     147.009  99.102  91.207  1.00 30.00           O  
ATOM   3684  CB  LEU A 544     147.128 102.270  90.261  1.00 30.00           C  
ATOM   3685  CG  LEU A 544     146.282 103.530  90.432  1.00 30.00           C  
ATOM   3686  CD1 LEU A 544     146.365 104.409  89.194  1.00 30.00           C  
ATOM   3687  CD2 LEU A 544     144.838 103.169  90.737  1.00 30.00           C  
ATOM   3688  N   LEU A 545     149.123  99.894  90.909  1.00 30.00           N  
ATOM   3689  CA  LEU A 545     149.700  98.563  90.590  1.00 30.00           C  
ATOM   3690  C   LEU A 545     149.546  97.662  91.816  1.00 30.00           C  
ATOM   3691  O   LEU A 545     149.198  96.480  91.640  1.00 30.00           O  
ATOM   3692  CB  LEU A 545     151.175  98.733  90.219  1.00 30.00           C  
ATOM   3693  CG  LEU A 545     151.439  99.452  88.897  1.00 30.00           C  
ATOM   3694  CD1 LEU A 545     152.925  99.717  88.709  1.00 30.00           C  
ATOM   3695  CD2 LEU A 545     150.883  98.657  87.726  1.00 30.00           C  
ATOM   3696  N   ARG A 546     149.786  98.214  93.008  1.00 30.00           N  
ATOM   3697  CA  ARG A 546     149.641  97.425  94.259  1.00 30.00           C  
ATOM   3698  C   ARG A 546     148.184  96.983  94.426  1.00 30.00           C  
ATOM   3699  O   ARG A 546     147.974  95.820  94.823  1.00 30.00           O  
ATOM   3700  CB  ARG A 546     150.123  98.229  95.471  1.00 30.00           C  
ATOM   3701  CG  ARG A 546     151.622  98.490  95.498  1.00 30.00           C  
ATOM   3702  CD  ARG A 546     152.462  97.227  95.441  1.00 30.00           C  
ATOM   3703  NE  ARG A 546     152.838  96.852  94.084  1.00 30.00           N  
ATOM   3704  CZ  ARG A 546     153.500  95.747  93.765  1.00 30.00           C  
ATOM   3705  NH1 ARG A 546     153.864  94.897  94.710  1.00 30.00           N1+
ATOM   3706  NH2 ARG A 546     153.794  95.494  92.502  1.00 30.00           N  
TER   
HETATM 3707  P   CMP A 601     140.016 106.973  98.039  1.00 20.00           P  
HETATM 3708  O1P CMP A 601     139.440 108.332  98.015  1.00 20.00           O1-
HETATM 3709  O2P CMP A 601     139.139 105.815  97.780  1.00 20.00           O  
HETATM 3710  C5' CMP A 601     142.534 107.308  97.569  1.00 20.00           C  
HETATM 3711  O5' CMP A 601     141.236 106.925  97.035  1.00 20.00           O  
HETATM 3712  C4' CMP A 601     143.009 106.289  98.570  1.00 20.00           C  
HETATM 3713  O4' CMP A 601     143.384 105.087  97.889  1.00 20.00           O  
HETATM 3714  C3' CMP A 601     141.896 105.888  99.559  1.00 20.00           C  
HETATM 3715  O3' CMP A 601     140.750 106.760  99.448  1.00 20.00           O  
HETATM 3716  C2' CMP A 601     141.642 104.426  99.227  1.00 20.00           C  
HETATM 3717  O2' CMP A 601     141.220 103.664 100.347  1.00 20.00           O  
HETATM 3718  C1' CMP A 601     142.994 103.987  98.681  1.00 20.00           C  
HETATM 3719  N1  CMP A 601     145.673  99.847 100.154  1.00 20.00           N  
HETATM 3720  C2  CMP A 601     145.011 100.782 100.847  1.00 20.00           C  
HETATM 3721  N3  CMP A 601     144.329 101.833 100.404  1.00 20.00           N  
HETATM 3722  C4  CMP A 601     144.360 101.893  99.063  1.00 20.00           C  
HETATM 3723  C5  CMP A 601     144.996 101.008  98.215  1.00 20.00           C  
HETATM 3724  C6  CMP A 601     145.684  99.931  98.803  1.00 20.00           C  
HETATM 3725  N6  CMP A 601     146.343  99.007  98.109  1.00 20.00           N  
HETATM 3726  N7  CMP A 601     144.813 101.388  96.893  1.00 20.00           N  
HETATM 3727  C8  CMP A 601     144.092 102.478  96.966  1.00 20.00           C  
HETATM 3728  N9  CMP A 601     143.770 102.831  98.252  1.00 20.00           N  
ATOM   3729  N   GLY B  50     106.648 177.844 137.680  1.00145.57           N  
ATOM   3730  CA  GLY B  50     105.894 176.605 137.687  1.00145.57           C  
ATOM   3731  C   GLY B  50     106.526 175.518 136.845  1.00145.57           C  
ATOM   3732  O   GLY B  50     105.948 174.451 136.648  1.00145.57           O  
ATOM   3733  N   THR B  51     107.733 175.787 136.345  1.00143.22           N  
ATOM   3734  CA  THR B  51     108.420 174.808 135.512  1.00143.22           C  
ATOM   3735  C   THR B  51     109.182 173.799 136.360  1.00143.22           C  
ATOM   3736  O   THR B  51     109.763 172.845 135.832  1.00143.22           O  
ATOM   3737  CB  THR B  51     109.367 175.514 134.547  1.00143.22           C  
ATOM   3738  CG2 THR B  51     108.602 176.517 133.710  1.00143.22           C  
ATOM   3739  OG1 THR B  51     110.379 176.200 135.291  1.00143.22           O  
ATOM   3740  N   LEU B  52     109.200 174.000 137.677  1.00140.04           N  
ATOM   3741  CA  LEU B  52     109.907 173.110 138.587  1.00140.04           C  
ATOM   3742  C   LEU B  52     109.276 171.732 138.693  1.00140.04           C  
ATOM   3743  O   LEU B  52     109.949 170.798 139.136  1.00140.04           O  
ATOM   3744  CB  LEU B  52     109.981 173.734 139.980  1.00140.04           C  
ATOM   3745  CG  LEU B  52     110.854 174.978 140.097  1.00140.04           C  
ATOM   3746  CD1 LEU B  52     110.716 175.578 141.476  1.00140.04           C  
ATOM   3747  CD2 LEU B  52     112.300 174.631 139.806  1.00140.04           C  
ATOM   3748  N   LEU B  53     108.012 171.580 138.308  1.00142.17           N  
ATOM   3749  CA  LEU B  53     107.385 170.271 138.355  1.00142.17           C  
ATOM   3750  C   LEU B  53     107.745 169.427 137.144  1.00142.17           C  
ATOM   3751  O   LEU B  53     107.557 168.208 137.174  1.00142.17           O  
ATOM   3752  CB  LEU B  53     105.872 170.424 138.446  1.00142.17           C  
ATOM   3753  CG  LEU B  53     105.405 171.261 139.632  1.00142.17           C  
ATOM   3754  CD1 LEU B  53     103.891 171.371 139.640  1.00142.17           C  
ATOM   3755  CD2 LEU B  53     105.925 170.703 140.934  1.00142.17           C  
ATOM   3756  N   GLN B  54     108.249 170.043 136.096  1.00144.52           N  
ATOM   3757  CA  GLN B  54     108.587 169.419 134.831  1.00144.52           C  
ATOM   3758  C   GLN B  54     110.060 169.048 134.804  1.00144.52           C  
ATOM   3759  O   GLN B  54     110.887 169.713 135.431  1.00144.52           O  
ATOM   3760  CB  GLN B  54     108.268 170.378 133.692  1.00144.52           C  
ATOM   3761  CG  GLN B  54     106.799 170.704 133.579  1.00144.52           C  
ATOM   3762  CD  GLN B  54     106.524 171.736 132.515  1.00144.52           C  
ATOM   3763  NE2 GLN B  54     105.251 172.034 132.295  1.00144.52           N  
ATOM   3764  OE1 GLN B  54     107.445 172.265 131.899  1.00144.52           O  
ATOM   3765  N   PRO B  55     110.430 167.978 134.100  1.00139.19           N  
ATOM   3766  CA  PRO B  55     111.848 167.612 134.023  1.00139.19           C  
ATOM   3767  C   PRO B  55     112.615 168.575 133.130  1.00139.19           C  
ATOM   3768  O   PRO B  55     112.144 168.963 132.062  1.00139.19           O  
ATOM   3769  CB  PRO B  55     111.817 166.199 133.435  1.00139.19           C  
ATOM   3770  CG  PRO B  55     110.550 166.139 132.692  1.00139.19           C  
ATOM   3771  CD  PRO B  55     109.573 166.975 133.449  1.00139.19           C  
ATOM   3772  N   THR B  56     113.800 168.963 133.583  1.00144.00           N  
ATOM   3773  CA  THR B  56     114.623 169.921 132.864  1.00144.00           C  
ATOM   3774  C   THR B  56     115.557 169.183 131.910  1.00144.00           C  
ATOM   3775  O   THR B  56     115.426 167.979 131.685  1.00144.00           O  
ATOM   3776  CB  THR B  56     115.404 170.787 133.843  1.00144.00           C  
ATOM   3777  CG2 THR B  56     114.453 171.525 134.764  1.00144.00           C  
ATOM   3778  OG1 THR B  56     116.266 169.953 134.624  1.00144.00           O  
ATOM   3779  N   VAL B  57     116.517 169.901 131.340  1.00141.89           N  
ATOM   3780  CA  VAL B  57     117.453 169.324 130.384  1.00141.89           C  
ATOM   3781  C   VAL B  57     118.788 169.124 131.092  1.00141.89           C  
ATOM   3782  O   VAL B  57     119.501 170.087 131.379  1.00141.89           O  
ATOM   3783  CB  VAL B  57     117.605 170.213 129.148  1.00141.89           C  
ATOM   3784  CG1 VAL B  57     118.625 169.621 128.200  1.00141.89           C  
ATOM   3785  CG2 VAL B  57     116.267 170.383 128.463  1.00141.89           C  
ATOM   3786  N   ASN B  58     119.127 167.870 131.371  1.00144.11           N  
ATOM   3787  CA  ASN B  58     120.355 167.541 132.075  1.00144.11           C  
ATOM   3788  C   ASN B  58     121.050 166.407 131.349  1.00144.11           C  
ATOM   3789  O   ASN B  58     120.622 165.975 130.278  1.00144.11           O  
ATOM   3790  CB  ASN B  58     120.085 167.127 133.520  1.00144.11           C  
ATOM   3791  CG  ASN B  58     119.455 168.230 134.325  1.00144.11           C  
ATOM   3792  ND2 ASN B  58     120.199 169.308 134.533  1.00144.11           N  
ATOM   3793  OD1 ASN B  58     118.308 168.121 134.756  1.00144.11           O  
ATOM   3794  N   LYS B  59     122.132 165.918 131.953  1.00143.05           N  
ATOM   3795  CA  LYS B  59     122.801 164.747 131.404  1.00143.05           C  
ATOM   3796  C   LYS B  59     121.955 163.497 131.585  1.00143.05           C  
ATOM   3797  O   LYS B  59     121.848 162.680 130.665  1.00143.05           O  
ATOM   3798  CB  LYS B  59     124.169 164.563 132.050  1.00143.05           C  
ATOM   3799  CG  LYS B  59     125.147 165.671 131.747  1.00143.05           C  
ATOM   3800  CD  LYS B  59     126.524 165.347 132.300  1.00143.05           C  
ATOM   3801  CE  LYS B  59     126.544 165.409 133.817  1.00143.05           C  
ATOM   3802  NZ  LYS B  59     126.306 166.790 134.324  1.00143.05           N1+
ATOM   3803  N   PHE B  60     121.347 163.332 132.765  1.00141.12           N  
ATOM   3804  CA  PHE B  60     120.457 162.198 132.988  1.00141.12           C  
ATOM   3805  C   PHE B  60     119.213 162.298 132.126  1.00141.12           C  
ATOM   3806  O   PHE B  60     118.733 161.281 131.618  1.00141.12           O  
ATOM   3807  CB  PHE B  60     120.060 162.106 134.458  1.00141.12           C  
ATOM   3808  N   SER B  61     118.709 163.513 131.918  1.00143.14           N  
ATOM   3809  CA  SER B  61     117.541 163.709 131.075  1.00143.14           C  
ATOM   3810  C   SER B  61     117.820 163.368 129.620  1.00143.14           C  
ATOM   3811  O   SER B  61     116.998 162.706 128.979  1.00143.14           O  
ATOM   3812  CB  SER B  61     117.061 165.150 131.187  1.00143.14           C  
ATOM   3813  OG  SER B  61     115.957 165.382 130.339  1.00143.14           O  
ATOM   3814  N   LEU B  62     118.974 163.777 129.094  1.00143.37           N  
ATOM   3815  CA  LEU B  62     119.295 163.472 127.706  1.00143.37           C  
ATOM   3816  C   LEU B  62     119.688 162.012 127.535  1.00143.37           C  
ATOM   3817  O   LEU B  62     119.461 161.426 126.472  1.00143.37           O  
ATOM   3818  CB  LEU B  62     120.405 164.390 127.202  1.00143.37           C  
ATOM   3819  CG  LEU B  62     119.996 165.839 126.968  1.00143.37           C  
ATOM   3820  CD1 LEU B  62     121.204 166.666 126.612  1.00143.37           C  
ATOM   3821  CD2 LEU B  62     118.971 165.911 125.861  1.00143.37           C  
ATOM   3822  N   ARG B  63     120.283 161.404 128.561  1.00142.82           N  
ATOM   3823  CA  ARG B  63     120.595 159.984 128.447  1.00142.82           C  
ATOM   3824  C   ARG B  63     119.347 159.117 128.536  1.00142.82           C  
ATOM   3825  O   ARG B  63     119.272 158.087 127.862  1.00142.82           O  
ATOM   3826  CB  ARG B  63     121.598 159.546 129.510  1.00142.82           C  
ATOM   3827  CG  ARG B  63     123.038 159.920 129.236  1.00142.82           C  
ATOM   3828  CD  ARG B  63     123.933 159.289 130.293  1.00142.82           C  
ATOM   3829  NE  ARG B  63     125.348 159.566 130.084  1.00142.82           N  
ATOM   3830  CZ  ARG B  63     125.994 160.590 130.631  1.00142.82           C  
ATOM   3831  NH1 ARG B  63     125.350 161.437 131.423  1.00142.82           N1+
ATOM   3832  NH2 ARG B  63     127.284 160.766 130.385  1.00142.82           N  
ATOM   3833  N   VAL B  64     118.361 159.504 129.339  1.00140.48           N  
ATOM   3834  CA  VAL B  64     117.165 158.679 129.449  1.00140.48           C  
ATOM   3835  C   VAL B  64     116.219 158.942 128.289  1.00140.48           C  
ATOM   3836  O   VAL B  64     115.838 158.018 127.564  1.00140.48           O  
ATOM   3837  CB  VAL B  64     116.472 158.903 130.802  1.00140.48           C  
ATOM   3838  CG1 VAL B  64     115.122 158.225 130.810  1.00140.48           C  
ATOM   3839  CG2 VAL B  64     117.319 158.327 131.903  1.00140.48           C  
ATOM   3840  N   PHE B  65     115.820 160.199 128.095  1.00145.39           N  
ATOM   3841  CA  PHE B  65     114.786 160.482 127.108  1.00145.39           C  
ATOM   3842  C   PHE B  65     115.328 160.434 125.686  1.00145.39           C  
ATOM   3843  O   PHE B  65     114.664 159.899 124.794  1.00145.39           O  
ATOM   3844  CB  PHE B  65     114.151 161.840 127.398  1.00145.39           C  
ATOM   3845  N   GLY B  66     116.523 160.953 125.456  1.00147.05           N  
ATOM   3846  CA  GLY B  66     117.106 160.973 124.126  1.00147.05           C  
ATOM   3847  C   GLY B  66     117.505 162.383 123.716  1.00147.05           C  
ATOM   3848  O   GLY B  66     118.318 163.019 124.375  1.00147.05           O  
ATOM   3849  N   SER B  67     116.920 162.867 122.629  1.00151.84           N  
ATOM   3850  CA  SER B  67     117.237 164.205 122.160  1.00151.84           C  
ATOM   3851  C   SER B  67     116.450 165.248 122.938  1.00151.84           C  
ATOM   3852  O   SER B  67     115.784 164.953 123.932  1.00151.84           O  
ATOM   3853  CB  SER B  67     116.927 164.344 120.673  1.00151.84           C  
ATOM   3854  OG  SER B  67     115.528 164.294 120.454  1.00151.84           O  
ATOM   3855  N   HIS B  68     116.527 166.491 122.461  1.00152.16           N  
ATOM   3856  CA  HIS B  68     115.752 167.562 123.073  1.00152.16           C  
ATOM   3857  C   HIS B  68     114.266 167.402 122.795  1.00152.16           C  
ATOM   3858  O   HIS B  68     113.429 167.825 123.601  1.00152.16           O  
ATOM   3859  CB  HIS B  68     116.244 168.915 122.571  1.00152.16           C  
ATOM   3860  CG  HIS B  68     117.633 169.246 123.009  1.00152.16           C  
ATOM   3861  CD2 HIS B  68     118.812 169.196 122.347  1.00152.16           C  
ATOM   3862  ND1 HIS B  68     117.927 169.678 124.284  1.00152.16           N  
ATOM   3863  CE1 HIS B  68     119.226 169.889 124.386  1.00152.16           C  
ATOM   3864  NE2 HIS B  68     119.787 169.603 123.225  1.00152.16           N  
ATOM   3865  N   LYS B  69     113.918 166.789 121.659  1.00152.63           N  
ATOM   3866  CA  LYS B  69     112.514 166.624 121.298  1.00152.63           C  
ATOM   3867  C   LYS B  69     111.810 165.657 122.240  1.00152.63           C  
ATOM   3868  O   LYS B  69     110.634 165.849 122.569  1.00152.63           O  
ATOM   3869  CB  LYS B  69     112.395 166.144 119.854  1.00152.63           C  
ATOM   3870  N   ALA B  70     112.523 164.640 122.721  1.00152.52           N  
ATOM   3871  CA  ALA B  70     111.943 163.734 123.705  1.00152.52           C  
ATOM   3872  C   ALA B  70     111.724 164.415 125.050  1.00152.52           C  
ATOM   3873  O   ALA B  70     110.728 164.136 125.728  1.00152.52           O  
ATOM   3874  CB  ALA B  70     112.839 162.510 123.876  1.00152.52           C  
ATOM   3875  N   VAL B  71     112.625 165.321 125.431  1.00151.91           N  
ATOM   3876  CA  VAL B  71     112.465 166.057 126.680  1.00151.91           C  
ATOM   3877  C   VAL B  71     111.296 167.026 126.578  1.00151.91           C  
ATOM   3878  O   VAL B  71     110.517 167.187 127.526  1.00151.91           O  
ATOM   3879  CB  VAL B  71     113.784 166.768 127.035  1.00151.91           C  
ATOM   3880  CG1 VAL B  71     113.644 167.611 128.277  1.00151.91           C  
ATOM   3881  CG2 VAL B  71     114.869 165.742 127.229  1.00151.91           C  
ATOM   3882  N   GLU B  72     111.125 167.651 125.410  1.00155.15           N  
ATOM   3883  CA  GLU B  72     109.971 168.520 125.200  1.00155.15           C  
ATOM   3884  C   GLU B  72     108.676 167.709 125.166  1.00155.15           C  
ATOM   3885  O   GLU B  72     107.636 168.165 125.663  1.00155.15           O  
ATOM   3886  CB  GLU B  72     110.129 169.318 123.904  1.00 30.00           C  
ATOM   3887  CG  GLU B  72     111.255 170.339 123.936  1.00 30.00           C  
ATOM   3888  CD  GLU B  72     111.426 171.057 122.611  1.00 30.00           C  
ATOM   3889  OE1 GLU B  72     110.801 170.632 121.618  1.00 30.00           O  
ATOM   3890  OE2 GLU B  72     112.188 172.046 122.563  1.00 30.00           O1-
ATOM   3891  N   ILE B  73     108.729 166.475 124.658  1.00154.14           N  
ATOM   3892  CA  ILE B  73     107.555 165.608 124.682  1.00154.14           C  
ATOM   3893  C   ILE B  73     107.180 165.207 126.107  1.00154.14           C  
ATOM   3894  O   ILE B  73     105.994 165.204 126.458  1.00154.14           O  
ATOM   3895  CB  ILE B  73     107.800 164.349 123.829  1.00 30.00           C  
ATOM   3896  CG1 ILE B  73     107.945 164.725 122.353  1.00 30.00           C  
ATOM   3897  CG2 ILE B  73     106.670 163.348 124.020  1.00 30.00           C  
ATOM   3898  CD1 ILE B  73     108.445 163.594 121.482  1.00 30.00           C  
ATOM   3899  N   GLU B  74     108.175 164.883 126.944  1.00155.15           N  
ATOM   3900  CA  GLU B  74     107.893 164.601 128.353  1.00155.15           C  
ATOM   3901  C   GLU B  74     107.363 165.828 129.084  1.00155.15           C  
ATOM   3902  O   GLU B  74     106.465 165.702 129.926  1.00155.15           O  
ATOM   3903  CB  GLU B  74     109.137 164.082 129.078  1.00155.15           C  
ATOM   3904  CG  GLU B  74     109.556 162.656 128.751  1.00155.15           C  
ATOM   3905  CD  GLU B  74     110.776 162.206 129.553  1.00155.15           C  
ATOM   3906  OE1 GLU B  74     111.348 163.037 130.282  1.00155.15           O  
ATOM   3907  OE2 GLU B  74     111.167 161.025 129.453  1.00155.15           O1-
ATOM   3908  N   GLN B  75     107.897 167.012 128.770  1.00151.91           N  
ATOM   3909  CA  GLN B  75     107.420 168.240 129.397  1.00151.91           C  
ATOM   3910  C   GLN B  75     105.978 168.537 129.007  1.00151.91           C  
ATOM   3911  O   GLN B  75     105.180 168.968 129.845  1.00151.91           O  
ATOM   3912  CB  GLN B  75     108.333 169.406 129.023  1.00151.91           C  
ATOM   3913  N   GLU B  76     105.614 168.271 127.753  1.00154.78           N  
ATOM   3914  CA  GLU B  76     104.227 168.452 127.342  1.00154.78           C  
ATOM   3915  C   GLU B  76     103.314 167.405 127.964  1.00154.78           C  
ATOM   3916  O   GLU B  76     102.160 167.711 128.291  1.00154.78           O  
ATOM   3917  CB  GLU B  76     104.118 168.409 125.820  1.00154.78           C  
ATOM   3918  N   ARG B  77     103.810 166.178 128.142  1.00153.12           N  
ATOM   3919  CA  ARG B  77     103.007 165.139 128.781  1.00153.12           C  
ATOM   3920  C   ARG B  77     102.749 165.464 130.247  1.00153.12           C  
ATOM   3921  O   ARG B  77     101.676 165.156 130.776  1.00153.12           O  
ATOM   3922  CB  ARG B  77     103.697 163.783 128.648  1.00153.12           C  
ATOM   3923  N   VAL B  78     103.721 166.087 130.915  1.00152.79           N  
ATOM   3924  CA  VAL B  78     103.491 166.567 132.275  1.00152.79           C  
ATOM   3925  C   VAL B  78     102.524 167.744 132.270  1.00152.79           C  
ATOM   3926  O   VAL B  78     101.583 167.796 133.069  1.00152.79           O  
ATOM   3927  CB  VAL B  78     104.828 166.917 132.950  1.00152.79           C  
ATOM   3928  CG1 VAL B  78     104.607 167.646 134.253  1.00152.79           C  
ATOM   3929  CG2 VAL B  78     105.615 165.652 133.214  1.00152.79           C  
ATOM   3930  N   LYS B  79     102.691 168.674 131.329  1.00156.37           N  
ATOM   3931  CA  LYS B  79     101.833 169.848 131.240  1.00156.37           C  
ATOM   3932  C   LYS B  79     100.487 169.562 130.582  1.00156.37           C  
ATOM   3933  O   LYS B  79      99.774 170.511 130.234  1.00156.37           O  
ATOM   3934  CB  LYS B  79     102.550 170.968 130.483  1.00156.37           C  
ATOM   3935  N   SER B  80     100.153 168.287 130.358  1.00161.05           N  
ATOM   3936  CA  SER B  80      98.792 167.913 129.982  1.00161.05           C  
ATOM   3937  C   SER B  80      97.786 168.385 131.024  1.00161.05           C  
ATOM   3938  O   SER B  80      96.794 169.043 130.692  1.00161.05           O  
ATOM   3939  CB  SER B  80      98.698 166.400 129.807  1.00161.05           C  
ATOM   3940  OG  SER B  80      98.879 165.745 131.049  1.00161.05           O  
ATOM   3941  N   ALA B  81      98.025 168.060 132.291  1.00165.13           N  
ATOM   3942  CA  ALA B  81      97.283 168.647 133.393  1.00165.13           C  
ATOM   3943  C   ALA B  81      98.018 169.893 133.881  1.00165.13           C  
ATOM   3944  O   ALA B  81      99.110 170.224 133.411  1.00165.13           O  
ATOM   3945  CB  ALA B  81      97.086 167.631 134.520  1.00165.13           C  
ATOM   3946  N   GLY B  82      97.410 170.600 134.830  1.00172.32           N  
ATOM   3947  CA  GLY B  82      97.994 171.845 135.292  1.00172.32           C  
ATOM   3948  C   GLY B  82      98.103 171.984 136.796  1.00172.32           C  
ATOM   3949  O   GLY B  82      97.082 172.041 137.486  1.00172.32           O  
ATOM   3950  N   ALA B  83      99.349 172.061 137.291  1.00172.44           N  
ATOM   3951  CA  ALA B  83      99.685 172.239 138.713  1.00172.44           C  
ATOM   3952  C   ALA B  83      99.086 171.141 139.588  1.00172.44           C  
ATOM   3953  O   ALA B  83      98.698 171.377 140.733  1.00172.44           O  
ATOM   3954  CB  ALA B  83      99.280 173.626 139.225  1.00172.44           C  
ATOM   3955  N   TRP B  84      99.010 169.928 139.045  1.00168.94           N  
ATOM   3956  CA  TRP B  84      98.587 168.782 139.832  1.00168.94           C  
ATOM   3957  C   TRP B  84      99.571 167.626 139.795  1.00168.94           C  
ATOM   3958  O   TRP B  84      99.389 166.672 140.557  1.00168.94           O  
ATOM   3959  CB  TRP B  84      97.217 168.256 139.371  1.00168.94           C  
ATOM   3960  CG  TRP B  84      96.052 169.121 139.722  1.00168.94           C  
ATOM   3961  CD1 TRP B  84      95.354 169.932 138.881  1.00168.94           C  
ATOM   3962  CD2 TRP B  84      95.447 169.266 141.015  1.00168.94           C  
ATOM   3963  CE2 TRP B  84      94.385 170.182 140.878  1.00168.94           C  
ATOM   3964  CE3 TRP B  84      95.700 168.710 142.274  1.00168.94           C  
ATOM   3965  NE1 TRP B  84      94.349 170.573 139.564  1.00168.94           N  
ATOM   3966  CZ2 TRP B  84      93.575 170.556 141.951  1.00168.94           C  
ATOM   3967  CZ3 TRP B  84      94.894 169.084 143.341  1.00168.94           C  
ATOM   3968  CH2 TRP B  84      93.845 169.998 143.171  1.00168.94           C  
ATOM   3969  N   ILE B  85     100.580 167.653 138.931  1.00151.09           N  
ATOM   3970  CA  ILE B  85     101.448 166.502 138.726  1.00151.09           C  
ATOM   3971  C   ILE B  85     102.892 166.925 138.949  1.00151.09           C  
ATOM   3972  O   ILE B  85     103.317 167.989 138.485  1.00151.09           O  
ATOM   3973  CB  ILE B  85     101.254 165.895 137.320  1.00151.09           C  
ATOM   3974  CG1 ILE B  85      99.810 165.440 137.137  1.00151.09           C  
ATOM   3975  CG2 ILE B  85     102.146 164.690 137.108  1.00151.09           C  
ATOM   3976  CD1 ILE B  85      99.476 165.034 135.730  1.00151.09           C  
ATOM   3977  N   ILE B  86     103.633 166.104 139.686  1.00137.58           N  
ATOM   3978  CA  ILE B  86     105.061 166.279 139.904  1.00137.58           C  
ATOM   3979  C   ILE B  86     105.775 165.153 139.176  1.00137.58           C  
ATOM   3980  O   ILE B  86     105.561 163.977 139.490  1.00137.58           O  
ATOM   3981  CB  ILE B  86     105.410 166.260 141.396  1.00137.58           C  
ATOM   3982  CG1 ILE B  86     104.710 167.401 142.119  1.00137.58           C  
ATOM   3983  CG2 ILE B  86     106.899 166.351 141.588  1.00137.58           C  
ATOM   3984  CD1 ILE B  86     104.825 167.317 143.608  1.00137.58           C  
ATOM   3985  N   HIS B  87     106.609 165.501 138.208  1.00128.81           N  
ATOM   3986  CA  HIS B  87     107.366 164.477 137.512  1.00128.81           C  
ATOM   3987  C   HIS B  87     108.494 163.982 138.410  1.00128.81           C  
ATOM   3988  O   HIS B  87     109.149 164.783 139.080  1.00128.81           O  
ATOM   3989  CB  HIS B  87     107.934 165.011 136.200  1.00128.81           C  
ATOM   3990  N   PRO B  88     108.749 162.673 138.440  1.00123.06           N  
ATOM   3991  CA  PRO B  88     109.719 162.132 139.397  1.00123.06           C  
ATOM   3992  C   PRO B  88     111.163 162.422 139.056  1.00123.06           C  
ATOM   3993  O   PRO B  88     112.040 162.080 139.853  1.00123.06           O  
ATOM   3994  CB  PRO B  88     109.444 160.629 139.353  1.00123.06           C  
ATOM   3995  CG  PRO B  88     108.916 160.403 138.013  1.00123.06           C  
ATOM   3996  CD  PRO B  88     108.116 161.610 137.650  1.00123.06           C  
ATOM   3997  N   TYR B  89     111.452 163.017 137.907  1.00126.01           N  
ATOM   3998  CA  TYR B  89     112.804 163.445 137.594  1.00126.01           C  
ATOM   3999  C   TYR B  89     112.988 164.941 137.740  1.00126.01           C  
ATOM   4000  O   TYR B  89     114.082 165.443 137.478  1.00126.01           O  
ATOM   4001  CB  TYR B  89     113.184 163.027 136.177  1.00126.01           C  
ATOM   4002  CG  TYR B  89     113.289 161.541 136.001  1.00126.01           C  
ATOM   4003  CD1 TYR B  89     114.391 160.851 136.466  1.00126.01           C  
ATOM   4004  CD2 TYR B  89     112.293 160.831 135.358  1.00126.01           C  
ATOM   4005  CE1 TYR B  89     114.495 159.494 136.310  1.00126.01           C  
ATOM   4006  CE2 TYR B  89     112.390 159.471 135.193  1.00126.01           C  
ATOM   4007  CZ  TYR B  89     113.494 158.810 135.672  1.00126.01           C  
ATOM   4008  OH  TYR B  89     113.597 157.453 135.512  1.00126.01           O  
ATOM   4009  N   SER B  90     111.953 165.662 138.148  1.00127.71           N  
ATOM   4010  CA  SER B  90     112.024 167.111 138.179  1.00127.71           C  
ATOM   4011  C   SER B  90     112.856 167.592 139.355  1.00127.71           C  
ATOM   4012  O   SER B  90     113.280 166.811 140.207  1.00127.71           O  
ATOM   4013  CB  SER B  90     110.628 167.701 138.259  1.00127.71           C  
ATOM   4014  OG  SER B  90     110.011 167.328 139.469  1.00127.71           O  
ATOM   4015  N   ASP B  91     113.092 168.900 139.393  1.00131.42           N  
ATOM   4016  CA  ASP B  91     113.877 169.495 140.462  1.00131.42           C  
ATOM   4017  C   ASP B  91     113.152 169.511 141.793  1.00131.42           C  
ATOM   4018  O   ASP B  91     113.813 169.549 142.836  1.00131.42           O  
ATOM   4019  CB  ASP B  91     114.270 170.920 140.094  1.00131.42           C  
ATOM   4020  CG  ASP B  91     115.302 170.963 139.007  1.00131.42           C  
ATOM   4021  OD1 ASP B  91     116.105 170.013 138.929  1.00131.42           O  
ATOM   4022  OD2 ASP B  91     115.310 171.937 138.230  1.00131.42           O1-
ATOM   4023  N   PHE B  92     111.822 169.477 141.785  1.00124.41           N  
ATOM   4024  CA  PHE B  92     111.086 169.595 143.033  1.00124.41           C  
ATOM   4025  C   PHE B  92     111.200 168.329 143.864  1.00124.41           C  
ATOM   4026  O   PHE B  92     111.370 168.402 145.085  1.00124.41           O  
ATOM   4027  CB  PHE B  92     109.628 169.920 142.754  1.00124.41           C  
ATOM   4028  CG  PHE B  92     108.837 170.194 143.981  1.00124.41           C  
ATOM   4029  CD1 PHE B  92     108.985 171.390 144.650  1.00124.41           C  
ATOM   4030  CD2 PHE B  92     107.949 169.261 144.472  1.00124.41           C  
ATOM   4031  CE1 PHE B  92     108.260 171.655 145.785  1.00124.41           C  
ATOM   4032  CE2 PHE B  92     107.221 169.520 145.608  1.00124.41           C  
ATOM   4033  CZ  PHE B  92     107.378 170.719 146.265  1.00124.41           C  
ATOM   4034  N   ARG B  93     111.124 167.161 143.225  1.00118.96           N  
ATOM   4035  CA  ARG B  93     111.251 165.916 143.970  1.00118.96           C  
ATOM   4036  C   ARG B  93     112.672 165.724 144.482  1.00118.96           C  
ATOM   4037  O   ARG B  93     112.868 165.172 145.568  1.00118.96           O  
ATOM   4038  CB  ARG B  93     110.822 164.732 143.112  1.00118.96           C  
ATOM   4039  N   PHE B  94     113.668 166.205 143.737  1.00116.28           N  
ATOM   4040  CA  PHE B  94     115.037 166.226 144.243  1.00116.28           C  
ATOM   4041  C   PHE B  94     115.168 167.124 145.463  1.00116.28           C  
ATOM   4042  O   PHE B  94     115.702 166.710 146.503  1.00116.28           O  
ATOM   4043  CB  PHE B  94     115.982 166.704 143.149  1.00116.28           C  
ATOM   4044  CG  PHE B  94     117.377 166.973 143.625  1.00116.28           C  
ATOM   4045  CD1 PHE B  94     118.247 165.937 143.879  1.00116.28           C  
ATOM   4046  CD2 PHE B  94     117.822 168.278 143.799  1.00116.28           C  
ATOM   4047  CE1 PHE B  94     119.529 166.196 144.301  1.00116.28           C  
ATOM   4048  CE2 PHE B  94     119.099 168.537 144.231  1.00116.28           C  
ATOM   4049  CZ  PHE B  94     119.951 167.493 144.483  1.00116.28           C  
ATOM   4050  N   TYR B  95     114.688 168.358 145.340  1.00124.89           N  
ATOM   4051  CA  TYR B  95     114.766 169.364 146.387  1.00124.89           C  
ATOM   4052  C   TYR B  95     113.985 168.965 147.634  1.00124.89           C  
ATOM   4053  O   TYR B  95     114.302 169.435 148.728  1.00124.89           O  
ATOM   4054  CB  TYR B  95     114.256 170.674 145.791  1.00124.89           C  
ATOM   4055  CG  TYR B  95     114.313 171.899 146.659  1.00124.89           C  
ATOM   4056  CD1 TYR B  95     115.517 172.548 146.898  1.00124.89           C  
ATOM   4057  CD2 TYR B  95     113.150 172.446 147.192  1.00124.89           C  
ATOM   4058  CE1 TYR B  95     115.566 173.692 147.681  1.00124.89           C  
ATOM   4059  CE2 TYR B  95     113.185 173.587 147.971  1.00124.89           C  
ATOM   4060  CZ  TYR B  95     114.396 174.205 148.214  1.00124.89           C  
ATOM   4061  OH  TYR B  95     114.436 175.341 148.991  1.00124.89           O  
ATOM   4062  N   TRP B  96     112.991 168.095 147.491  1.00112.82           N  
ATOM   4063  CA  TRP B  96     112.231 167.560 148.609  1.00112.82           C  
ATOM   4064  C   TRP B  96     112.884 166.332 149.229  1.00112.82           C  
ATOM   4065  O   TRP B  96     112.931 166.214 150.461  1.00112.82           O  
ATOM   4066  CB  TRP B  96     110.827 167.213 148.132  1.00112.82           C  
ATOM   4067  CG  TRP B  96     109.929 166.723 149.174  1.00112.82           C  
ATOM   4068  CD1 TRP B  96     109.569 165.438 149.393  1.00112.82           C  
ATOM   4069  CD2 TRP B  96     109.233 167.508 150.136  1.00112.82           C  
ATOM   4070  CE2 TRP B  96     108.476 166.628 150.919  1.00112.82           C  
ATOM   4071  CE3 TRP B  96     109.184 168.872 150.418  1.00112.82           C  
ATOM   4072  NE1 TRP B  96     108.698 165.365 150.445  1.00112.82           N  
ATOM   4073  CZ2 TRP B  96     107.678 167.063 151.965  1.00112.82           C  
ATOM   4074  CZ3 TRP B  96     108.392 169.303 151.455  1.00112.82           C  
ATOM   4075  CH2 TRP B  96     107.649 168.403 152.217  1.00112.82           C  
ATOM   4076  N   ASP B  97     113.397 165.413 148.409  1.00109.51           N  
ATOM   4077  CA  ASP B  97     113.992 164.206 148.960  1.00109.51           C  
ATOM   4078  C   ASP B  97     115.307 164.495 149.655  1.00109.51           C  
ATOM   4079  O   ASP B  97     115.690 163.752 150.567  1.00109.51           O  
ATOM   4080  CB  ASP B  97     114.194 163.164 147.873  1.00109.51           C  
ATOM   4081  CG  ASP B  97     112.896 162.613 147.363  1.00109.51           C  
ATOM   4082  OD1 ASP B  97     111.907 162.656 148.115  1.00109.51           O  
ATOM   4083  OD2 ASP B  97     112.859 162.124 146.218  1.00109.51           O1-
ATOM   4084  N   LEU B  98     115.988 165.579 149.275  1.00106.30           N  
ATOM   4085  CA  LEU B  98     117.195 165.961 149.999  1.00106.30           C  
ATOM   4086  C   LEU B  98     116.885 166.372 151.435  1.00106.30           C  
ATOM   4087  O   LEU B  98     117.665 166.079 152.345  1.00106.30           O  
ATOM   4088  CB  LEU B  98     117.911 167.088 149.266  1.00106.30           C  
ATOM   4089  CG  LEU B  98     119.273 167.432 149.851  1.00106.30           C  
ATOM   4090  CD1 LEU B  98     120.161 166.213 149.755  1.00106.30           C  
ATOM   4091  CD2 LEU B  98     119.894 168.613 149.143  1.00106.30           C  
ATOM   4092  N   ILE B  99     115.741 167.011 151.665  1.00102.20           N  
ATOM   4093  CA  ILE B  99     115.336 167.332 153.028  1.00102.20           C  
ATOM   4094  C   ILE B  99     114.877 166.076 153.758  1.00102.20           C  
ATOM   4095  O   ILE B  99     115.232 165.845 154.926  1.00102.20           O  
ATOM   4096  CB  ILE B  99     114.239 168.409 153.009  1.00102.20           C  
ATOM   4097  CG1 ILE B  99     114.797 169.723 152.481  1.00102.20           C  
ATOM   4098  CG2 ILE B  99     113.659 168.626 154.375  1.00102.20           C  
ATOM   4099  CD1 ILE B  99     113.735 170.757 152.225  1.00102.20           C  
ATOM   4100  N   MET B 100     114.094 165.239 153.072  1.00104.91           N  
ATOM   4101  CA  MET B 100     113.478 164.105 153.749  1.00104.91           C  
ATOM   4102  C   MET B 100     114.488 163.042 154.148  1.00104.91           C  
ATOM   4103  O   MET B 100     114.290 162.378 155.169  1.00104.91           O  
ATOM   4104  CB  MET B 100     112.394 163.484 152.883  1.00104.91           C  
ATOM   4105  CG  MET B 100     111.237 164.404 152.655  1.00104.91           C  
ATOM   4106  SD  MET B 100     110.577 164.971 154.214  1.00104.91           S  
ATOM   4107  CE  MET B 100     109.947 163.429 154.837  1.00104.91           C  
ATOM   4108  N   LEU B 101     115.585 162.885 153.403  1.00 95.88           N  
ATOM   4109  CA  LEU B 101     116.596 161.917 153.824  1.00 95.88           C  
ATOM   4110  C   LEU B 101     117.306 162.366 155.093  1.00 95.88           C  
ATOM   4111  O   LEU B 101     117.601 161.544 155.970  1.00 95.88           O  
ATOM   4112  CB  LEU B 101     117.602 161.677 152.711  1.00 95.88           C  
ATOM   4113  CG  LEU B 101     117.044 160.901 151.532  1.00 95.88           C  
ATOM   4114  CD1 LEU B 101     118.065 160.833 150.440  1.00 95.88           C  
ATOM   4115  CD2 LEU B 101     116.667 159.521 151.973  1.00 95.88           C  
ATOM   4116  N   LEU B 102     117.544 163.668 155.226  1.00 95.07           N  
ATOM   4117  CA  LEU B 102     118.186 164.191 156.425  1.00 95.07           C  
ATOM   4118  C   LEU B 102     117.275 164.040 157.636  1.00 95.07           C  
ATOM   4119  O   LEU B 102     117.719 163.599 158.706  1.00 95.07           O  
ATOM   4120  CB  LEU B 102     118.571 165.660 156.233  1.00 30.00           C  
ATOM   4121  CG  LEU B 102     119.637 165.948 155.172  1.00 30.00           C  
ATOM   4122  CD1 LEU B 102     119.814 167.447 154.983  1.00 30.00           C  
ATOM   4123  CD2 LEU B 102     120.957 165.290 155.543  1.00 30.00           C  
ATOM   4124  N   LEU B 103     115.984 164.353 157.479  1.00 91.33           N  
ATOM   4125  CA  LEU B 103     115.067 164.179 158.605  1.00 91.33           C  
ATOM   4126  C   LEU B 103     114.873 162.712 158.962  1.00 91.33           C  
ATOM   4127  O   LEU B 103     114.719 162.380 160.143  1.00 91.33           O  
ATOM   4128  CB  LEU B 103     113.716 164.818 158.327  1.00 91.33           C  
ATOM   4129  CG  LEU B 103     113.683 166.330 158.429  1.00 91.33           C  
ATOM   4130  CD1 LEU B 103     112.301 166.823 158.088  1.00 91.33           C  
ATOM   4131  CD2 LEU B 103     114.062 166.739 159.824  1.00 91.33           C  
ATOM   4132  N   MET B 104     114.909 161.818 157.972  1.00 90.01           N  
ATOM   4133  CA  MET B 104     114.729 160.407 158.276  1.00 90.01           C  
ATOM   4134  C   MET B 104     115.935 159.841 159.014  1.00 90.01           C  
ATOM   4135  O   MET B 104     115.767 159.070 159.963  1.00 90.01           O  
ATOM   4136  CB  MET B 104     114.448 159.622 157.000  1.00 90.01           C  
ATOM   4137  N   VAL B 105     117.152 160.247 158.636  1.00 85.18           N  
ATOM   4138  CA  VAL B 105     118.334 159.777 159.363  1.00 85.18           C  
ATOM   4139  C   VAL B 105     118.371 160.365 160.768  1.00 85.18           C  
ATOM   4140  O   VAL B 105     118.696 159.668 161.744  1.00 85.18           O  
ATOM   4141  CB  VAL B 105     119.610 160.095 158.567  1.00 85.18           C  
ATOM   4142  CG1 VAL B 105     120.846 159.784 159.366  1.00 85.18           C  
ATOM   4143  CG2 VAL B 105     119.634 159.279 157.309  1.00 85.18           C  
ATOM   4144  N   GLY B 106     117.963 161.629 160.905  1.00 85.46           N  
ATOM   4145  CA  GLY B 106     117.914 162.245 162.222  1.00 85.46           C  
ATOM   4146  C   GLY B 106     116.930 161.576 163.163  1.00 85.46           C  
ATOM   4147  O   GLY B 106     117.263 161.293 164.314  1.00 85.46           O  
ATOM   4148  N   ASN B 107     115.726 161.270 162.674  1.00 88.46           N  
ATOM   4149  CA  ASN B 107     114.750 160.598 163.524  1.00 88.46           C  
ATOM   4150  C   ASN B 107     115.172 159.175 163.844  1.00 88.46           C  
ATOM   4151  O   ASN B 107     115.103 158.751 165.003  1.00 88.46           O  
ATOM   4152  CB  ASN B 107     113.373 160.606 162.881  1.00 88.46           C  
ATOM   4153  CG  ASN B 107     112.709 161.942 162.984  1.00 88.46           C  
ATOM   4154  ND2 ASN B 107     111.945 162.306 161.970  1.00 88.46           N  
ATOM   4155  OD1 ASN B 107     112.855 162.636 163.982  1.00 88.46           O  
ATOM   4156  N   LEU B 108     115.661 158.435 162.848  1.00 80.34           N  
ATOM   4157  CA  LEU B 108     116.035 157.054 163.103  1.00 80.34           C  
ATOM   4158  C   LEU B 108     117.299 156.910 163.934  1.00 80.34           C  
ATOM   4159  O   LEU B 108     117.600 155.797 164.362  1.00 80.34           O  
ATOM   4160  CB  LEU B 108     116.213 156.295 161.798  1.00 80.34           C  
ATOM   4161  CG  LEU B 108     114.939 156.070 161.001  1.00 80.34           C  
ATOM   4162  CD1 LEU B 108     115.259 155.338 159.728  1.00 80.34           C  
ATOM   4163  CD2 LEU B 108     113.951 155.306 161.818  1.00 80.34           C  
ATOM   4164  N   ILE B 109     118.054 157.972 164.176  1.00 79.08           N  
ATOM   4165  CA  ILE B 109     119.090 157.870 165.198  1.00 79.08           C  
ATOM   4166  C   ILE B 109     118.603 158.384 166.546  1.00 79.08           C  
ATOM   4167  O   ILE B 109     118.837 157.756 167.579  1.00 79.08           O  
ATOM   4168  CB  ILE B 109     120.375 158.580 164.734  1.00 79.08           C  
ATOM   4169  CG1 ILE B 109     121.013 157.786 163.606  1.00 79.08           C  
ATOM   4170  CG2 ILE B 109     121.369 158.711 165.849  1.00 79.08           C  
ATOM   4171  CD1 ILE B 109     122.173 158.480 162.976  1.00 79.08           C  
ATOM   4172  N   VAL B 110     117.861 159.489 166.576  1.00 83.84           N  
ATOM   4173  CA  VAL B 110     117.596 160.144 167.851  1.00 83.84           C  
ATOM   4174  C   VAL B 110     116.470 159.465 168.625  1.00 83.84           C  
ATOM   4175  O   VAL B 110     116.559 159.338 169.850  1.00 83.84           O  
ATOM   4176  CB  VAL B 110     117.327 161.636 167.603  1.00 83.84           C  
ATOM   4177  CG1 VAL B 110     116.837 162.335 168.844  1.00 83.84           C  
ATOM   4178  CG2 VAL B 110     118.599 162.291 167.156  1.00 83.84           C  
ATOM   4179  N   LEU B 111     115.429 158.974 167.948  1.00 88.82           N  
ATOM   4180  CA  LEU B 111     114.221 158.523 168.648  1.00 88.82           C  
ATOM   4181  C   LEU B 111     114.365 157.369 169.642  1.00 88.82           C  
ATOM   4182  O   LEU B 111     113.761 157.472 170.724  1.00 88.82           O  
ATOM   4183  CB  LEU B 111     113.122 158.175 167.638  1.00 88.82           C  
ATOM   4184  CG  LEU B 111     112.454 159.406 167.066  1.00 88.82           C  
ATOM   4185  CD1 LEU B 111     111.473 158.998 166.013  1.00 88.82           C  
ATOM   4186  CD2 LEU B 111     111.754 160.137 168.182  1.00 88.82           C  
ATOM   4187  N   PRO B 112     115.101 156.276 169.388  1.00 82.06           N  
ATOM   4188  CA  PRO B 112     115.156 155.232 170.422  1.00 82.06           C  
ATOM   4189  C   PRO B 112     115.951 155.633 171.640  1.00 82.06           C  
ATOM   4190  O   PRO B 112     115.597 155.247 172.761  1.00 82.06           O  
ATOM   4191  CB  PRO B 112     115.820 154.065 169.698  1.00 82.06           C  
ATOM   4192  CG  PRO B 112     115.640 154.333 168.349  1.00 82.06           C  
ATOM   4193  CD  PRO B 112     115.736 155.774 168.166  1.00 82.06           C  
ATOM   4194  N   VAL B 113     117.019 156.403 171.442  1.00 82.68           N  
ATOM   4195  CA  VAL B 113     117.789 156.935 172.555  1.00 82.68           C  
ATOM   4196  C   VAL B 113     116.929 157.862 173.394  1.00 82.68           C  
ATOM   4197  O   VAL B 113     117.013 157.870 174.624  1.00 82.68           O  
ATOM   4198  CB  VAL B 113     119.040 157.641 172.013  1.00 82.68           C  
ATOM   4199  CG1 VAL B 113     119.831 158.264 173.116  1.00 82.68           C  
ATOM   4200  CG2 VAL B 113     119.888 156.660 171.264  1.00 82.68           C  
ATOM   4201  N   GLY B 114     116.038 158.607 172.752  1.00 91.71           N  
ATOM   4202  CA  GLY B 114     115.156 159.473 173.503  1.00 91.71           C  
ATOM   4203  C   GLY B 114     114.043 158.733 174.207  1.00 91.71           C  
ATOM   4204  O   GLY B 114     113.557 159.184 175.245  1.00 91.71           O  
ATOM   4205  N   ILE B 115     113.618 157.598 173.663  1.00 89.82           N  
ATOM   4206  CA  ILE B 115     112.515 156.882 174.289  1.00 89.82           C  
ATOM   4207  C   ILE B 115     113.001 156.054 175.471  1.00 89.82           C  
ATOM   4208  O   ILE B 115     112.402 156.090 176.551  1.00 89.82           O  
ATOM   4209  CB  ILE B 115     111.775 156.034 173.244  1.00 89.82           C  
ATOM   4210  CG1 ILE B 115     110.967 156.952 172.335  1.00 89.82           C  
ATOM   4211  CG2 ILE B 115     110.867 155.029 173.891  1.00 89.82           C  
ATOM   4212  CD1 ILE B 115     110.407 156.268 171.137  1.00 89.82           C  
ATOM   4213  N   THR B 116     114.105 155.327 175.310  1.00 92.07           N  
ATOM   4214  CA  THR B 116     114.489 154.380 176.351  1.00 92.07           C  
ATOM   4215  C   THR B 116     115.204 155.053 177.517  1.00 92.07           C  
ATOM   4216  O   THR B 116     114.772 154.939 178.666  1.00 92.07           O  
ATOM   4217  CB  THR B 116     115.368 153.282 175.771  1.00 92.07           C  
ATOM   4218  CG2 THR B 116     114.701 152.663 174.592  1.00 92.07           C  
ATOM   4219  OG1 THR B 116     116.596 153.852 175.337  1.00 92.07           O  
ATOM   4220  N   PHE B 117     116.300 155.762 177.247  1.00 88.13           N  
ATOM   4221  CA  PHE B 117     117.202 156.129 178.331  1.00 88.13           C  
ATOM   4222  C   PHE B 117     116.718 157.310 179.155  1.00 88.13           C  
ATOM   4223  O   PHE B 117     117.024 157.383 180.347  1.00 88.13           O  
ATOM   4224  CB  PHE B 117     118.589 156.427 177.788  1.00 88.13           C  
ATOM   4225  CG  PHE B 117     119.234 155.254 177.160  1.00 88.13           C  
ATOM   4226  CD1 PHE B 117     119.693 154.217 177.928  1.00 88.13           C  
ATOM   4227  CD2 PHE B 117     119.406 155.196 175.804  1.00 88.13           C  
ATOM   4228  CE1 PHE B 117     120.286 153.135 177.347  1.00 88.13           C  
ATOM   4229  CE2 PHE B 117     120.001 154.110 175.222  1.00 88.13           C  
ATOM   4230  CZ  PHE B 117     120.440 153.085 175.995  1.00 88.13           C  
ATOM   4231  N   PHE B 118     115.983 158.241 178.567  1.00106.80           N  
ATOM   4232  CA  PHE B 118     115.512 159.382 179.335  1.00106.80           C  
ATOM   4233  C   PHE B 118     114.305 158.997 180.174  1.00106.80           C  
ATOM   4234  O   PHE B 118     113.550 158.091 179.815  1.00106.80           O  
ATOM   4235  CB  PHE B 118     115.171 160.536 178.409  1.00106.80           C  
ATOM   4236  CG  PHE B 118     116.361 161.138 177.760  1.00106.80           C  
ATOM   4237  CD1 PHE B 118     117.141 162.046 178.442  1.00106.80           C  
ATOM   4238  CD2 PHE B 118     116.715 160.783 176.477  1.00106.80           C  
ATOM   4239  CE1 PHE B 118     118.246 162.601 177.849  1.00106.80           C  
ATOM   4240  CE2 PHE B 118     117.817 161.336 175.875  1.00106.80           C  
ATOM   4241  CZ  PHE B 118     118.585 162.244 176.562  1.00106.80           C  
ATOM   4242  N   LYS B 119     114.123 159.688 181.299  1.00126.88           N  
ATOM   4243  CA  LYS B 119     113.073 159.305 182.234  1.00126.88           C  
ATOM   4244  C   LYS B 119     111.757 160.013 181.940  1.00126.88           C  
ATOM   4245  O   LYS B 119     110.752 159.359 181.645  1.00126.88           O  
ATOM   4246  CB  LYS B 119     113.520 159.596 183.666  1.00126.88           C  
ATOM   4247  N   GLU B 120     111.780 161.350 181.969  1.00139.02           N  
ATOM   4248  CA  GLU B 120     110.565 162.143 181.637  1.00139.02           C  
ATOM   4249  C   GLU B 120     110.604 162.504 180.150  1.00139.02           C  
ATOM   4250  O   GLU B 120     111.603 163.113 179.719  1.00139.02           O  
ATOM   4251  CB  GLU B 120     110.503 163.407 182.495  1.00139.02           C  
ATOM   4252  N   GLU B 121     109.557 162.147 179.401  1.00147.00           N  
ATOM   4253  CA  GLU B 121     109.504 162.431 177.940  1.00147.00           C  
ATOM   4254  C   GLU B 121     108.684 163.702 177.705  1.00147.00           C  
ATOM   4255  O   GLU B 121     108.376 163.997 176.535  1.00147.00           O  
ATOM   4256  CB  GLU B 121     108.903 161.251 177.173  1.00 30.00           C  
ATOM   4257  N   ASN B 122     108.349 164.424 178.777  1.00151.50           N  
ATOM   4258  CA  ASN B 122     107.491 165.633 178.660  1.00151.50           C  
ATOM   4259  C   ASN B 122     108.364 166.866 178.411  1.00151.50           C  
ATOM   4260  O   ASN B 122     107.806 167.980 178.378  1.00151.50           O  
ATOM   4261  CB  ASN B 122     106.613 165.818 179.900  1.00151.50           C  
ATOM   4262  CG  ASN B 122     105.699 164.638 180.156  1.00151.50           C  
ATOM   4263  ND2 ASN B 122     105.053 164.624 181.311  1.00151.50           N  
ATOM   4264  OD1 ASN B 122     105.574 163.748 179.318  1.00151.50           O  
ATOM   4265  N   SER B 123     109.675 166.677 178.248  1.00144.98           N  
ATOM   4266  CA  SER B 123     110.595 167.834 178.081  1.00144.98           C  
ATOM   4267  C   SER B 123     110.190 168.622 176.829  1.00144.98           C  
ATOM   4268  O   SER B 123     109.798 167.984 175.831  1.00144.98           O  
ATOM   4269  CB  SER B 123     112.050 167.372 177.977  1.00 30.00           C  
ATOM   4270  OG  SER B 123     112.248 166.565 176.829  1.00 30.00           O  
ATOM   4271  N   PRO B 124     110.279 169.954 176.881  1.00138.55           N  
ATOM   4272  CA  PRO B 124     109.794 170.797 175.753  1.00138.55           C  
ATOM   4273  C   PRO B 124     110.534 170.526 174.433  1.00138.55           C  
ATOM   4274  O   PRO B 124     109.830 170.418 173.411  1.00138.55           O  
ATOM   4275  CB  PRO B 124     110.093 172.219 176.236  1.00 30.00           C  
ATOM   4276  CG  PRO B 124     111.299 172.080 177.098  1.00 30.00           C  
ATOM   4277  CD  PRO B 124     111.638 170.623 177.077  1.00 30.00           C  
ATOM   4278  N   PRO B 125     111.879 170.388 174.360  1.00136.35           N  
ATOM   4279  CA  PRO B 125     112.540 170.181 173.070  1.00136.35           C  
ATOM   4280  C   PRO B 125     112.049 168.893 172.397  1.00136.35           C  
ATOM   4281  O   PRO B 125     111.859 168.905 171.198  1.00136.35           O  
ATOM   4282  CB  PRO B 125     114.034 170.060 173.409  1.00136.35           C  
ATOM   4283  CG  PRO B 125     114.069 169.800 174.898  1.00136.35           C  
ATOM   4284  CD  PRO B 125     112.859 170.527 175.441  1.00136.35           C  
ATOM   4285  N   TRP B 126     111.839 167.835 173.181  1.00124.57           N  
ATOM   4286  CA  TRP B 126     111.410 166.530 172.615  1.00124.57           C  
ATOM   4287  C   TRP B 126     110.051 166.686 171.928  1.00124.57           C  
ATOM   4288  O   TRP B 126     109.878 166.111 170.837  1.00124.57           O  
ATOM   4289  CB  TRP B 126     111.358 165.483 173.733  1.00124.57           C  
ATOM   4290  CG  TRP B 126     111.171 164.075 173.262  1.00124.57           C  
ATOM   4291  CD1 TRP B 126     110.086 163.274 173.470  1.00124.57           C  
ATOM   4292  CD2 TRP B 126     112.108 163.292 172.504  1.00124.57           C  
ATOM   4293  CE2 TRP B 126     111.514 162.031 172.292  1.00124.57           C  
ATOM   4294  CE3 TRP B 126     113.385 163.533 171.986  1.00124.57           C  
ATOM   4295  NE1 TRP B 126     110.283 162.049 172.893  1.00124.57           N  
ATOM   4296  CZ2 TRP B 126     112.156 161.018 171.585  1.00124.57           C  
ATOM   4297  CZ3 TRP B 126     114.018 162.532 171.285  1.00124.57           C  
ATOM   4298  CH2 TRP B 126     113.409 161.294 171.088  1.00124.57           C  
ATOM   4299  N   ILE B 127     109.133 167.441 172.536  1.00127.73           N  
ATOM   4300  CA  ILE B 127     107.760 167.593 171.968  1.00127.73           C  
ATOM   4301  C   ILE B 127     107.854 168.356 170.646  1.00127.73           C  
ATOM   4302  O   ILE B 127     107.349 167.840 169.635  1.00127.73           O  
ATOM   4303  CB  ILE B 127     106.837 168.310 172.973  1.00127.73           C  
ATOM   4304  N   VAL B 128     108.463 169.542 170.662  1.00126.67           N  
ATOM   4305  CA  VAL B 128     108.608 170.363 169.458  1.00126.67           C  
ATOM   4306  C   VAL B 128     109.228 169.556 168.323  1.00126.67           C  
ATOM   4307  O   VAL B 128     108.779 169.628 167.167  1.00126.67           O  
ATOM   4308  CB  VAL B 128     109.433 171.622 169.783  1.00126.67           C  
ATOM   4309  CG1 VAL B 128     109.749 172.413 168.530  1.00126.67           C  
ATOM   4310  CG2 VAL B 128     108.682 172.493 170.769  1.00126.67           C  
ATOM   4311  N   PHE B 129     110.240 168.749 168.648  1.00118.80           N  
ATOM   4312  CA  PHE B 129     110.915 167.912 167.665  1.00118.80           C  
ATOM   4313  C   PHE B 129     109.964 166.882 167.070  1.00118.80           C  
ATOM   4314  O   PHE B 129     109.908 166.709 165.844  1.00118.80           O  
ATOM   4315  CB  PHE B 129     112.106 167.241 168.340  1.00118.80           C  
ATOM   4316  CG  PHE B 129     112.940 166.410 167.431  1.00118.80           C  
ATOM   4317  CD1 PHE B 129     113.821 167.000 166.549  1.00118.80           C  
ATOM   4318  CD2 PHE B 129     112.871 165.033 167.484  1.00118.80           C  
ATOM   4319  CE1 PHE B 129     114.604 166.229 165.719  1.00118.80           C  
ATOM   4320  CE2 PHE B 129     113.650 164.258 166.660  1.00118.80           C  
ATOM   4321  CZ  PHE B 129     114.516 164.858 165.775  1.00118.80           C  
ATOM   4322  N   ASN B 130     109.168 166.228 167.924  1.00120.61           N  
ATOM   4323  CA  ASN B 130     108.192 165.266 167.420  1.00120.61           C  
ATOM   4324  C   ASN B 130     107.089 165.925 166.604  1.00120.61           C  
ATOM   4325  O   ASN B 130     106.645 165.345 165.605  1.00120.61           O  
ATOM   4326  CB  ASN B 130     107.579 164.470 168.564  1.00120.61           C  
ATOM   4327  CG  ASN B 130     108.484 163.374 169.048  1.00120.61           C  
ATOM   4328  ND2 ASN B 130     108.524 163.173 170.356  1.00120.61           N  
ATOM   4329  OD1 ASN B 130     109.130 162.698 168.253  1.00120.61           O  
ATOM   4330  N   VAL B 131     106.662 167.134 166.980  1.00118.63           N  
ATOM   4331  CA  VAL B 131     105.597 167.805 166.236  1.00118.63           C  
ATOM   4332  C   VAL B 131     106.075 168.195 164.842  1.00118.63           C  
ATOM   4333  O   VAL B 131     105.369 167.977 163.846  1.00118.63           O  
ATOM   4334  CB  VAL B 131     105.085 169.024 167.021  1.00118.63           C  
ATOM   4335  N   LEU B 132     107.296 168.734 164.741  1.00116.45           N  
ATOM   4336  CA  LEU B 132     107.806 169.134 163.431  1.00116.45           C  
ATOM   4337  C   LEU B 132     108.088 167.930 162.545  1.00116.45           C  
ATOM   4338  O   LEU B 132     107.808 167.968 161.337  1.00116.45           O  
ATOM   4339  CB  LEU B 132     109.067 169.976 163.581  1.00116.45           C  
ATOM   4340  CG  LEU B 132     108.866 171.338 164.234  1.00116.45           C  
ATOM   4341  CD1 LEU B 132     110.194 172.047 164.380  1.00116.45           C  
ATOM   4342  CD2 LEU B 132     107.899 172.174 163.433  1.00116.45           C  
ATOM   4343  N   SER B 133     108.621 166.847 163.123  1.00113.14           N  
ATOM   4344  CA  SER B 133     108.884 165.661 162.317  1.00113.14           C  
ATOM   4345  C   SER B 133     107.588 165.023 161.835  1.00113.14           C  
ATOM   4346  O   SER B 133     107.502 164.587 160.680  1.00113.14           O  
ATOM   4347  CB  SER B 133     109.711 164.657 163.106  1.00113.14           C  
ATOM   4348  OG  SER B 133     108.955 164.123 164.172  1.00113.14           O  
ATOM   4349  N   ASP B 134     106.557 165.000 162.686  1.00117.35           N  
ATOM   4350  CA  ASP B 134     105.264 164.477 162.261  1.00117.35           C  
ATOM   4351  C   ASP B 134     104.639 165.334 161.168  1.00117.35           C  
ATOM   4352  O   ASP B 134     104.043 164.791 160.231  1.00117.35           O  
ATOM   4353  CB  ASP B 134     104.322 164.377 163.457  1.00117.35           C  
ATOM   4354  N   THR B 135     104.825 166.656 161.239  1.00116.19           N  
ATOM   4355  CA  THR B 135     104.298 167.548 160.208  1.00116.19           C  
ATOM   4356  C   THR B 135     104.962 167.302 158.859  1.00116.19           C  
ATOM   4357  O   THR B 135     104.280 167.192 157.830  1.00116.19           O  
ATOM   4358  CB  THR B 135     104.489 168.997 160.642  1.00116.19           C  
ATOM   4359  CG2 THR B 135     103.928 169.943 159.606  1.00116.19           C  
ATOM   4360  OG1 THR B 135     103.810 169.212 161.883  1.00116.19           O  
ATOM   4361  N   PHE B 136     106.293 167.192 158.846  1.00112.24           N  
ATOM   4362  CA  PHE B 136     106.984 166.976 157.578  1.00112.24           C  
ATOM   4363  C   PHE B 136     106.719 165.602 156.987  1.00112.24           C  
ATOM   4364  O   PHE B 136     106.540 165.491 155.770  1.00112.24           O  
ATOM   4365  CB  PHE B 136     108.480 167.197 157.731  1.00112.24           C  
ATOM   4366  CG  PHE B 136     108.880 168.619 157.602  1.00112.24           C  
ATOM   4367  CD1 PHE B 136     109.092 169.166 156.355  1.00112.24           C  
ATOM   4368  CD2 PHE B 136     109.020 169.420 158.711  1.00112.24           C  
ATOM   4369  CE1 PHE B 136     109.457 170.480 156.219  1.00112.24           C  
ATOM   4370  CE2 PHE B 136     109.383 170.740 158.583  1.00112.24           C  
ATOM   4371  CZ  PHE B 136     109.602 171.269 157.334  1.00112.24           C  
ATOM   4372  N   PHE B 137     106.665 164.553 157.805  1.00107.69           N  
ATOM   4373  CA  PHE B 137     106.358 163.250 157.226  1.00107.69           C  
ATOM   4374  C   PHE B 137     104.894 163.147 156.808  1.00107.69           C  
ATOM   4375  O   PHE B 137     104.572 162.425 155.854  1.00107.69           O  
ATOM   4376  CB  PHE B 137     106.768 162.143 158.191  1.00107.69           C  
ATOM   4377  CG  PHE B 137     108.246 161.855 158.177  1.00107.69           C  
ATOM   4378  CD1 PHE B 137     108.768 160.957 157.279  1.00107.69           C  
ATOM   4379  CD2 PHE B 137     109.112 162.506 159.028  1.00107.69           C  
ATOM   4380  CE1 PHE B 137     110.114 160.683 157.245  1.00107.69           C  
ATOM   4381  CE2 PHE B 137     110.465 162.244 158.996  1.00107.69           C  
ATOM   4382  CZ  PHE B 137     110.963 161.329 158.103  1.00107.69           C  
ATOM   4383  N   LEU B 138     104.020 164.098 157.138  1.00115.62           N  
ATOM   4384  CA  LEU B 138     102.646 164.030 156.527  1.00115.62           C  
ATOM   4385  C   LEU B 138     102.669 164.716 155.139  1.00115.62           C  
ATOM   4386  O   LEU B 138     102.061 164.186 154.077  1.00115.62           O  
ATOM   4387  CB  LEU B 138     101.656 164.713 157.474  1.00115.62           C  
ATOM   4388  CG  LEU B 138     100.188 164.637 157.059  1.00115.62           C  
ATOM   4389  CD1 LEU B 138      99.742 163.191 156.909  1.00115.62           C  
ATOM   4390  CD2 LEU B 138      99.307 165.365 158.061  1.00115.62           C  
ATOM   4391  N   LEU B 139     103.388 165.837 155.086  1.00114.68           N  
ATOM   4392  CA  LEU B 139     103.488 166.598 153.817  1.00114.68           C  
ATOM   4393  C   LEU B 139     104.127 165.688 152.774  1.00114.68           C  
ATOM   4394  O   LEU B 139     103.809 165.854 151.590  1.00114.68           O  
ATOM   4395  CB  LEU B 139     104.354 167.838 154.047  1.00114.68           C  
ATOM   4396  CG  LEU B 139     103.793 168.860 155.033  1.00114.68           C  
ATOM   4397  CD1 LEU B 139     104.817 169.945 155.327  1.00114.68           C  
ATOM   4398  CD2 LEU B 139     102.502 169.467 154.508  1.00114.68           C  
ATOM   4399  N   ASP B 140     105.043 164.814 153.195  1.00115.60           N  
ATOM   4400  CA  ASP B 140     105.757 163.985 152.193  1.00115.60           C  
ATOM   4401  C   ASP B 140     104.751 163.112 151.440  1.00115.60           C  
ATOM   4402  O   ASP B 140     104.799 163.164 150.232  1.00115.60           O  
ATOM   4403  CB  ASP B 140     106.888 163.178 152.833  1.00115.60           C  
ATOM   4404  CG  ASP B 140     107.818 162.502 151.837  1.00115.60           C  
ATOM   4405  OD1 ASP B 140     107.621 162.683 150.621  1.00115.60           O  
ATOM   4406  OD2 ASP B 140     108.733 161.788 152.287  1.00115.60           O1-
ATOM   4407  N   LEU B 141     103.823 162.435 152.122  1.00119.76           N  
ATOM   4408  CA  LEU B 141     102.770 161.606 151.464  1.00119.76           C  
ATOM   4409  C   LEU B 141     101.839 162.497 150.626  1.00119.76           C  
ATOM   4410  O   LEU B 141     101.409 162.077 149.450  1.00119.76           O  
ATOM   4411  CB  LEU B 141     101.987 160.887 152.567  1.00119.76           C  
ATOM   4412  CG  LEU B 141     101.086 159.743 152.106  1.00119.76           C  
ATOM   4413  CD1 LEU B 141     101.872 158.735 151.281  1.00119.76           C  
ATOM   4414  CD2 LEU B 141     100.431 159.062 153.297  1.00119.76           C  
ATOM   4415  N   VAL B 142     101.531 163.687 151.164  1.00120.82           N  
ATOM   4416  CA  VAL B 142     100.676 164.551 150.295  1.00120.82           C  
ATOM   4417  C   VAL B 142     101.387 164.824 148.956  1.00120.82           C  
ATOM   4418  O   VAL B 142     100.754 164.617 147.891  1.00120.82           O  
ATOM   4419  CB  VAL B 142     100.311 165.863 151.015  1.00120.82           C  
ATOM   4420  CG1 VAL B 142      99.552 166.821 150.110  1.00120.82           C  
ATOM   4421  CG2 VAL B 142      99.531 165.605 152.295  1.00120.82           C  
ATOM   4422  N   LEU B 143     102.671 165.194 148.987  1.00120.75           N  
ATOM   4423  CA  LEU B 143     103.415 165.524 147.738  1.00120.75           C  
ATOM   4424  C   LEU B 143     103.561 164.254 146.901  1.00120.75           C  
ATOM   4425  O   LEU B 143     103.531 164.352 145.657  1.00120.75           O  
ATOM   4426  CB  LEU B 143     104.764 166.146 148.097  1.00120.75           C  
ATOM   4427  CG  LEU B 143     104.670 167.529 148.737  1.00120.75           C  
ATOM   4428  CD1 LEU B 143     106.021 168.217 148.728  1.00120.75           C  
ATOM   4429  CD2 LEU B 143     103.643 168.386 148.015  1.00120.75           C  
ATOM   4430  N   ASN B 144     103.694 163.111 147.568  1.00131.02           N  
ATOM   4431  CA  ASN B 144     103.844 161.796 146.900  1.00131.02           C  
ATOM   4432  C   ASN B 144     102.640 161.565 145.996  1.00131.02           C  
ATOM   4433  O   ASN B 144     102.865 161.010 144.924  1.00131.02           O  
ATOM   4434  CB  ASN B 144     103.998 160.653 147.907  1.00131.02           C  
ATOM   4435  CG  ASN B 144     105.369 160.610 148.547  1.00131.02           C  
ATOM   4436  ND2 ASN B 144     105.500 159.857 149.627  1.00131.02           N  
ATOM   4437  OD1 ASN B 144     106.302 161.253 148.072  1.00131.02           O  
ATOM   4438  N   PHE B 145     101.426 161.908 146.432  1.00146.28           N  
ATOM   4439  CA  PHE B 145     100.230 161.593 145.604  1.00146.28           C  
ATOM   4440  C   PHE B 145     100.395 162.214 144.214  1.00146.28           C  
ATOM   4441  O   PHE B 145     100.148 161.517 143.213  1.00146.28           O  
ATOM   4442  CB  PHE B 145      98.941 162.000 146.321  1.00146.28           C  
ATOM   4443  CG  PHE B 145      98.310 160.887 147.119  1.00146.28           C  
ATOM   4444  CD1 PHE B 145      98.709 160.630 148.421  1.00146.28           C  
ATOM   4445  CD2 PHE B 145      97.330 160.082 146.562  1.00146.28           C  
ATOM   4446  CE1 PHE B 145      98.134 159.601 149.150  1.00146.28           C  
ATOM   4447  CE2 PHE B 145      96.755 159.054 147.292  1.00146.28           C  
ATOM   4448  CZ  PHE B 145      97.158 158.815 148.584  1.00146.28           C  
ATOM   4449  N   ARG B 146     100.805 163.481 144.160  1.00147.50           N  
ATOM   4450  CA  ARG B 146     101.042 164.171 142.864  1.00147.50           C  
ATOM   4451  C   ARG B 146     102.202 163.513 142.107  1.00147.50           C  
ATOM   4452  O   ARG B 146     102.122 163.451 140.867  1.00147.50           O  
ATOM   4453  CB  ARG B 146     101.320 165.656 143.108  1.00147.50           C  
ATOM   4454  N   THR B 147     103.242 163.053 142.812  1.00138.29           N  
ATOM   4455  CA  THR B 147     104.462 162.519 142.141  1.00138.29           C  
ATOM   4456  C   THR B 147     104.157 161.295 141.273  1.00138.29           C  
ATOM   4457  O   THR B 147     103.297 160.487 141.672  1.00138.29           O  
ATOM   4458  CB  THR B 147     105.562 162.203 143.161  1.00138.29           C  
ATOM   4459  N   GLY B 148     104.853 161.166 140.135  1.00133.15           N  
ATOM   4460  CA  GLY B 148     104.630 160.038 139.207  1.00133.15           C  
ATOM   4461  C   GLY B 148     105.373 158.782 139.625  1.00133.15           C  
ATOM   4462  O   GLY B 148     106.072 158.836 140.654  1.00133.15           O  
ATOM   4463  N   ILE B 149     105.250 157.694 138.854  1.00132.52           N  
ATOM   4464  CA  ILE B 149     105.849 156.428 139.248  1.00132.52           C  
ATOM   4465  C   ILE B 149     106.601 155.842 138.065  1.00132.52           C  
ATOM   4466  O   ILE B 149     106.024 155.656 136.989  1.00132.52           O  
ATOM   4467  CB  ILE B 149     104.778 155.449 139.750  1.00132.52           C  
ATOM   4468  CG1 ILE B 149     104.066 156.043 140.960  1.00132.52           C  
ATOM   4469  CG2 ILE B 149     105.405 154.124 140.106  1.00132.52           C  
ATOM   4470  CD1 ILE B 149     102.810 155.330 141.332  1.00132.52           C  
ATOM   4471  N   VAL B 150     107.878 155.540 138.265  1.00130.00           N  
ATOM   4472  CA  VAL B 150     108.707 154.911 137.246  1.00130.00           C  
ATOM   4473  C   VAL B 150     108.505 153.408 137.330  1.00130.00           C  
ATOM   4474  O   VAL B 150     108.798 152.793 138.361  1.00130.00           O  
ATOM   4475  CB  VAL B 150     110.188 155.276 137.425  1.00130.00           C  
ATOM   4476  N   VAL B 151     108.006 152.815 136.252  1.00128.93           N  
ATOM   4477  CA  VAL B 151     107.727 151.385 136.223  1.00128.93           C  
ATOM   4478  C   VAL B 151     108.720 150.662 135.322  1.00128.93           C  
ATOM   4479  O   VAL B 151     109.354 149.691 135.731  1.00128.93           O  
ATOM   4480  CB  VAL B 151     106.293 151.117 135.762  1.00128.93           C  
ATOM   4481  CG1 VAL B 151     106.033 149.629 135.695  1.00128.93           C  
ATOM   4482  CG2 VAL B 151     105.309 151.792 136.689  1.00128.93           C  
ATOM   4483  N   GLU B 156     107.039 156.240 132.300  1.00135.69           N  
ATOM   4484  CA  GLU B 156     106.667 156.869 133.558  1.00135.69           C  
ATOM   4485  C   GLU B 156     105.174 157.153 133.589  1.00135.69           C  
ATOM   4486  O   GLU B 156     104.665 157.915 132.773  1.00135.69           O  
ATOM   4487  CB  GLU B 156     107.455 158.160 133.767  1.00135.69           C  
ATOM   4488  N   ILE B 157     104.474 156.533 134.534  1.00139.18           N  
ATOM   4489  CA  ILE B 157     103.029 156.699 134.646  1.00139.18           C  
ATOM   4490  C   ILE B 157     102.757 158.058 135.277  1.00139.18           C  
ATOM   4491  O   ILE B 157     102.825 158.209 136.499  1.00139.18           O  
ATOM   4492  CB  ILE B 157     102.394 155.571 135.465  1.00139.18           C  
ATOM   4493  N   LEU B 158     102.448 159.053 134.450  1.00144.45           N  
ATOM   4494  CA  LEU B 158     102.140 160.391 134.934  1.00144.45           C  
ATOM   4495  C   LEU B 158     100.647 160.690 134.884  1.00144.45           C  
ATOM   4496  O   LEU B 158     100.245 161.844 135.048  1.00144.45           O  
ATOM   4497  CB  LEU B 158     102.918 161.438 134.139  1.00144.45           C  
ATOM   4498  N   LEU B 159      99.818 159.676 134.656  1.00152.07           N  
ATOM   4499  CA  LEU B 159      98.368 159.849 134.673  1.00152.07           C  
ATOM   4500  C   LEU B 159      97.921 159.956 136.122  1.00152.07           C  
ATOM   4501  O   LEU B 159      97.965 158.979 136.871  1.00152.07           O  
ATOM   4502  CB  LEU B 159      97.684 158.685 133.967  1.00152.07           C  
ATOM   4503  N   ALA B 160      97.478 161.155 136.526  1.00153.71           N  
ATOM   4504  CA  ALA B 160      97.308 161.428 137.953  1.00153.71           C  
ATOM   4505  C   ALA B 160      96.105 160.719 138.580  1.00153.71           C  
ATOM   4506  O   ALA B 160      96.312 159.924 139.513  1.00153.71           O  
ATOM   4507  CB  ALA B 160      97.303 162.940 138.205  1.00153.71           C  
ATOM   4508  N   PRO B 161      94.849 160.933 138.139  1.00156.94           N  
ATOM   4509  CA  PRO B 161      93.729 160.517 139.004  1.00156.94           C  
ATOM   4510  C   PRO B 161      93.478 159.020 139.020  1.00156.94           C  
ATOM   4511  O   PRO B 161      92.662 158.552 139.823  1.00156.94           O  
ATOM   4512  CB  PRO B 161      92.526 161.261 138.403  1.00156.94           C  
ATOM   4513  CG  PRO B 161      93.100 162.262 137.450  1.00156.94           C  
ATOM   4514  CD  PRO B 161      94.303 161.567 136.922  1.00156.94           C  
ATOM   4515  N   ARG B 162      94.141 158.252 138.162  1.00155.77           N  
ATOM   4516  CA  ARG B 162      93.874 156.826 138.064  1.00155.77           C  
ATOM   4517  C   ARG B 162      95.039 155.971 138.540  1.00155.77           C  
ATOM   4518  O   ARG B 162      94.860 155.114 139.406  1.00155.77           O  
ATOM   4519  CB  ARG B 162      93.519 156.460 136.619  1.00155.77           C  
ATOM   4520  N   ALA B 163      96.234 156.190 137.993  1.00153.08           N  
ATOM   4521  CA  ALA B 163      97.336 155.271 138.256  1.00153.08           C  
ATOM   4522  C   ALA B 163      97.931 155.493 139.638  1.00153.08           C  
ATOM   4523  O   ALA B 163      98.274 154.528 140.333  1.00153.08           O  
ATOM   4524  CB  ALA B 163      98.410 155.423 137.181  1.00153.08           C  
ATOM   4525  N   ILE B 164      98.042 156.755 140.060  1.00148.56           N  
ATOM   4526  CA  ILE B 164      98.768 157.079 141.284  1.00148.56           C  
ATOM   4527  C   ILE B 164      97.997 156.613 142.513  1.00148.56           C  
ATOM   4528  O   ILE B 164      98.565 155.982 143.415  1.00148.56           O  
ATOM   4529  CB  ILE B 164      99.064 158.588 141.337  1.00148.56           C  
ATOM   4530  N   ARG B 165      96.689 156.889 142.553  1.00143.90           N  
ATOM   4531  CA  ARG B 165      95.886 156.545 143.721  1.00143.90           C  
ATOM   4532  C   ARG B 165      95.764 155.036 143.887  1.00143.90           C  
ATOM   4533  O   ARG B 165      95.882 154.515 145.003  1.00143.90           O  
ATOM   4534  CB  ARG B 165      94.505 157.185 143.610  1.00143.90           C  
ATOM   4535  N   THR B 166      95.569 154.317 142.784  1.00146.45           N  
ATOM   4536  CA  THR B 166      95.456 152.868 142.869  1.00146.45           C  
ATOM   4537  C   THR B 166      96.799 152.221 143.169  1.00146.45           C  
ATOM   4538  O   THR B 166      96.861 151.222 143.895  1.00146.45           O  
ATOM   4539  CB  THR B 166      94.871 152.307 141.580  1.00146.45           C  
ATOM   4540  CG2 THR B 166      93.474 152.852 141.361  1.00146.45           C  
ATOM   4541  OG1 THR B 166      95.713 152.671 140.480  1.00146.45           O  
ATOM   4542  N   ARG B 167      97.889 152.788 142.650  1.00143.95           N  
ATOM   4543  CA  ARG B 167      99.200 152.210 142.916  1.00143.95           C  
ATOM   4544  C   ARG B 167      99.642 152.485 144.350  1.00143.95           C  
ATOM   4545  O   ARG B 167     100.463 151.750 144.908  1.00143.95           O  
ATOM   4546  CB  ARG B 167     100.220 152.743 141.914  1.00143.95           C  
ATOM   4547  N   TYR B 168      99.104 153.537 144.970  1.00143.60           N  
ATOM   4548  CA  TYR B 168      99.350 153.730 146.396  1.00143.60           C  
ATOM   4549  C   TYR B 168      98.506 152.801 147.239  1.00143.60           C  
ATOM   4550  O   TYR B 168      99.028 152.102 148.115  1.00143.60           O  
ATOM   4551  CB  TYR B 168      99.075 155.163 146.804  1.00143.60           C  
ATOM   4552  CG  TYR B 168     100.153 156.080 146.392  1.00143.60           C  
ATOM   4553  CD1 TYR B 168     101.430 155.602 146.130  1.00143.60           C  
ATOM   4554  CD2 TYR B 168      99.899 157.416 146.223  1.00143.60           C  
ATOM   4555  CE1 TYR B 168     102.428 156.447 145.728  1.00143.60           C  
ATOM   4556  CE2 TYR B 168     100.870 158.257 145.820  1.00143.60           C  
ATOM   4557  CZ  TYR B 168     102.145 157.782 145.574  1.00143.60           C  
ATOM   4558  OH  TYR B 168     103.141 158.639 145.165  1.00143.60           O  
ATOM   4559  N   LEU B 169      97.195 152.780 146.992  1.00141.85           N  
ATOM   4560  CA  LEU B 169      96.297 152.001 147.834  1.00141.85           C  
ATOM   4561  C   LEU B 169      96.519 150.503 147.652  1.00141.85           C  
ATOM   4562  O   LEU B 169      96.072 149.699 148.476  1.00141.85           O  
ATOM   4563  CB  LEU B 169      94.848 152.379 147.534  1.00141.85           C  
ATOM   4564  N   ARG B 170      97.217 150.108 146.586  1.00140.93           N  
ATOM   4565  CA  ARG B 170      97.598 148.711 146.443  1.00140.93           C  
ATOM   4566  C   ARG B 170      98.904 148.402 147.169  1.00140.93           C  
ATOM   4567  O   ARG B 170      99.068 147.303 147.708  1.00140.93           O  
ATOM   4568  CB  ARG B 170      97.712 148.351 144.964  1.00140.93           C  
ATOM   4569  N   THR B 171      99.856 149.339 147.188  1.00135.95           N  
ATOM   4570  CA  THR B 171     101.212 148.937 147.558  1.00135.95           C  
ATOM   4571  C   THR B 171     101.766 149.506 148.861  1.00135.95           C  
ATOM   4572  O   THR B 171     102.093 148.739 149.771  1.00135.95           O  
ATOM   4573  CB  THR B 171     102.178 149.300 146.433  1.00135.95           C  
ATOM   4574  CG2 THR B 171     101.815 148.570 145.157  1.00135.95           C  
ATOM   4575  OG1 THR B 171     102.126 150.712 146.203  1.00135.95           O  
ATOM   4576  N   TRP B 172     101.882 150.828 148.982  1.00124.81           N  
ATOM   4577  CA  TRP B 172     102.637 151.407 150.089  1.00124.81           C  
ATOM   4578  C   TRP B 172     101.901 152.510 150.828  1.00124.81           C  
ATOM   4579  O   TRP B 172     102.548 153.445 151.300  1.00124.81           O  
ATOM   4580  CB  TRP B 172     103.968 151.994 149.611  1.00124.81           C  
ATOM   4581  CG  TRP B 172     104.974 151.039 149.088  1.00124.81           C  
ATOM   4582  CD1 TRP B 172     105.316 150.852 147.787  1.00124.81           C  
ATOM   4583  CD2 TRP B 172     105.786 150.142 149.848  1.00124.81           C  
ATOM   4584  CE2 TRP B 172     106.597 149.443 148.938  1.00124.81           C  
ATOM   4585  CE3 TRP B 172     105.902 149.857 151.206  1.00124.81           C  
ATOM   4586  NE1 TRP B 172     106.295 149.900 147.685  1.00124.81           N  
ATOM   4587  CZ2 TRP B 172     107.510 148.482 149.341  1.00124.81           C  
ATOM   4588  CZ3 TRP B 172     106.807 148.901 151.605  1.00124.81           C  
ATOM   4589  CH2 TRP B 172     107.601 148.225 150.678  1.00124.81           C  
ATOM   4590  N   PHE B 173     100.573 152.458 150.906  1.00122.89           N  
ATOM   4591  CA  PHE B 173      99.876 153.608 151.540  1.00122.89           C  
ATOM   4592  C   PHE B 173      99.773 153.402 153.051  1.00122.89           C  
ATOM   4593  O   PHE B 173     100.134 154.329 153.801  1.00122.89           O  
ATOM   4594  CB  PHE B 173      98.492 153.839 150.931  1.00122.89           C  
ATOM   4595  CG  PHE B 173      97.706 154.934 151.606  1.00122.89           C  
ATOM   4596  CD1 PHE B 173      98.054 156.264 151.435  1.00122.89           C  
ATOM   4597  CD2 PHE B 173      96.627 154.635 152.422  1.00122.89           C  
ATOM   4598  CE1 PHE B 173      97.337 157.270 152.062  1.00122.89           C  
ATOM   4599  CE2 PHE B 173      95.911 155.643 153.048  1.00122.89           C  
ATOM   4600  CZ  PHE B 173      96.266 156.958 152.866  1.00122.89           C  
ATOM   4601  N   LEU B 174      99.351 152.214 153.484  1.00119.13           N  
ATOM   4602  CA  LEU B 174      99.103 151.995 154.934  1.00119.13           C  
ATOM   4603  C   LEU B 174     100.388 152.204 155.740  1.00119.13           C  
ATOM   4604  O   LEU B 174     100.311 152.860 156.795  1.00119.13           O  
ATOM   4605  CB  LEU B 174      98.571 150.572 155.123  1.00119.13           C  
ATOM   4606  CG  LEU B 174      98.139 150.214 156.544  1.00119.13           C  
ATOM   4607  CD1 LEU B 174      97.002 151.113 157.007  1.00119.13           C  
ATOM   4608  CD2 LEU B 174      97.732 148.752 156.633  1.00119.13           C  
ATOM   4609  N   VAL B 175     101.522 151.683 155.264  1.00113.86           N  
ATOM   4610  CA  VAL B 175     102.775 151.784 156.068  1.00113.86           C  
ATOM   4611  C   VAL B 175     103.118 153.267 156.220  1.00113.86           C  
ATOM   4612  O   VAL B 175     103.399 153.706 157.363  1.00113.86           O  
ATOM   4613  CB  VAL B 175     103.929 151.014 155.400  1.00113.86           C  
ATOM   4614  N   ASP B 176     103.016 154.018 155.121  1.00114.92           N  
ATOM   4615  CA  ASP B 176     103.383 155.455 155.163  1.00114.92           C  
ATOM   4616  C   ASP B 176     102.439 156.165 156.131  1.00114.92           C  
ATOM   4617  O   ASP B 176     102.934 156.960 156.933  1.00114.92           O  
ATOM   4618  CB  ASP B 176     103.349 156.079 153.767  1.00114.92           C  
ATOM   4619  N   LEU B 177     101.146 155.839 156.084  1.00120.36           N  
ATOM   4620  CA  LEU B 177     100.141 156.506 156.954  1.00120.36           C  
ATOM   4621  C   LEU B 177     100.457 156.220 158.425  1.00120.36           C  
ATOM   4622  O   LEU B 177     100.343 157.152 159.244  1.00120.36           O  
ATOM   4623  CB  LEU B 177      98.752 155.982 156.582  1.00120.36           C  
ATOM   4624  CG  LEU B 177      97.583 156.634 157.318  1.00120.36           C  
ATOM   4625  CD1 LEU B 177      97.518 158.123 157.016  1.00120.36           C  
ATOM   4626  CD2 LEU B 177      96.272 155.959 156.951  1.00120.36           C  
ATOM   4627  N   ILE B 178     100.833 154.979 158.745  1.00117.24           N  
ATOM   4628  CA  ILE B 178     101.102 154.615 160.167  1.00117.24           C  
ATOM   4629  C   ILE B 178     102.275 155.459 160.671  1.00117.24           C  
ATOM   4630  O   ILE B 178     102.055 156.295 161.556  1.00117.24           O  
ATOM   4631  CB  ILE B 178     101.380 153.105 160.311  1.00117.24           C  
ATOM   4632  CG1 ILE B 178     100.156 152.266 159.940  1.00117.24           C  
ATOM   4633  CG2 ILE B 178     101.870 152.777 161.713  1.00117.24           C  
ATOM   4634  CD1 ILE B 178     100.395 150.776 160.002  1.00117.24           C  
ATOM   4635  N   SER B 179     103.469 155.255 160.118  1.00114.67           N  
ATOM   4636  CA  SER B 179     104.658 155.974 160.554  1.00114.67           C  
ATOM   4637  C   SER B 179     104.498 157.477 160.383  1.00114.67           C  
ATOM   4638  O   SER B 179     105.312 158.255 160.890  1.00114.67           O  
ATOM   4639  CB  SER B 179     105.874 155.482 159.782  1.00114.67           C  
ATOM   4640  OG  SER B 179     105.753 155.812 158.417  1.00114.67           O  
ATOM   4641  N   SER B 180     103.467 157.909 159.662  1.00119.02           N  
ATOM   4642  CA  SER B 180     103.277 159.339 159.470  1.00119.02           C  
ATOM   4643  C   SER B 180     102.716 160.006 160.717  1.00119.02           C  
ATOM   4644  O   SER B 180     103.369 160.867 161.312  1.00119.02           O  
ATOM   4645  CB  SER B 180     102.359 159.587 158.281  1.00119.02           C  
ATOM   4646  OG  SER B 180     102.111 160.969 158.134  1.00119.02           O  
ATOM   4647  N   ILE B 181     101.496 159.617 161.105  1.00127.67           N  
ATOM   4648  CA  ILE B 181     100.797 160.292 162.242  1.00127.67           C  
ATOM   4649  C   ILE B 181     101.376 159.846 163.588  1.00127.67           C  
ATOM   4650  O   ILE B 181     101.959 158.747 163.648  1.00127.67           O  
ATOM   4651  CB  ILE B 181      99.284 160.013 162.152  1.00127.67           C  
ATOM   4652  CG1 ILE B 181      98.978 158.517 162.258  1.00127.67           C  
ATOM   4653  CG2 ILE B 181      98.705 160.613 160.881  1.00127.67           C  
ATOM   4654  CD1 ILE B 181      97.515 158.178 162.110  1.00127.67           C  
ATOM   4655  N   PRO B 182     101.244 160.649 164.669  1.00133.80           N  
ATOM   4656  CA  PRO B 182     101.698 160.232 165.996  1.00133.80           C  
ATOM   4657  C   PRO B 182     100.596 159.482 166.759  1.00133.80           C  
ATOM   4658  O   PRO B 182      99.757 160.121 167.362  1.00133.80           O  
ATOM   4659  CB  PRO B 182     102.015 161.564 166.691  1.00133.80           C  
ATOM   4660  CG  PRO B 182     101.152 162.604 165.994  1.00133.80           C  
ATOM   4661  CD  PRO B 182     100.727 162.017 164.664  1.00133.80           C  
ATOM   4662  N   VAL B 183     100.650 158.149 166.747  1.00140.70           N  
ATOM   4663  CA  VAL B 183      99.614 157.314 167.425  1.00140.70           C  
ATOM   4664  C   VAL B 183      99.657 157.556 168.935  1.00140.70           C  
ATOM   4665  O   VAL B 183      98.574 157.644 169.551  1.00140.70           O  
ATOM   4666  CB  VAL B 183      99.825 155.825 167.092  1.00140.70           C  
ATOM   4667  CG1 VAL B 183      98.732 154.946 167.680  1.00140.70           C  
ATOM   4668  CG2 VAL B 183      99.943 155.600 165.593  1.00140.70           C  
ATOM   4669  N   ASP B 184     100.855 157.691 169.507  1.00146.69           N  
ATOM   4670  CA  ASP B 184     100.979 157.811 170.984  1.00146.69           C  
ATOM   4671  C   ASP B 184     100.236 159.050 171.491  1.00146.69           C  
ATOM   4672  O   ASP B 184      99.563 158.939 172.533  1.00146.69           O  
ATOM   4673  CB  ASP B 184     102.448 157.847 171.412  1.00146.69           C  
ATOM   4674  CG  ASP B 184     103.239 158.996 170.808  1.00146.69           C  
ATOM   4675  OD1 ASP B 184     103.096 159.236 169.592  1.00146.69           O  
ATOM   4676  OD2 ASP B 184     103.987 159.647 171.561  1.00146.69           O1-
ATOM   4677  N   TYR B 185     100.345 160.177 170.786  1.00155.00           N  
ATOM   4678  CA  TYR B 185      99.717 161.430 171.278  1.00155.00           C  
ATOM   4679  C   TYR B 185      98.198 161.249 171.336  1.00155.00           C  
ATOM   4680  O   TYR B 185      97.574 161.722 172.304  1.00155.00           O  
ATOM   4681  CB  TYR B 185     100.119 162.616 170.400  1.00155.00           C  
ATOM   4682  CG  TYR B 185      99.730 163.960 170.960  1.00155.00           C  
ATOM   4683  CD1 TYR B 185     100.414 164.510 172.032  1.00155.00           C  
ATOM   4684  CD2 TYR B 185      98.679 164.684 170.423  1.00155.00           C  
ATOM   4685  CE1 TYR B 185     100.065 165.743 172.556  1.00155.00           C  
ATOM   4686  CE2 TYR B 185      98.317 165.919 170.935  1.00155.00           C  
ATOM   4687  CZ  TYR B 185      99.012 166.451 172.005  1.00155.00           C  
ATOM   4688  OH  TYR B 185      98.663 167.667 172.516  1.00155.00           O  
ATOM   4689  N   ILE B 186      97.628 160.578 170.332  1.00155.66           N  
ATOM   4690  CA  ILE B 186      96.147 160.404 170.272  1.00155.66           C  
ATOM   4691  C   ILE B 186      95.685 159.601 171.492  1.00155.66           C  
ATOM   4692  O   ILE B 186      94.681 159.999 172.112  1.00155.66           O  
ATOM   4693  CB  ILE B 186      95.758 159.704 168.956  1.00155.66           C  
ATOM   4694  CG1 ILE B 186      96.431 160.360 167.748  1.00155.66           C  
ATOM   4695  CG2 ILE B 186      94.247 159.644 168.798  1.00155.66           C  
ATOM   4696  CD1 ILE B 186      96.236 159.606 166.454  1.00155.66           C  
ATOM   4697  N   PHE B 187      96.410 158.534 171.838  1.00157.53           N  
ATOM   4698  CA  PHE B 187      96.001 157.670 172.976  1.00157.53           C  
ATOM   4699  C   PHE B 187      96.042 158.491 174.267  1.00157.53           C  
ATOM   4700  O   PHE B 187      95.111 158.367 175.082  1.00157.53           O  
ATOM   4701  CB  PHE B 187      96.910 156.441 173.054  1.00157.53           C  
ATOM   4702  CG  PHE B 187      96.640 155.514 174.212  1.00157.53           C  
ATOM   4703  CD1 PHE B 187      95.582 154.620 174.175  1.00157.53           C  
ATOM   4704  CD2 PHE B 187      97.451 155.523 175.335  1.00157.53           C  
ATOM   4705  CE1 PHE B 187      95.337 153.765 175.238  1.00157.53           C  
ATOM   4706  CE2 PHE B 187      97.206 154.669 176.398  1.00157.53           C  
ATOM   4707  CZ  PHE B 187      96.149 153.791 176.348  1.00157.53           C  
ATOM   4708  N   LEU B 188      97.086 159.304 174.440  1.00159.08           N  
ATOM   4709  CA  LEU B 188      97.237 160.119 175.639  1.00159.08           C  
ATOM   4710  C   LEU B 188      96.058 161.070 175.815  1.00159.08           C  
ATOM   4711  O   LEU B 188      95.608 161.309 176.941  1.00159.08           O  
ATOM   4712  CB  LEU B 188      98.550 160.897 175.574  1.00159.08           C  
ATOM   4713  CG  LEU B 188      98.898 161.752 176.790  1.00159.08           C  
ATOM   4714  CD1 LEU B 188      99.076 160.869 178.007  1.00159.08           C  
ATOM   4715  CD2 LEU B 188     100.147 162.579 176.532  1.00159.08           C  
ATOM   4716  N   VAL B 189      95.553 161.631 174.713  1.00162.66           N  
ATOM   4717  CA  VAL B 189      94.414 162.545 174.795  1.00162.66           C  
ATOM   4718  C   VAL B 189      93.144 161.791 175.177  1.00162.66           C  
ATOM   4719  O   VAL B 189      92.344 162.273 175.991  1.00162.66           O  
ATOM   4720  CB  VAL B 189      94.262 163.322 173.471  1.00162.66           C  
ATOM   4721  CG1 VAL B 189      92.946 164.074 173.406  1.00162.66           C  
ATOM   4722  CG2 VAL B 189      95.388 164.326 173.330  1.00162.66           C  
ATOM   4723  N   VAL B 190      92.964 160.583 174.637  1.00162.69           N  
ATOM   4724  CA  VAL B 190      91.766 159.798 174.935  1.00162.69           C  
ATOM   4725  C   VAL B 190      91.761 159.344 176.393  1.00162.69           C  
ATOM   4726  O   VAL B 190      90.778 159.541 177.117  1.00162.69           O  
ATOM   4727  CB  VAL B 190      91.656 158.605 173.969  1.00162.69           C  
ATOM   4728  CG1 VAL B 190      90.545 157.666 174.400  1.00162.69           C  
ATOM   4729  CG2 VAL B 190      91.388 159.102 172.566  1.00162.69           C  
ATOM   4730  N   GLU B 191      92.860 158.757 176.853  1.00165.57           N  
ATOM   4731  CA  GLU B 191      92.949 158.321 178.243  1.00165.57           C  
ATOM   4732  C   GLU B 191      93.492 159.436 179.133  1.00165.57           C  
ATOM   4733  O   GLU B 191      93.011 160.568 179.088  1.00165.57           O  
ATOM   4734  CB  GLU B 191      93.828 157.076 178.363  1.00165.57           C  
ATOM   4735  N   ARG B 205      97.539 152.477 187.908  1.00173.26           N  
ATOM   4736  CA  ARG B 205      97.814 151.795 186.650  1.00173.26           C  
ATOM   4737  C   ARG B 205      98.420 152.753 185.631  1.00173.26           C  
ATOM   4738  O   ARG B 205      98.308 152.543 184.425  1.00173.26           O  
ATOM   4739  CB  ARG B 205      96.536 151.169 186.087  1.00173.26           C  
ATOM   4740  N   ALA B 206      99.068 153.809 186.129  1.00170.11           N  
ATOM   4741  CA  ALA B 206      99.656 154.799 185.235  1.00170.11           C  
ATOM   4742  C   ALA B 206     100.929 154.283 184.578  1.00170.11           C  
ATOM   4743  O   ALA B 206     101.260 154.705 183.462  1.00170.11           O  
ATOM   4744  CB  ALA B 206      99.940 156.092 185.998  1.00170.11           C  
ATOM   4745  N   LEU B 207     101.647 153.376 185.246  1.00168.03           N  
ATOM   4746  CA  LEU B 207     102.891 152.849 184.692  1.00168.03           C  
ATOM   4747  C   LEU B 207     102.639 151.982 183.467  1.00168.03           C  
ATOM   4748  O   LEU B 207     103.424 152.022 182.510  1.00168.03           O  
ATOM   4749  CB  LEU B 207     103.643 152.053 185.758  1.00168.03           C  
ATOM   4750  N   ARG B 208     101.548 151.211 183.475  1.00165.17           N  
ATOM   4751  CA  ARG B 208     101.154 150.459 182.289  1.00165.17           C  
ATOM   4752  C   ARG B 208     100.778 151.387 181.144  1.00165.17           C  
ATOM   4753  O   ARG B 208     101.091 151.094 179.987  1.00165.17           O  
ATOM   4754  CB  ARG B 208      99.990 149.527 182.619  1.00165.17           C  
ATOM   4755  N   ILE B 209     100.155 152.527 181.458  1.00160.90           N  
ATOM   4756  CA  ILE B 209      99.813 153.511 180.438  1.00160.90           C  
ATOM   4757  C   ILE B 209     101.068 154.126 179.833  1.00160.90           C  
ATOM   4758  O   ILE B 209     101.162 154.274 178.610  1.00160.90           O  
ATOM   4759  CB  ILE B 209      98.887 154.580 181.044  1.00160.90           C  
ATOM   4760  CG1 ILE B 209      97.590 153.933 181.527  1.00160.90           C  
ATOM   4761  CG2 ILE B 209      98.571 155.670 180.034  1.00160.90           C  
ATOM   4762  CD1 ILE B 209      96.751 154.834 182.402  1.00160.90           C  
ATOM   4763  N   VAL B 210     102.064 154.445 180.665  1.00159.73           N  
ATOM   4764  CA  VAL B 210     103.300 155.049 180.168  1.00159.73           C  
ATOM   4765  C   VAL B 210     104.095 154.051 179.330  1.00159.73           C  
ATOM   4766  O   VAL B 210     104.621 154.395 178.260  1.00159.73           O  
ATOM   4767  CB  VAL B 210     104.121 155.605 181.346  1.00159.73           C  
ATOM   4768  CG1 VAL B 210     105.492 156.070 180.893  1.00159.73           C  
ATOM   4769  CG2 VAL B 210     103.378 156.760 181.989  1.00159.73           C  
ATOM   4770  N   ARG B 211     104.154 152.790 179.774  1.00152.90           N  
ATOM   4771  CA  ARG B 211     104.829 151.755 178.995  1.00152.90           C  
ATOM   4772  C   ARG B 211     104.111 151.493 177.674  1.00152.90           C  
ATOM   4773  O   ARG B 211     104.753 151.291 176.632  1.00152.90           O  
ATOM   4774  CB  ARG B 211     104.921 150.469 179.814  1.00152.90           C  
ATOM   4775  N   PHE B 212     102.779 151.548 177.690  1.00148.20           N  
ATOM   4776  CA  PHE B 212     102.011 151.299 176.482  1.00148.20           C  
ATOM   4777  C   PHE B 212     102.178 152.448 175.493  1.00148.20           C  
ATOM   4778  O   PHE B 212     102.281 152.222 174.282  1.00148.20           O  
ATOM   4779  CB  PHE B 212     100.548 151.081 176.864  1.00148.20           C  
ATOM   4780  CG  PHE B 212      99.717 150.454 175.790  1.00148.20           C  
ATOM   4781  CD1 PHE B 212      99.891 149.119 175.460  1.00148.20           C  
ATOM   4782  CD2 PHE B 212      98.725 151.176 175.148  1.00148.20           C  
ATOM   4783  CE1 PHE B 212      99.118 148.524 174.482  1.00148.20           C  
ATOM   4784  CE2 PHE B 212      97.943 150.585 174.170  1.00148.20           C  
ATOM   4785  CZ  PHE B 212      98.143 149.258 173.837  1.00148.20           C  
ATOM   4786  N   THR B 213     102.273 153.682 175.995  1.00142.21           N  
ATOM   4787  CA  THR B 213     102.553 154.809 175.111  1.00142.21           C  
ATOM   4788  C   THR B 213     103.971 154.774 174.571  1.00142.21           C  
ATOM   4789  O   THR B 213     104.204 155.233 173.452  1.00142.21           O  
ATOM   4790  CB  THR B 213     102.318 156.139 175.817  1.00142.21           C  
ATOM   4791  CG2 THR B 213     100.846 156.351 176.110  1.00142.21           C  
ATOM   4792  OG1 THR B 213     103.086 156.184 177.023  1.00142.21           O  
ATOM   4793  N   LYS B 214     104.928 154.240 175.334  1.00130.00           N  
ATOM   4794  CA  LYS B 214     106.281 154.105 174.801  1.00130.00           C  
ATOM   4795  C   LYS B 214     106.324 153.093 173.663  1.00130.00           C  
ATOM   4796  O   LYS B 214     106.950 153.337 172.618  1.00130.00           O  
ATOM   4797  CB  LYS B 214     107.247 153.705 175.912  1.00130.00           C  
ATOM   4798  N   ILE B 215     105.613 151.976 173.822  1.00130.38           N  
ATOM   4799  CA  ILE B 215     105.581 150.980 172.756  1.00130.38           C  
ATOM   4800  C   ILE B 215     104.809 151.503 171.544  1.00130.38           C  
ATOM   4801  O   ILE B 215     105.172 151.222 170.397  1.00130.38           O  
ATOM   4802  CB  ILE B 215     105.010 149.657 173.296  1.00130.38           C  
ATOM   4803  CG1 ILE B 215     105.906 149.134 174.410  1.00130.38           C  
ATOM   4804  CG2 ILE B 215     104.952 148.592 172.222  1.00130.38           C  
ATOM   4805  CD1 ILE B 215     105.310 147.984 175.170  1.00130.38           C  
ATOM   4806  N   LEU B 216     103.774 152.320 171.768  1.00128.48           N  
ATOM   4807  CA  LEU B 216     103.070 152.919 170.635  1.00128.48           C  
ATOM   4808  C   LEU B 216     103.915 153.975 169.936  1.00128.48           C  
ATOM   4809  O   LEU B 216     103.845 154.121 168.712  1.00128.48           O  
ATOM   4810  CB  LEU B 216     101.747 153.532 171.078  1.00128.48           C  
ATOM   4811  CG  LEU B 216     100.634 152.559 171.430  1.00128.48           C  
ATOM   4812  CD1 LEU B 216      99.415 153.322 171.904  1.00128.48           C  
ATOM   4813  CD2 LEU B 216     100.310 151.701 170.231  1.00128.48           C  
ATOM   4814  N   SER B 217     104.725 154.718 170.686  1.00118.47           N  
ATOM   4815  CA  SER B 217     105.567 155.724 170.060  1.00118.47           C  
ATOM   4816  C   SER B 217     106.773 155.112 169.378  1.00118.47           C  
ATOM   4817  O   SER B 217     107.466 155.810 168.639  1.00118.47           O  
ATOM   4818  CB  SER B 217     106.021 156.751 171.085  1.00118.47           C  
ATOM   4819  OG  SER B 217     106.873 156.163 172.043  1.00118.47           O  
ATOM   4820  N   LEU B 218     107.046 153.834 169.601  1.00109.19           N  
ATOM   4821  CA  LEU B 218     108.008 153.166 168.729  1.00109.19           C  
ATOM   4822  C   LEU B 218     107.440 152.753 167.370  1.00109.19           C  
ATOM   4823  O   LEU B 218     108.071 151.939 166.695  1.00109.19           O  
ATOM   4824  CB  LEU B 218     108.602 151.929 169.398  1.00109.19           C  
ATOM   4825  CG  LEU B 218     109.685 152.153 170.441  1.00109.19           C  
ATOM   4826  CD1 LEU B 218     110.085 150.829 171.030  1.00109.19           C  
ATOM   4827  CD2 LEU B 218     110.871 152.809 169.798  1.00109.19           C  
ATOM   4828  N   LEU B 219     106.288 153.260 166.940  1.00108.67           N  
ATOM   4829  CA  LEU B 219     105.830 153.034 165.575  1.00108.67           C  
ATOM   4830  C   LEU B 219     106.443 153.997 164.579  1.00108.67           C  
ATOM   4831  O   LEU B 219     106.211 153.852 163.377  1.00108.67           O  
ATOM   4832  CB  LEU B 219     104.314 153.137 165.478  1.00108.67           C  
ATOM   4833  CG  LEU B 219     103.537 151.988 166.090  1.00108.67           C  
ATOM   4834  CD1 LEU B 219     102.063 152.272 165.967  1.00108.67           C  
ATOM   4835  CD2 LEU B 219     103.904 150.704 165.387  1.00108.67           C  
ATOM   4836  N   ARG B 220     107.218 154.969 165.039  1.00103.41           N  
ATOM   4837  CA  ARG B 220     107.901 155.890 164.152  1.00103.41           C  
ATOM   4838  C   ARG B 220     109.007 155.223 163.359  1.00103.41           C  
ATOM   4839  O   ARG B 220     109.494 155.807 162.393  1.00103.41           O  
ATOM   4840  CB  ARG B 220     108.514 157.027 164.954  1.00103.41           C  
ATOM   4841  CG  ARG B 220     107.584 157.706 165.916  1.00103.41           C  
ATOM   4842  CD  ARG B 220     106.611 158.621 165.257  1.00103.41           C  
ATOM   4843  NE  ARG B 220     105.760 159.234 166.265  1.00103.41           N  
ATOM   4844  CZ  ARG B 220     106.114 160.294 166.982  1.00103.41           C  
ATOM   4845  NH1 ARG B 220     107.308 160.835 166.810  1.00103.41           N1+
ATOM   4846  NH2 ARG B 220     105.284 160.797 167.882  1.00103.41           N  
ATOM   4847  N   LEU B 221     109.422 154.023 163.736  1.00 94.86           N  
ATOM   4848  CA  LEU B 221     110.522 153.372 163.050  1.00 94.86           C  
ATOM   4849  C   LEU B 221     110.084 152.639 161.801  1.00 94.86           C  
ATOM   4850  O   LEU B 221     110.863 151.852 161.262  1.00 94.86           O  
ATOM   4851  CB  LEU B 221     111.228 152.399 163.982  1.00 94.86           C  
ATOM   4852  CG  LEU B 221     112.334 152.912 164.893  1.00 94.86           C  
ATOM   4853  CD1 LEU B 221     111.851 153.843 165.967  1.00 94.86           C  
ATOM   4854  CD2 LEU B 221     112.943 151.708 165.534  1.00 94.86           C  
ATOM   4855  N   LEU B 222     108.859 152.854 161.337  1.00 98.67           N  
ATOM   4856  CA  LEU B 222     108.488 152.401 160.007  1.00 98.67           C  
ATOM   4857  C   LEU B 222     108.755 153.454 158.944  1.00 98.67           C  
ATOM   4858  O   LEU B 222     108.178 153.378 157.858  1.00 98.67           O  
ATOM   4859  CB  LEU B 222     107.024 151.974 159.982  1.00 98.67           C  
ATOM   4860  CG  LEU B 222     106.740 150.692 160.757  1.00 98.67           C  
ATOM   4861  CD1 LEU B 222     105.259 150.414 160.788  1.00 98.67           C  
ATOM   4862  CD2 LEU B 222     107.486 149.536 160.131  1.00 98.67           C  
ATOM   4863  N   ARG B 223     109.608 154.434 159.229  1.00 99.41           N  
ATOM   4864  CA  ARG B 223     110.089 155.332 158.196  1.00 99.41           C  
ATOM   4865  C   ARG B 223     111.284 154.741 157.473  1.00 99.41           C  
ATOM   4866  O   ARG B 223     111.771 155.331 156.501  1.00 99.41           O  
ATOM   4867  CB  ARG B 223     110.435 156.665 158.834  1.00 99.41           C  
ATOM   4868  CG  ARG B 223     109.235 157.292 159.483  1.00 99.41           C  
ATOM   4869  CD  ARG B 223     109.590 158.490 160.321  1.00 99.41           C  
ATOM   4870  NE  ARG B 223     108.405 159.024 160.981  1.00 99.41           N  
ATOM   4871  CZ  ARG B 223     108.419 160.033 161.843  1.00 99.41           C  
ATOM   4872  NH1 ARG B 223     109.558 160.621 162.161  1.00 99.41           N1+
ATOM   4873  NH2 ARG B 223     107.290 160.452 162.390  1.00 99.41           N  
ATOM   4874  N   LEU B 224     111.765 153.588 157.933  1.00 91.06           N  
ATOM   4875  CA  LEU B 224     112.849 152.901 157.251  1.00 91.06           C  
ATOM   4876  C   LEU B 224     112.420 152.416 155.876  1.00 91.06           C  
ATOM   4877  O   LEU B 224     113.224 152.418 154.935  1.00 91.06           O  
ATOM   4878  CB  LEU B 224     113.329 151.735 158.106  1.00 91.06           C  
ATOM   4879  CG  LEU B 224     114.518 150.940 157.586  1.00 91.06           C  
ATOM   4880  CD1 LEU B 224     115.717 151.831 157.506  1.00 91.06           C  
ATOM   4881  CD2 LEU B 224     114.808 149.757 158.471  1.00 91.06           C  
ATOM   4882  N   SER B 225     111.152 152.032 155.729  1.00 98.89           N  
ATOM   4883  CA  SER B 225     110.647 151.597 154.435  1.00 98.89           C  
ATOM   4884  C   SER B 225     110.566 152.734 153.440  1.00 98.89           C  
ATOM   4885  O   SER B 225     110.553 152.486 152.233  1.00 98.89           O  
ATOM   4886  CB  SER B 225     109.265 150.986 154.586  1.00 98.89           C  
ATOM   4887  OG  SER B 225     108.337 151.994 154.931  1.00 98.89           O  
ATOM   4888  N   ARG B 226     110.501 153.969 153.911  1.00100.92           N  
ATOM   4889  CA  ARG B 226     110.527 155.108 153.016  1.00100.92           C  
ATOM   4890  C   ARG B 226     111.938 155.580 152.737  1.00100.92           C  
ATOM   4891  O   ARG B 226     112.228 155.986 151.609  1.00100.92           O  
ATOM   4892  CB  ARG B 226     109.666 156.224 153.602  1.00100.92           C  
ATOM   4893  CG  ARG B 226     108.270 155.684 153.730  1.00100.92           C  
ATOM   4894  CD  ARG B 226     107.227 156.572 154.340  1.00100.92           C  
ATOM   4895  NE  ARG B 226     106.996 157.767 153.557  1.00100.92           N  
ATOM   4896  CZ  ARG B 226     106.925 158.977 154.080  1.00100.92           C  
ATOM   4897  NH1 ARG B 226     106.725 160.029 153.303  1.00100.92           N1+
ATOM   4898  NH2 ARG B 226     106.966 159.118 155.388  1.00100.92           N  
ATOM   4899  N   LEU B 227     112.830 155.455 153.720  1.00 91.93           N  
ATOM   4900  CA  LEU B 227     114.237 155.778 153.499  1.00 91.93           C  
ATOM   4901  C   LEU B 227     114.878 154.849 152.476  1.00 91.93           C  
ATOM   4902  O   LEU B 227     115.580 155.319 151.575  1.00 91.93           O  
ATOM   4903  CB  LEU B 227     115.000 155.731 154.820  1.00 91.93           C  
ATOM   4904  CG  LEU B 227     116.473 156.135 154.856  1.00 91.93           C  
ATOM   4905  CD1 LEU B 227     116.736 156.839 156.139  1.00 91.93           C  
ATOM   4906  CD2 LEU B 227     117.400 154.943 154.801  1.00 91.93           C  
ATOM   4907  N   ILE B 228     114.668 153.534 152.610  1.00 96.97           N  
ATOM   4908  CA  ILE B 228     115.205 152.571 151.645  1.00 96.97           C  
ATOM   4909  C   ILE B 228     114.642 152.827 150.254  1.00 96.97           C  
ATOM   4910  O   ILE B 228     115.371 152.765 149.247  1.00 96.97           O  
ATOM   4911  CB  ILE B 228     114.903 151.136 152.114  1.00 96.97           C  
ATOM   4912  CG1 ILE B 228     115.658 150.824 153.395  1.00 96.97           C  
ATOM   4913  CG2 ILE B 228     115.278 150.116 151.073  1.00 96.97           C  
ATOM   4914  CD1 ILE B 228     115.232 149.538 154.038  1.00 96.97           C  
ATOM   4915  N   ARG B 229     113.364 153.194 150.187  1.00101.85           N  
ATOM   4916  CA  ARG B 229     112.715 153.425 148.908  1.00101.85           C  
ATOM   4917  C   ARG B 229     113.273 154.665 148.224  1.00101.85           C  
ATOM   4918  O   ARG B 229     113.450 154.670 147.004  1.00101.85           O  
ATOM   4919  CB  ARG B 229     111.208 153.557 149.106  1.00101.85           C  
ATOM   4920  CG  ARG B 229     110.424 153.369 147.834  1.00101.85           C  
ATOM   4921  CD  ARG B 229     108.952 153.722 147.970  1.00101.85           C  
ATOM   4922  NE  ARG B 229     108.274 153.032 149.060  1.00101.85           N  
ATOM   4923  CZ  ARG B 229     107.672 153.667 150.056  1.00101.85           C  
ATOM   4924  NH1 ARG B 229     107.650 154.990 150.074  1.00101.85           N1+
ATOM   4925  NH2 ARG B 229     107.073 152.989 151.014  1.00101.85           N  
ATOM   4926  N   TYR B 230     113.587 155.719 148.984  1.00 99.15           N  
ATOM   4927  CA  TYR B 230     114.168 156.885 148.328  1.00 99.15           C  
ATOM   4928  C   TYR B 230     115.638 156.679 147.986  1.00 99.15           C  
ATOM   4929  O   TYR B 230     116.115 157.222 146.981  1.00 99.15           O  
ATOM   4930  CB  TYR B 230     114.023 158.146 149.168  1.00 99.15           C  
ATOM   4931  CG  TYR B 230     112.606 158.600 149.381  1.00 99.15           C  
ATOM   4932  CD1 TYR B 230     111.771 158.822 148.311  1.00 99.15           C  
ATOM   4933  CD2 TYR B 230     112.157 158.957 150.634  1.00 99.15           C  
ATOM   4934  CE1 TYR B 230     110.484 159.269 148.493  1.00 99.15           C  
ATOM   4935  CE2 TYR B 230     110.875 159.415 150.828  1.00 99.15           C  
ATOM   4936  CZ  TYR B 230     110.046 159.571 149.755  1.00 99.15           C  
ATOM   4937  OH  TYR B 230     108.768 160.032 149.937  1.00 99.15           O  
ATOM   4938  N   ILE B 231     116.370 155.907 148.791  1.00 98.35           N
[truncated: 809,976 more chars]
